# Supplementary material for: Ligament mechanics of ageing and osteoarthritic human knees
Source: Front Bioeng Biotechnol. 2022 Aug 23;10:954837. doi: 10.3389/fbioe.2022.954837 (PMC9446756; doi:10.3389/fbioe.2022.954837)
Supplement: Supplementary file 2 [file DataSheet5.XLS]

## Sheet: PCL_Age
*Nonparametric Tests: Independent Samples.
NPTESTS
/INDEPENDENT TEST (LinearForce LinearStress LinearExtension LinearStrain SecantMod TangentMod FailureLoad FailureStress FailureExtension FailureStrain Stiffness) GROUP (AgeCat) KRUSKAL_WALLIS(COMPARE=PAIRWISE)
/MISSING SCOPE=ANALYSIS USERMISSING=EXCLUDE
/CRITERIA ALPHA=0.05 CILEVEL=95.
Nonparametric Tests
Notes
Output Created		17-JUL-2021 15:20:50
Comments
	Active Dataset	DataSet2
	Filter	<none>
	Weight	<none>
	Split File	<none>
	N of Rows in Working Data File	12
Syntax		NPTESTS /INDEPENDENT TEST (LinearForce LinearStress LinearExtension LinearStrain SecantMod TangentMod FailureLoad FailureStress FailureExtension FailureStrain Stiffness) GROUP (AgeCat) KRUSKAL_WALLIS(COMPARE=PAIRWISE) /MISSING SCOPE=ANALYSIS USERMISSING=EXCLUDE /CRITERIA ALPHA=0.05 CILEVEL=95.
Resources	Processor Time	00:00:06.49
	Elapsed Time	00:00:06.87
Hypothesis Test Summary
	Null Hypothesis	Test	Sig.	Decision
1	The distribution of LinearForce is the same across categories of AgeCat.	Independent-Samples Kruskal-Wallis Test	0.109315	Retain the null hypothesis.
2	The distribution of LinearStress is the same across categories of AgeCat.	Independent-Samples Kruskal-Wallis Test	0.149541	Retain the null hypothesis.
3	The distribution of LinearExtension is the same across categories of AgeCat.	Independent-Samples Kruskal-Wallis Test	0.262332	Retain the null hypothesis.
4	The distribution of LinearStrain is the same across categories of AgeCat.	Independent-Samples Kruskal-Wallis Test	0.747921	Retain the null hypothesis.
5	The distribution of SecantMod is the same across categories of AgeCat.	Independent-Samples Kruskal-Wallis Test	0.0781691	Retain the null hypothesis.
6	The distribution of TangentMod is the same across categories of AgeCat.	Independent-Samples Kruskal-Wallis Test	0.0546639	Retain the null hypothesis.
7	The distribution of FailureLoad is the same across categories of AgeCat.	Independent-Samples Kruskal-Wallis Test	0.200185	Retain the null hypothesis.
8	The distribution of FailureStress is the same across categories of AgeCat.	Independent-Samples Kruskal-Wallis Test	0.149541	Retain the null hypothesis.
9	The distribution of FailureExtension is the same across categories of AgeCat.	Independent-Samples Kruskal-Wallis Test	0.335822	Retain the null hypothesis.
10	The distribution of FailureStrain is the same across categories of AgeCat.	Independent-Samples Kruskal-Wallis Test	0.336668	Retain the null hypothesis.
11	The distribution of Stiffness is the same across categories of AgeCat.	Independent-Samples Kruskal-Wallis Test	0.109315	Retain the null hypothesis.
Asymptotic significances are displayed. The significance level is .050.
Independent-Samples Kruskal-Wallis Test
LinearForce across AgeCat
Independent-Samples Kruskal-Wallis Test Summary
Total N	12
Test Statistic	2.564a,b
Degree Of Freedom	1
Asymptotic Sig.(2-sided test)	0.109315
a. The test statistic is adjusted for ties.
b. Multiple comparisons are not performed because the overall test does not show significant differences across samples.
LinearStress across AgeCat
Independent-Samples Kruskal-Wallis Test Summary
Total N	12
Test Statistic	2.077a,b
Degree Of Freedom	1
Asymptotic Sig.(2-sided test)	0.149541
a. The test statistic is adjusted for ties.
b. Multiple comparisons are not performed because the overall test does not show significant differences across samples.
LinearExtension across AgeCat
Independent-Samples Kruskal-Wallis Test Summary
Total N	12
Test Statistic	1.256a,b
Degree Of Freedom	1
Asymptotic Sig.(2-sided test)	0.262332
a. The test statistic is adjusted for ties.
b. Multiple comparisons are not performed because the overall test does not show significant differences across samples.
LinearStrain across AgeCat
Independent-Samples Kruskal-Wallis Test Summary
Total N	12
Test Statistic	.103a,b
Degree Of Freedom	1
Asymptotic Sig.(2-sided test)	0.747921
a. The test statistic is adjusted for ties.
b. Multiple comparisons are not performed because the overall test does not show significant differences across samples.
SecantMod across AgeCat
Independent-Samples Kruskal-Wallis Test Summary
Total N	12
Test Statistic	3.103a,b
Degree Of Freedom	1
Asymptotic Sig.(2-sided test)	0.0781691
a. The test statistic is adjusted for ties.
b. Multiple comparisons are not performed because the overall test does not show significant differences across samples.
TangentMod across AgeCat
Independent-Samples Kruskal-Wallis Test Summary
Total N	12
Test Statistic	3.692a,b
Degree Of Freedom	1
Asymptotic Sig.(2-sided test)	0.0546639
a. The test statistic is adjusted for ties.
b. Multiple comparisons are not performed because the overall test does not show significant differences across samples.
FailureLoad across AgeCat
Independent-Samples Kruskal-Wallis Test Summary
Total N	12
Test Statistic	1.641a,b
Degree Of Freedom	1
Asymptotic Sig.(2-sided test)	0.200185
a. The test statistic is adjusted for ties.
b. Multiple comparisons are not performed because the overall test does not show significant differences across samples.
FailureStress across AgeCat
Independent-Samples Kruskal-Wallis Test Summary
Total N	12
Test Statistic	2.077a,b
Degree Of Freedom	1
Asymptotic Sig.(2-sided test)	0.149541
a. The test statistic is adjusted for ties.
b. Multiple comparisons are not performed because the overall test does not show significant differences across samples.
FailureExtension across AgeCat
Independent-Samples Kruskal-Wallis Test Summary
Total N	12
Test Statistic	.926a,b
Degree Of Freedom	1
Asymptotic Sig.(2-sided test)	0.335822
a. The test statistic is adjusted for ties.
b. Multiple comparisons are not performed because the overall test does not show significant differences across samples.
FailureStrain across AgeCat
Independent-Samples Kruskal-Wallis Test Summary
Total N	12
Test Statistic	.923a,b
Degree Of Freedom	1
Asymptotic Sig.(2-sided test)	0.336668
a. The test statistic is adjusted for ties.
b. Multiple comparisons are not performed because the overall test does not show significant differences across samples.
Stiffness across AgeCat
Independent-Samples Kruskal-Wallis Test Summary
Total N	12
Test Statistic	2.564a,b
Degree Of Freedom	1
Asymptotic Sig.(2-sided test)	0.109315
a. The test statistic is adjusted for ties.
b. Multiple comparisons are not performed because the overall test does not show significant differences across samples.

## Sheet: PCL_OAGrades
*Nonparametric Tests: Independent Samples.
NPTESTS
/INDEPENDENT TEST (LinearForce LinearStress LinearExtension LinearStrain SecantMod TangentMod FailureLoad FailureStress FailureExtension FailureStrain Stiffness) GROUP (OAGrade) KRUSKAL_WALLIS(COMPARE=PAIRWISE)
/MISSING SCOPE=ANALYSIS USERMISSING=EXCLUDE
/CRITERIA ALPHA=0.05 CILEVEL=95.
Nonparametric Tests
Notes
Output Created		17-JUL-2021 15:24:11
Comments
	Active Dataset	DataSet2
	Filter	<none>
	Weight	<none>
	Split File	<none>
	N of Rows in Working Data File	12
Syntax		NPTESTS /INDEPENDENT TEST (LinearForce LinearStress LinearExtension LinearStrain SecantMod TangentMod FailureLoad FailureStress FailureExtension FailureStrain Stiffness) GROUP (OAGrade) KRUSKAL_WALLIS(COMPARE=PAIRWISE) /MISSING SCOPE=ANALYSIS USERMISSING=EXCLUDE /CRITERIA ALPHA=0.05 CILEVEL=95.
Resources	Processor Time	00:00:06.39
	Elapsed Time	00:00:06.84
Hypothesis Test Summary
	Null Hypothesis	Test	Sig.	Decision
1	The distribution of LinearForce is the same across categories of OAGrade.	Independent-Samples Kruskal-Wallis Test	0.524103	Retain the null hypothesis.
2	The distribution of LinearStress is the same across categories of OAGrade.	Independent-Samples Kruskal-Wallis Test	0.538705	Retain the null hypothesis.
3	The distribution of LinearExtension is the same across categories of OAGrade.	Independent-Samples Kruskal-Wallis Test	0.414751	Retain the null hypothesis.
4	The distribution of LinearStrain is the same across categories of OAGrade.	Independent-Samples Kruskal-Wallis Test	0.161729	Retain the null hypothesis.
5	The distribution of SecantMod is the same across categories of OAGrade.	Independent-Samples Kruskal-Wallis Test	0.575133	Retain the null hypothesis.
6	The distribution of TangentMod is the same across categories of OAGrade.	Independent-Samples Kruskal-Wallis Test	0.557825	Retain the null hypothesis.
7	The distribution of FailureLoad is the same across categories of OAGrade.	Independent-Samples Kruskal-Wallis Test	0.458654	Retain the null hypothesis.
8	The distribution of FailureStress is the same across categories of OAGrade.	Independent-Samples Kruskal-Wallis Test	0.458654	Retain the null hypothesis.
9	The distribution of FailureExtension is the same across categories of OAGrade.	Independent-Samples Kruskal-Wallis Test	0.528006	Retain the null hypothesis.
10	The distribution of FailureStrain is the same across categories of OAGrade.	Independent-Samples Kruskal-Wallis Test	0.297984	Retain the null hypothesis.
11	The distribution of Stiffness is the same across categories of OAGrade.	Independent-Samples Kruskal-Wallis Test	0.499643	Retain the null hypothesis.
Asymptotic significances are displayed. The significance level is .050.
Independent-Samples Kruskal-Wallis Test
LinearForce across OAGrade
Independent-Samples Kruskal-Wallis Test Summary
Total N	12
Test Statistic	3.205a,b
Degree Of Freedom	4
Asymptotic Sig.(2-sided test)	0.524103
a. The test statistic is adjusted for ties.
b. Multiple comparisons are not performed because the overall test does not show significant differences across samples.
LinearStress across OAGrade
Independent-Samples Kruskal-Wallis Test Summary
Total N	12
Test Statistic	3.115a,b
Degree Of Freedom	4
Asymptotic Sig.(2-sided test)	0.538705
a. The test statistic is adjusted for ties.
b. Multiple comparisons are not performed because the overall test does not show significant differences across samples.
LinearExtension across OAGrade
Independent-Samples Kruskal-Wallis Test Summary
Total N	12
Test Statistic	3.936a,b
Degree Of Freedom	4
Asymptotic Sig.(2-sided test)	0.414751
a. The test statistic is adjusted for ties.
b. Multiple comparisons are not performed because the overall test does not show significant differences across samples.
LinearStrain across OAGrade
Independent-Samples Kruskal-Wallis Test Summary
Total N	12
Test Statistic	6.549a,b
Degree Of Freedom	4
Asymptotic Sig.(2-sided test)	0.161729
a. The test statistic is adjusted for ties.
b. Multiple comparisons are not performed because the overall test does not show significant differences across samples.
SecantMod across OAGrade
Independent-Samples Kruskal-Wallis Test Summary
Total N	12
Test Statistic	2.897a,b
Degree Of Freedom	4
Asymptotic Sig.(2-sided test)	0.575133
a. The test statistic is adjusted for ties.
b. Multiple comparisons are not performed because the overall test does not show significant differences across samples.
TangentMod across OAGrade
Independent-Samples Kruskal-Wallis Test Summary
Total N	12
Test Statistic	3.000a,b
Degree Of Freedom	4
Asymptotic Sig.(2-sided test)	0.557825
a. The test statistic is adjusted for ties.
b. Multiple comparisons are not performed because the overall test does not show significant differences across samples.
FailureLoad across OAGrade
Independent-Samples Kruskal-Wallis Test Summary
Total N	12
Test Statistic	3.628a,b
Degree Of Freedom	4
Asymptotic Sig.(2-sided test)	0.458654
a. The test statistic is adjusted for ties.
b. Multiple comparisons are not performed because the overall test does not show significant differences across samples.
FailureStress across OAGrade
Independent-Samples Kruskal-Wallis Test Summary
Total N	12
Test Statistic	3.628a,b
Degree Of Freedom	4
Asymptotic Sig.(2-sided test)	0.458654
a. The test statistic is adjusted for ties.
b. Multiple comparisons are not performed because the overall test does not show significant differences across samples.
FailureExtension across OAGrade
Independent-Samples Kruskal-Wallis Test Summary
Total N	12
Test Statistic	3.181a,b
Degree Of Freedom	4
Asymptotic Sig.(2-sided test)	0.528006
a. The test statistic is adjusted for ties.
b. Multiple comparisons are not performed because the overall test does not show significant differences across samples.
FailureStrain across OAGrade
Independent-Samples Kruskal-Wallis Test Summary
Total N	12
Test Statistic	4.897a,b
Degree Of Freedom	4
Asymptotic Sig.(2-sided test)	0.297984
a. The test statistic is adjusted for ties.
b. Multiple comparisons are not performed because the overall test does not show significant differences across samples.
Stiffness across OAGrade
Independent-Samples Kruskal-Wallis Test Summary
Total N	12
Test Statistic	3.359a,b
Degree Of Freedom	4
Asymptotic Sig.(2-sided test)	0.499643
a. The test statistic is adjusted for ties.
b. Multiple comparisons are not performed because the overall test does not show significant differences across samples.

## Sheet: PCL_AgeOA
*Nonparametric Tests: Independent Samples.
NPTESTS
/INDEPENDENT TEST (LinearForce LinearStress LinearExtension LinearStrain SecantMod TangentMod FailureLoad FailureStress FailureExtension FailureStrain Stiffness) GROUP (AGEOA) KRUSKAL_WALLIS(COMPARE=PAIRWISE)
/MISSING SCOPE=ANALYSIS USERMISSING=EXCLUDE
/CRITERIA ALPHA=0.05 CILEVEL=95.
Nonparametric Tests
Notes
Output Created		17-JUL-2021 15:28:59
Comments
	Active Dataset	DataSet2
	Filter	<none>
	Weight	<none>
	Split File	<none>
	N of Rows in Working Data File	12
Syntax		NPTESTS /INDEPENDENT TEST (LinearForce LinearStress LinearExtension LinearStrain SecantMod TangentMod FailureLoad FailureStress FailureExtension FailureStrain Stiffness) GROUP (AGEOA) KRUSKAL_WALLIS(COMPARE=PAIRWISE) /MISSING SCOPE=ANALYSIS USERMISSING=EXCLUDE /CRITERIA ALPHA=0.05 CILEVEL=95.
Resources	Processor Time	00:00:06.11
	Elapsed Time	00:00:06.64
Hypothesis Test Summary
	Null Hypothesis	Test	Sig.	Decision
1	The distribution of LinearForce is the same across categories of AGEOA.	Independent-Samples Kruskal-Wallis Test	0.275695	Retain the null hypothesis.
2	The distribution of LinearStress is the same across categories of AGEOA.	Independent-Samples Kruskal-Wallis Test	0.345037	Retain the null hypothesis.
3	The distribution of LinearExtension is the same across categories of AGEOA.	Independent-Samples Kruskal-Wallis Test	0.520042	Retain the null hypothesis.
4	The distribution of LinearStrain is the same across categories of AGEOA.	Independent-Samples Kruskal-Wallis Test	0.434853	Retain the null hypothesis.
5	The distribution of SecantMod is the same across categories of AGEOA.	Independent-Samples Kruskal-Wallis Test	0.20661	Retain the null hypothesis.
6	The distribution of TangentMod is the same across categories of AGEOA.	Independent-Samples Kruskal-Wallis Test	0.148994	Retain the null hypothesis.
7	The distribution of FailureLoad is the same across categories of AGEOA.	Independent-Samples Kruskal-Wallis Test	0.437393	Retain the null hypothesis.
8	The distribution of FailureStress is the same across categories of AGEOA.	Independent-Samples Kruskal-Wallis Test	0.353999	Retain the null hypothesis.
9	The distribution of FailureExtension is the same across categories of AGEOA.	Independent-Samples Kruskal-Wallis Test	0.593895	Retain the null hypothesis.
10	The distribution of FailureStrain is the same across categories of AGEOA.	Independent-Samples Kruskal-Wallis Test	0.0623095	Retain the null hypothesis.
11	The distribution of Stiffness is the same across categories of AGEOA.	Independent-Samples Kruskal-Wallis Test	0.275695	Retain the null hypothesis.
Asymptotic significances are displayed. The significance level is .050.
Independent-Samples Kruskal-Wallis Test
LinearForce across AGEOA
Independent-Samples Kruskal-Wallis Test Summary
Total N	12
Test Statistic	2.577a,b
Degree Of Freedom	2
Asymptotic Sig.(2-sided test)	0.275695
a. The test statistic is adjusted for ties.
b. Multiple comparisons are not performed because the overall test does not show significant differences across samples.
LinearStress across AGEOA
Independent-Samples Kruskal-Wallis Test Summary
Total N	12
Test Statistic	2.128a,b
Degree Of Freedom	2
Asymptotic Sig.(2-sided test)	0.345037
a. The test statistic is adjusted for ties.
b. Multiple comparisons are not performed because the overall test does not show significant differences across samples.
LinearExtension across AGEOA
Independent-Samples Kruskal-Wallis Test Summary
Total N	12
Test Statistic	1.308a,b
Degree Of Freedom	2
Asymptotic Sig.(2-sided test)	0.520042
a. The test statistic is adjusted for ties.
b. Multiple comparisons are not performed because the overall test does not show significant differences across samples.
LinearStrain across AGEOA
Independent-Samples Kruskal-Wallis Test Summary
Total N	12
Test Statistic	1.665a,b
Degree Of Freedom	2
Asymptotic Sig.(2-sided test)	0.434853
a. The test statistic is adjusted for ties.
b. Multiple comparisons are not performed because the overall test does not show significant differences across samples.
SecantMod across AGEOA
Independent-Samples Kruskal-Wallis Test Summary
Total N	12
Test Statistic	3.154a,b
Degree Of Freedom	2
Asymptotic Sig.(2-sided test)	0.20661
a. The test statistic is adjusted for ties.
b. Multiple comparisons are not performed because the overall test does not show significant differences across samples.
TangentMod across AGEOA
Independent-Samples Kruskal-Wallis Test Summary
Total N	12
Test Statistic	3.808a,b
Degree Of Freedom	2
Asymptotic Sig.(2-sided test)	0.148994
a. The test statistic is adjusted for ties.
b. Multiple comparisons are not performed because the overall test does not show significant differences across samples.
FailureLoad across AGEOA
Independent-Samples Kruskal-Wallis Test Summary
Total N	12
Test Statistic	1.654a,b
Degree Of Freedom	2
Asymptotic Sig.(2-sided test)	0.437393
a. The test statistic is adjusted for ties.
b. Multiple comparisons are not performed because the overall test does not show significant differences across samples.
FailureStress across AGEOA
Independent-Samples Kruskal-Wallis Test Summary
Total N	12
Test Statistic	2.077a,b
Degree Of Freedom	2
Asymptotic Sig.(2-sided test)	0.353999
a. The test statistic is adjusted for ties.
b. Multiple comparisons are not performed because the overall test does not show significant differences across samples.
FailureExtension across AGEOA
Independent-Samples Kruskal-Wallis Test Summary
Total N	12
Test Statistic	1.042a,b
Degree Of Freedom	2
Asymptotic Sig.(2-sided test)	0.593895
a. The test statistic is adjusted for ties.
b. Multiple comparisons are not performed because the overall test does not show significant differences across samples.
FailureStrain across AGEOA
Independent-Samples Kruskal-Wallis Test Summary
Total N	12
Test Statistic	5.551a,b
Degree Of Freedom	2
Asymptotic Sig.(2-sided test)	0.0623095
a. The test statistic is adjusted for ties.
b. Multiple comparisons are not performed because the overall test does not show significant differences across samples.
Stiffness across AGEOA
Independent-Samples Kruskal-Wallis Test Summary
Total N	12
Test Statistic	2.577a,b
Degree Of Freedom	2
Asymptotic Sig.(2-sided test)	0.275695
a. The test statistic is adjusted for ties.
b. Multiple comparisons are not performed because the overall test does not show significant differences across samples.

## Sheet: PCL_OAvsHealthy
*Nonparametric Tests: Independent Samples.
NPTESTS
/INDEPENDENT TEST (LinearForce LinearStress LinearExtension LinearStrain SecantMod TangentMod FailureLoad FailureStress FailureExtension FailureStrain Stiffness) GROUP (OAvsHealthy) KRUSKAL_WALLIS(COMPARE=PAIRWISE)
/MISSING SCOPE=ANALYSIS USERMISSING=EXCLUDE
/CRITERIA ALPHA=0.05 CILEVEL=95.
Nonparametric Tests
Notes
Output Created		17-JUL-2021 15:31:11
Comments
	Active Dataset	DataSet2
	Filter	<none>
	Weight	<none>
	Split File	<none>
	N of Rows in Working Data File	12
Syntax		NPTESTS /INDEPENDENT TEST (LinearForce LinearStress LinearExtension LinearStrain SecantMod TangentMod FailureLoad FailureStress FailureExtension FailureStrain Stiffness) GROUP (OAvsHealthy) KRUSKAL_WALLIS(COMPARE=PAIRWISE) /MISSING SCOPE=ANALYSIS USERMISSING=EXCLUDE /CRITERIA ALPHA=0.05 CILEVEL=95.
Resources	Processor Time	00:00:06.11
	Elapsed Time	00:00:06.65
Hypothesis Test Summary
	Null Hypothesis	Test	Sig.	Decision
1	The distribution of LinearForce is the same across categories of OAvsHealthy.	Independent-Samples Kruskal-Wallis Test	0.405381	Retain the null hypothesis.
2	The distribution of LinearStress is the same across categories of OAvsHealthy.	Independent-Samples Kruskal-Wallis Test	0.517535	Retain the null hypothesis.
3	The distribution of LinearExtension is the same across categories of OAvsHealthy.	Independent-Samples Kruskal-Wallis Test	0.643902	Retain the null hypothesis.
4	The distribution of LinearStrain is the same across categories of OAvsHealthy.	Independent-Samples Kruskal-Wallis Test	0.227789	Retain the null hypothesis.
5	The distribution of SecantMod is the same across categories of OAvsHealthy.	Independent-Samples Kruskal-Wallis Test	0.405381	Retain the null hypothesis.
6	The distribution of TangentMod is the same across categories of OAvsHealthy.	Independent-Samples Kruskal-Wallis Test	0.405381	Retain the null hypothesis.
7	The distribution of FailureLoad is the same across categories of OAvsHealthy.	Independent-Samples Kruskal-Wallis Test	0.517535	Retain the null hypothesis.
8	The distribution of FailureStress is the same across categories of OAvsHealthy.	Independent-Samples Kruskal-Wallis Test	0.405381	Retain the null hypothesis.
9	The distribution of FailureExtension is the same across categories of OAvsHealthy.	Independent-Samples Kruskal-Wallis Test	0.781138	Retain the null hypothesis.
10	The distribution of FailureStrain is the same across categories of OAvsHealthy.	Independent-Samples Kruskal-Wallis Test	0.229421	Retain the null hypothesis.
11	The distribution of Stiffness is the same across categories of OAvsHealthy.	Independent-Samples Kruskal-Wallis Test	0.405381	Retain the null hypothesis.
Asymptotic significances are displayed. The significance level is .050.
Independent-Samples Kruskal-Wallis Test
LinearForce across OAvsHealthy
Independent-Samples Kruskal-Wallis Test Summary
Total N	12
Test Statistic	.692a,b
Degree Of Freedom	1
Asymptotic Sig.(2-sided test)	0.405381
a. The test statistic is adjusted for ties.
b. Multiple comparisons are not performed because the overall test does not show significant differences across samples.
LinearStress across OAvsHealthy
Independent-Samples Kruskal-Wallis Test Summary
Total N	12
Test Statistic	.419a,b
Degree Of Freedom	1
Asymptotic Sig.(2-sided test)	0.517535
a. The test statistic is adjusted for ties.
b. Multiple comparisons are not performed because the overall test does not show significant differences across samples.
LinearExtension across OAvsHealthy
Independent-Samples Kruskal-Wallis Test Summary
Total N	12
Test Statistic	.214a,b
Degree Of Freedom	1
Asymptotic Sig.(2-sided test)	0.643902
a. The test statistic is adjusted for ties.
b. Multiple comparisons are not performed because the overall test does not show significant differences across samples.
LinearStrain across OAvsHealthy
Independent-Samples Kruskal-Wallis Test Summary
Total N	12
Test Statistic	1.455a,b
Degree Of Freedom	1
Asymptotic Sig.(2-sided test)	0.227789
a. The test statistic is adjusted for ties.
b. Multiple comparisons are not performed because the overall test does not show significant differences across samples.
SecantMod across OAvsHealthy
Independent-Samples Kruskal-Wallis Test Summary
Total N	12
Test Statistic	.692a,b
Degree Of Freedom	1
Asymptotic Sig.(2-sided test)	0.405381
a. The test statistic is adjusted for ties.
b. Multiple comparisons are not performed because the overall test does not show significant differences across samples.
TangentMod across OAvsHealthy
Independent-Samples Kruskal-Wallis Test Summary
Total N	12
Test Statistic	.692a,b
Degree Of Freedom	1
Asymptotic Sig.(2-sided test)	0.405381
a. The test statistic is adjusted for ties.
b. Multiple comparisons are not performed because the overall test does not show significant differences across samples.
FailureLoad across OAvsHealthy
Independent-Samples Kruskal-Wallis Test Summary
Total N	12
Test Statistic	.419a,b
Degree Of Freedom	1
Asymptotic Sig.(2-sided test)	0.517535
a. The test statistic is adjusted for ties.
b. Multiple comparisons are not performed because the overall test does not show significant differences across samples.
FailureStress across OAvsHealthy
Independent-Samples Kruskal-Wallis Test Summary
Total N	12
Test Statistic	.692a,b
Degree Of Freedom	1
Asymptotic Sig.(2-sided test)	0.405381
a. The test statistic is adjusted for ties.
b. Multiple comparisons are not performed because the overall test does not show significant differences across samples.
FailureExtension across OAvsHealthy
Independent-Samples Kruskal-Wallis Test Summary
Total N	12
Test Statistic	.077a,b
Degree Of Freedom	1
Asymptotic Sig.(2-sided test)	0.781138
a. The test statistic is adjusted for ties.
b. Multiple comparisons are not performed because the overall test does not show significant differences across samples.
FailureStrain across OAvsHealthy
Independent-Samples Kruskal-Wallis Test Summary
Total N	12
Test Statistic	1.444a,b
Degree Of Freedom	1
Asymptotic Sig.(2-sided test)	0.229421
a. The test statistic is adjusted for ties.
b. Multiple comparisons are not performed because the overall test does not show significant differences across samples.
Stiffness across OAvsHealthy
Independent-Samples Kruskal-Wallis Test Summary
Total N	12
Test Statistic	.692a,b
Degree Of Freedom	1
Asymptotic Sig.(2-sided test)	0.405381
a. The test statistic is adjusted for ties.
b. Multiple comparisons are not performed because the overall test does not show significant differences across samples.

## Sheet: PCL_KendallTauCorrelation
NONPAR CORR
/VARIABLES=LinearForce LinearStress LinearExtension LinearStrain SecantMod TangentMod FailureLoad
FailureStress FailureExtension FailureStrain Stiffness FailureSite OAGrade Age AGEOA AgeCat
OAvsHealthy Gender
/PRINT=KENDALL TWOTAIL NOSIG
/MISSING=PAIRWISE.
Nonparametric Correlations
Notes
Output Created		17-JUL-2021 15:37:24
Comments
	Active Dataset	DataSet2
	Filter	<none>
	Weight	<none>
	Split File	<none>
	N of Rows in Working Data File	12
Missing Value Handling	Definition of Missing	User-defined missing values are treated as missing.
	Cases Used	Statistics for each pair of variables are based on all the cases with valid data for that pair.
Syntax		NONPAR CORR /VARIABLES=LinearForce LinearStress LinearExtension LinearStrain SecantMod TangentMod FailureLoad FailureStress FailureExtension FailureStrain Stiffness FailureSite OAGrade Age AGEOA AgeCat OAvsHealthy Gender /PRINT=KENDALL TWOTAIL NOSIG /MISSING=PAIRWISE.
Resources	Processor Time	00:00:00.02
	Elapsed Time	00:00:00.02
	Number of Cases Allowed	149796 casesa
a. Based on availability of workspace memory
Correlations
			LinearForce	LinearStress	LinearExtension	LinearStrain	SecantMod	TangentMod	FailureLoad	FailureStress	FailureExtension	FailureStrain	Stiffness	FailureSite	OAGrade	Age	AGEOA	AgeCat	OAvsHealthy	Gender
Kendall's tau_b	LinearForce	Correlation Coefficient	1	.909**	0.424242	0.307729	.848**	.818**	.909**	.848**	-0.0152676	0.030303	.879**	0.399275	-0.197386	-0.412226	-0.348639	-0.410305	0.213201	0
		Sig. (2-tailed)		3.88267e-05	0.0548539	0.16822	0.000123003	0.000213134	3.88267e-05	0.000123003	0.945201	0.890916	6.97292e-05	0.100418	0.39693	0.0634782	0.153255	0.109315	0.405381	1
		N	12	12	12	12	12	12	12	12	12	12	12	12	12	12	12	12	12	12
	LinearStress	Correlation Coefficient	.909**	1	.455*	0.338502	.879**	.848**	.879**	.879**	0.0763381	0.121212	.848**	0.47187	-0.164488	-0.381691	-0.31194	-0.369274	0.165823	0.0435194
		Sig. (2-tailed)	3.88267e-05		0.0396693	0.129585	6.97292e-05	0.000123003	6.97292e-05	6.97292e-05	0.731093	0.583293	0.000123003	0.0521947	0.480231	0.0857312	0.201321	0.149541	0.517535	0.865135
		N	12	12	12	12	12	12	12	12	12	12	12	12	12	12	12	12	12	12
	LinearExtension	Correlation Coefficient	0.424242	.455*	1	.615**	0.333333	0.363636	0.333333	0.333333	0.137409	0.121212	0.30303	0.435572	-0.0657952	-0.229014	-0.238542	-0.287213	0.118445	0.0870388
		Sig. (2-tailed)	0.0548539	0.0396693		0.00585325	0.131402	0.0998171	0.131402	0.131402	0.536174	0.583293	0.170234	0.0731047	0.777658	0.302534	0.3285	0.262332	0.643902	0.734095
		N	12	12	12	12	12	12	12	12	12	12	12	12	12	12	12	12	12	12
	LinearStrain	Correlation Coefficient	0.307729	0.338502	.615**	1	0.21541	0.184637	0.276956	0.276956	-0.046513	0.307729	0.184637	.498*	-0.0167038	-0.139539	-0.130437	-0.0833333	0.312731	-0.0883883
		Sig. (2-tailed)	0.16822	0.129585	0.00585325		0.334764	0.408369	0.21492	0.21492	0.835878	0.16822	0.408369	0.0429619	0.943483	0.534266	0.597367	0.747921	0.227789	0.733196
		N	12	12	12	12	12	12	12	12	12	12	12	12	12	12	12	12	12	12
	SecantMod	Correlation Coefficient	.848**	.879**	0.333333	0.21541	1	.970**	.818**	.879**	0.0152676	0.0606061	.848**	0.435572	-0.296078	-.504*	-0.385337	-0.451335	0.213201	-0.0435194
		Sig. (2-tailed)	0.000123003	6.97292e-05	0.131402	0.334764		1.1406e-05	0.000213134	6.97292e-05	0.945201	0.783862	0.000123003	0.0731047	0.203844	0.023315	0.114461	0.0781691	0.405381	0.865135
		N	12	12	12	12	12	12	12	12	12	12	12	12	12	12	12	12	12	12
	TangentMod	Correlation Coefficient	.818**	.848**	0.363636	0.184637	.970**	1	.788**	.848**	-0.0152676	0.030303	.818**	0.435572	-0.328976	-.534*	-0.422036	-0.492366	0.213201	-0.0435194
		Sig. (2-tailed)	0.000213134	0.000123003	0.0998171	0.408369	1.1406e-05		0.000362786	0.000123003	0.945201	0.890916	0.000213134	0.0731047	0.15799	0.0161414	0.0838474	0.0546639	0.405381	0.865135
		N	12	12	12	12	12	12	12	12	12	12	12	12	12	12	12	12	12	12
	FailureLoad	Correlation Coefficient	.909**	.879**	0.333333	0.276956	.818**	.788**	1	.939**	0.0152676	0.121212	.909**	0.399275	-0.164488	-0.32062	-0.275241	-0.328244	0.165823	0.0435194
		Sig. (2-tailed)	3.88267e-05	6.97292e-05	0.131402	0.21492	0.000213134	0.000362786		2.12345e-05	0.945201	0.583293	3.88267e-05	0.100418	0.480231	0.148902	0.259544	0.200185	0.517535	0.865135
		N	12	12	12	12	12	12	12	12	12	12	12	12	12	12	12	12	12	12
	FailureStress	Correlation Coefficient	.848**	.879**	0.333333	0.276956	.879**	.848**	.939**	1	0.0763381	0.181818	.848**	0.435572	-0.230283	-0.381691	-0.31194	-0.369274	0.213201	-0.0435194
		Sig. (2-tailed)	0.000123003	6.97292e-05	0.131402	0.21492	6.97292e-05	0.000123003	2.12345e-05		0.731093	0.410582	0.000123003	0.0731047	0.323004	0.0857312	0.201321	0.149541	0.405381	0.865135
		N	12	12	12	12	12	12	12	12	12	12	12	12	12	12	12	12	12	12
	FailureExtension	Correlation Coefficient	-0.0152676	0.0763381	0.137409	-0.046513	0.0152676	-0.0152676	0.0152676	0.0763381	1	0.290085	-0.0152676	0.201167	0.149174	0.0307692	0.16641	0.248069	-0.0716115	-0.0657794
		Sig. (2-tailed)	0.945201	0.731093	0.536174	0.835878	0.945201	0.945201	0.945201	0.731093		0.191569	0.945201	0.410499	0.52433	0.890407	0.497906	0.335822	0.781138	0.798562
		N	12	12	12	12	12	12	12	12	12	12	12	12	12	12	12	12	12	12
	FailureStrain	Correlation Coefficient	0.030303	0.121212	0.121212	0.307729	0.0606061	0.030303	0.121212	0.181818	0.290085	1	0.0909091	.544*	-0.0328976	-0.0763381	0.0550482	0.246183	0.307957	-0.217597
		Sig. (2-tailed)	0.890916	0.583293	0.583293	0.16822	0.783862	0.890916	0.583293	0.410582	0.191569		0.680753	0.0250766	0.887723	0.731093	0.821595	0.336668	0.229421	0.395766
		N	12	12	12	12	12	12	12	12	12	12	12	12	12	12	12	12	12	12
	Stiffness	Correlation Coefficient	.879**	.848**	0.30303	0.184637	.848**	.818**	.909**	.848**	-0.0152676	0.0909091	1	0.326679	-0.263181	-0.412226	-0.385337	-0.410305	0.213201	0
		Sig. (2-tailed)	6.97292e-05	0.000123003	0.170234	0.408369	0.000123003	0.000213134	3.88267e-05	0.000123003	0.945201	0.680753		0.178906	0.258691	0.0634782	0.114461	0.109315	0.405381	1
		N	12	12	12	12	12	12	12	12	12	12	12	12	12	12	12	12	12	12
	FailureSite	Correlation Coefficient	0.399275	0.47187	0.435572	.498*	0.435572	0.435572	0.399275	0.435572	0.201167	.544*	0.326679	1	-0.236433	-0.420622	-0.241773	-0.0982946	0.425628	-0.208514
		Sig. (2-tailed)	0.100418	0.0521947	0.0731047	0.0429619	0.0731047	0.0731047	0.100418	0.0731047	0.410499	0.0250766	0.178906		0.358156	0.0852781	0.371273	0.729859	0.134849	0.463851
		N	12	12	12	12	12	12	12	12	12	12	12	12	12	12	12	12	12	12
	OAGrade	Correlation Coefficient	-0.197386	-0.164488	-0.0657952	-0.0167038	-0.296078	-0.328976	-0.164488	-0.230283	0.149174	-0.0328976	-0.263181	-0.236433	1	.663**	.797**	.690*	-.694*	.709**
		Sig. (2-tailed)	0.39693	0.480231	0.777658	0.943483	0.203844	0.15799	0.480231	0.323004	0.52433	0.887723	0.258691	0.358156		0.00465897	0.00205224	0.0110728	0.0106221	0.00911859
		N	12	12	12	12	12	12	12	12	12	12	12	12	12	12	12	12	12	12
	Age	Correlation Coefficient	-0.412226	-0.381691	-0.229014	-0.139539	-.504*	-.534*	-0.32062	-0.381691	0.0307692	-0.0763381	-0.412226	-0.420622	.663**	1	.832**	.744**	-.645*	0.394676
		Sig. (2-tailed)	0.0634782	0.0857312	0.302534	0.534266	0.023315	0.0161414	0.148902	0.0857312	0.890407	0.731093	0.0634782	0.0852781	0.00465897		0.000701632	0.00388491	0.0124009	0.125707
		N	12	12	12	12	12	12	12	12	12	12	12	12	12	12	12	12	12	12
	AGEOA	Correlation Coefficient	-0.348639	-0.31194	-0.238542	-0.130437	-0.385337	-0.422036	-0.275241	-0.31194	0.16641	0.0550482	-0.385337	-0.241773	.797**	.832**	1	.894**	-.775**	0.553399
		Sig. (2-tailed)	0.153255	0.201321	0.3285	0.597367	0.114461	0.0838474	0.259544	0.201321	0.497906	0.821595	0.114461	0.371273	0.00205224	0.000701632		0.00176634	0.00676874	0.0530274
		N	12	12	12	12	12	12	12	12	12	12	12	12	12	12	12	12	12	12
	AgeCat	Correlation Coefficient	-0.410305	-0.369274	-0.287213	-0.0833333	-0.451335	-0.492366	-0.328244	-0.369274	0.248069	0.246183	-0.410305	-0.0982946	.690*	.744**	.894**	1	-0.57735	0.353553
		Sig. (2-tailed)	0.109315	0.149541	0.262332	0.747921	0.0781691	0.0546639	0.200185	0.149541	0.335822	0.336668	0.109315	0.729859	0.0110728	0.00388491	0.00176634		0.0555111	0.240955
		N	12	12	12	12	12	12	12	12	12	12	12	12	12	12	12	12	12	12
	OAvsHealthy	Correlation Coefficient	0.213201	0.165823	0.118445	0.312731	0.213201	0.213201	0.165823	0.213201	-0.0716115	0.307957	0.213201	0.425628	-.694*	-.645*	-.775**	-0.57735	1	-.816**
		Sig. (2-tailed)	0.405381	0.517535	0.643902	0.227789	0.405381	0.405381	0.517535	0.405381	0.781138	0.229421	0.405381	0.134849	0.0106221	0.0124009	0.00676874	0.0555111		0.00676874
		N	12	12	12	12	12	12	12	12	12	12	12	12	12	12	12	12	12	12
	Gender	Correlation Coefficient	0	0.0435194	0.0870388	-0.0883883	-0.0435194	-0.0435194	0.0435194	-0.0435194	-0.0657794	-0.217597	0	-0.208514	.709**	0.394676	0.553399	0.353553	-.816**	1
		Sig. (2-tailed)	1	0.865135	0.734095	0.733196	0.865135	0.865135	0.865135	0.865135	0.798562	0.395766	1	0.463851	0.00911859	0.125707	0.0530274	0.240955	0.00676874
		N	12	12	12	12	12	12	12	12	12	12	12	12	12	12	12	12	12	12
**. Correlation is significant at the 0.01 level (2-tailed).
*. Correlation is significant at the 0.05 level (2-tailed).
