# Supplementary material for: Ligament mechanics of ageing and osteoarthritic human knees
Source: Front Bioeng Biotechnol. 2022 Aug 23;10:954837. doi: 10.3389/fbioe.2022.954837 (PMC9446756; doi:10.3389/fbioe.2022.954837)
Supplement: Supplementary file 3 [file DataSheet2.XLS]

## Sheet: LCL_Age
*Nonparametric Tests: Independent Samples.
NPTESTS
/INDEPENDENT TEST (LinearForce LinearStress LinearExtension LinearStrain SecantMod TangentMod FailureLoad FailureStress FailureExtension FailureStrain Stiffness) GROUP (AgeCat) KRUSKAL_WALLIS(COMPARE=PAIRWISE)
/MISSING SCOPE=ANALYSIS USERMISSING=EXCLUDE
/CRITERIA ALPHA=0.05 CILEVEL=95.
Nonparametric Tests
Notes
Output Created		17-JUL-2021 17:00:29
Comments
	Active Dataset	DataSet4
	Filter	<none>
	Weight	<none>
	Split File	<none>
	N of Rows in Working Data File	12
Syntax		NPTESTS /INDEPENDENT TEST (LinearForce LinearStress LinearExtension LinearStrain SecantMod TangentMod FailureLoad FailureStress FailureExtension FailureStrain Stiffness) GROUP (AgeCat) KRUSKAL_WALLIS(COMPARE=PAIRWISE) /MISSING SCOPE=ANALYSIS USERMISSING=EXCLUDE /CRITERIA ALPHA=0.05 CILEVEL=95.
Resources	Processor Time	00:00:06.17
	Elapsed Time	00:00:06.56
Hypothesis Test Summary
	Null Hypothesis	Test	Sig.	Decision
1	The distribution of LinearForce is the same across categories of AgeCat.	Independent-Samples Kruskal-Wallis Test	0.262332	Retain the null hypothesis.
2	The distribution of LinearStress is the same across categories of AgeCat.	Independent-Samples Kruskal-Wallis Test	0.336668	Retain the null hypothesis.
3	The distribution of LinearExtension is the same across categories of AgeCat.	Independent-Samples Kruskal-Wallis Test	0.748774	Retain the null hypothesis.
4	The distribution of LinearStrain is the same across categories of AgeCat.	Independent-Samples Kruskal-Wallis Test	0.228951	Retain the null hypothesis.
5	The distribution of SecantMod is the same across categories of AgeCat.	Independent-Samples Kruskal-Wallis Test	0.521839	Retain the null hypothesis.
6	The distribution of TangentMod is the same across categories of AgeCat.	Independent-Samples Kruskal-Wallis Test	0.42334	Retain the null hypothesis.
7	The distribution of FailureLoad is the same across categories of AgeCat.	Independent-Samples Kruskal-Wallis Test	0.109315	Retain the null hypothesis.
8	The distribution of FailureStress is the same across categories of AgeCat.	Independent-Samples Kruskal-Wallis Test	0.109315	Retain the null hypothesis.
9	The distribution of FailureExtension is the same across categories of AgeCat.	Independent-Samples Kruskal-Wallis Test	0.630954	Retain the null hypothesis.
10	The distribution of FailureStrain is the same across categories of AgeCat.	Independent-Samples Kruskal-Wallis Test	0.42334	Retain the null hypothesis.
11	The distribution of Stiffness is the same across categories of AgeCat.	Independent-Samples Kruskal-Wallis Test	0.109315	Retain the null hypothesis.
Asymptotic significances are displayed. The significance level is .050.
Independent-Samples Kruskal-Wallis Test
LinearForce across AgeCat
Independent-Samples Kruskal-Wallis Test Summary
Total N	12
Test Statistic	1.256a,b
Degree Of Freedom	1
Asymptotic Sig.(2-sided test)	0.262332
a. The test statistic is adjusted for ties.
b. Multiple comparisons are not performed because the overall test does not show significant differences across samples.
LinearStress across AgeCat
Independent-Samples Kruskal-Wallis Test Summary
Total N	12
Test Statistic	.923a,b
Degree Of Freedom	1
Asymptotic Sig.(2-sided test)	0.336668
a. The test statistic is adjusted for ties.
b. Multiple comparisons are not performed because the overall test does not show significant differences across samples.
LinearExtension across AgeCat
Independent-Samples Kruskal-Wallis Test Summary
Total N	12
Test Statistic	.103a,b
Degree Of Freedom	1
Asymptotic Sig.(2-sided test)	0.748774
a. The test statistic is adjusted for ties.
b. Multiple comparisons are not performed because the overall test does not show significant differences across samples.
LinearStrain across AgeCat
Independent-Samples Kruskal-Wallis Test Summary
Total N	12
Test Statistic	1.447a,b
Degree Of Freedom	1
Asymptotic Sig.(2-sided test)	0.228951
a. The test statistic is adjusted for ties.
b. Multiple comparisons are not performed because the overall test does not show significant differences across samples.
SecantMod across AgeCat
Independent-Samples Kruskal-Wallis Test Summary
Total N	12
Test Statistic	.410a,b
Degree Of Freedom	1
Asymptotic Sig.(2-sided test)	0.521839
a. The test statistic is adjusted for ties.
b. Multiple comparisons are not performed because the overall test does not show significant differences across samples.
TangentMod across AgeCat
Independent-Samples Kruskal-Wallis Test Summary
Total N	12
Test Statistic	.641a,b
Degree Of Freedom	1
Asymptotic Sig.(2-sided test)	0.42334
a. The test statistic is adjusted for ties.
b. Multiple comparisons are not performed because the overall test does not show significant differences across samples.
FailureLoad across AgeCat
Independent-Samples Kruskal-Wallis Test Summary
Total N	12
Test Statistic	2.564a,b
Degree Of Freedom	1
Asymptotic Sig.(2-sided test)	0.109315
a. The test statistic is adjusted for ties.
b. Multiple comparisons are not performed because the overall test does not show significant differences across samples.
FailureStress across AgeCat
Independent-Samples Kruskal-Wallis Test Summary
Total N	12
Test Statistic	2.564a,b
Degree Of Freedom	1
Asymptotic Sig.(2-sided test)	0.109315
a. The test statistic is adjusted for ties.
b. Multiple comparisons are not performed because the overall test does not show significant differences across samples.
FailureExtension across AgeCat
Independent-Samples Kruskal-Wallis Test Summary
Total N	12
Test Statistic	.231a,b
Degree Of Freedom	1
Asymptotic Sig.(2-sided test)	0.630954
a. The test statistic is adjusted for ties.
b. Multiple comparisons are not performed because the overall test does not show significant differences across samples.
FailureStrain across AgeCat
Independent-Samples Kruskal-Wallis Test Summary
Total N	12
Test Statistic	.641a,b
Degree Of Freedom	1
Asymptotic Sig.(2-sided test)	0.42334
a. The test statistic is adjusted for ties.
b. Multiple comparisons are not performed because the overall test does not show significant differences across samples.
Stiffness across AgeCat
Independent-Samples Kruskal-Wallis Test Summary
Total N	12
Test Statistic	2.564a,b
Degree Of Freedom	1
Asymptotic Sig.(2-sided test)	0.109315
a. The test statistic is adjusted for ties.
b. Multiple comparisons are not performed because the overall test does not show significant differences across samples.

## Sheet: LCL_OAGrades
*Nonparametric Tests: Independent Samples.
NPTESTS
/INDEPENDENT TEST (LinearForce LinearStress LinearExtension LinearStrain SecantMod TangentMod FailureLoad FailureStress FailureExtension FailureStrain Stiffness) GROUP (OAGrade) KRUSKAL_WALLIS(COMPARE=PAIRWISE)
/MISSING SCOPE=ANALYSIS USERMISSING=EXCLUDE
/CRITERIA ALPHA=0.05 CILEVEL=95.
Nonparametric Tests
Notes
Output Created		17-JUL-2021 17:03:42
Comments
	Active Dataset	DataSet4
	Filter	<none>
	Weight	<none>
	Split File	<none>
	N of Rows in Working Data File	12
Syntax		NPTESTS /INDEPENDENT TEST (LinearForce LinearStress LinearExtension LinearStrain SecantMod TangentMod FailureLoad FailureStress FailureExtension FailureStrain Stiffness) GROUP (OAGrade) KRUSKAL_WALLIS(COMPARE=PAIRWISE) /MISSING SCOPE=ANALYSIS USERMISSING=EXCLUDE /CRITERIA ALPHA=0.05 CILEVEL=95.
Resources	Processor Time	00:00:06.09
	Elapsed Time	00:00:06.61
Hypothesis Test Summary
	Null Hypothesis	Test	Sig.	Decision
1	The distribution of LinearForce is the same across categories of OAGrade.	Independent-Samples Kruskal-Wallis Test	0.112845	Retain the null hypothesis.
2	The distribution of LinearStress is the same across categories of OAGrade.	Independent-Samples Kruskal-Wallis Test	0.369178	Retain the null hypothesis.
3	The distribution of LinearExtension is the same across categories of OAGrade.	Independent-Samples Kruskal-Wallis Test	0.681703	Retain the null hypothesis.
4	The distribution of LinearStrain is the same across categories of OAGrade.	Independent-Samples Kruskal-Wallis Test	0.908775	Retain the null hypothesis.
5	The distribution of SecantMod is the same across categories of OAGrade.	Independent-Samples Kruskal-Wallis Test	0.34407	Retain the null hypothesis.
6	The distribution of TangentMod is the same across categories of OAGrade.	Independent-Samples Kruskal-Wallis Test	0.374042	Retain the null hypothesis.
7	The distribution of FailureLoad is the same across categories of OAGrade.	Independent-Samples Kruskal-Wallis Test	0.0647228	Retain the null hypothesis.
8	The distribution of FailureStress is the same across categories of OAGrade.	Independent-Samples Kruskal-Wallis Test	0.124809	Retain the null hypothesis.
9	The distribution of FailureExtension is the same across categories of OAGrade.	Independent-Samples Kruskal-Wallis Test	0.719257	Retain the null hypothesis.
10	The distribution of FailureStrain is the same across categories of OAGrade.	Independent-Samples Kruskal-Wallis Test	0.575133	Retain the null hypothesis.
11	The distribution of Stiffness is the same across categories of OAGrade.	Independent-Samples Kruskal-Wallis Test	0.140707	Retain the null hypothesis.
Asymptotic significances are displayed. The significance level is .050.
Independent-Samples Kruskal-Wallis Test
LinearForce across OAGrade
Independent-Samples Kruskal-Wallis Test Summary
Total N	12
Test Statistic	7.474a,b
Degree Of Freedom	4
Asymptotic Sig.(2-sided test)	0.112845
a. The test statistic is adjusted for ties.
b. Multiple comparisons are not performed because the overall test does not show significant differences across samples.
LinearStress across OAGrade
Independent-Samples Kruskal-Wallis Test Summary
Total N	12
Test Statistic	4.282a,b
Degree Of Freedom	4
Asymptotic Sig.(2-sided test)	0.369178
a. The test statistic is adjusted for ties.
b. Multiple comparisons are not performed because the overall test does not show significant differences across samples.
LinearExtension across OAGrade
Independent-Samples Kruskal-Wallis Test Summary
Total N	12
Test Statistic	2.295a,b
Degree Of Freedom	4
Asymptotic Sig.(2-sided test)	0.681703
a. The test statistic is adjusted for ties.
b. Multiple comparisons are not performed because the overall test does not show significant differences across samples.
LinearStrain across OAGrade
Independent-Samples Kruskal-Wallis Test Summary
Total N	12
Test Statistic	1.007a,b
Degree Of Freedom	4
Asymptotic Sig.(2-sided test)	0.908775
a. The test statistic is adjusted for ties.
b. Multiple comparisons are not performed because the overall test does not show significant differences across samples.
SecantMod across OAGrade
Independent-Samples Kruskal-Wallis Test Summary
Total N	12
Test Statistic	4.487a,b
Degree Of Freedom	4
Asymptotic Sig.(2-sided test)	0.34407
a. The test statistic is adjusted for ties.
b. Multiple comparisons are not performed because the overall test does not show significant differences across samples.
TangentMod across OAGrade
Independent-Samples Kruskal-Wallis Test Summary
Total N	12
Test Statistic	4.244a,b
Degree Of Freedom	4
Asymptotic Sig.(2-sided test)	0.374042
a. The test statistic is adjusted for ties.
b. Multiple comparisons are not performed because the overall test does not show significant differences across samples.
FailureLoad across OAGrade
Independent-Samples Kruskal-Wallis Test Summary
Total N	12
Test Statistic	8.859a,b
Degree Of Freedom	4
Asymptotic Sig.(2-sided test)	0.0647228
a. The test statistic is adjusted for ties.
b. Multiple comparisons are not performed because the overall test does not show significant differences across samples.
FailureStress across OAGrade
Independent-Samples Kruskal-Wallis Test Summary
Total N	12
Test Statistic	7.218a,b
Degree Of Freedom	4
Asymptotic Sig.(2-sided test)	0.124809
a. The test statistic is adjusted for ties.
b. Multiple comparisons are not performed because the overall test does not show significant differences across samples.
FailureExtension across OAGrade
Independent-Samples Kruskal-Wallis Test Summary
Total N	12
Test Statistic	2.090a,b
Degree Of Freedom	4
Asymptotic Sig.(2-sided test)	0.719257
a. The test statistic is adjusted for ties.
b. Multiple comparisons are not performed because the overall test does not show significant differences across samples.
FailureStrain across OAGrade
Independent-Samples Kruskal-Wallis Test Summary
Total N	12
Test Statistic	2.897a,b
Degree Of Freedom	4
Asymptotic Sig.(2-sided test)	0.575133
a. The test statistic is adjusted for ties.
b. Multiple comparisons are not performed because the overall test does not show significant differences across samples.
Stiffness across OAGrade
Independent-Samples Kruskal-Wallis Test Summary
Total N	12
Test Statistic	6.910a,b
Degree Of Freedom	4
Asymptotic Sig.(2-sided test)	0.140707
a. The test statistic is adjusted for ties.
b. Multiple comparisons are not performed because the overall test does not show significant differences across samples.

## Sheet: LCL_AgeOA
*Nonparametric Tests: Independent Samples.
NPTESTS
/INDEPENDENT TEST (LinearForce LinearStress LinearExtension LinearStrain SecantMod TangentMod FailureLoad FailureStress FailureExtension FailureStrain Stiffness) GROUP (AGEANDOA) KRUSKAL_WALLIS(COMPARE=PAIRWISE)
/MISSING SCOPE=ANALYSIS USERMISSING=EXCLUDE
/CRITERIA ALPHA=0.05 CILEVEL=95.
Nonparametric Tests
Notes
Output Created		17-JUL-2021 17:02:01
Comments
	Active Dataset	DataSet4
	Filter	<none>
	Weight	<none>
	Split File	<none>
	N of Rows in Working Data File	12
Syntax		NPTESTS /INDEPENDENT TEST (LinearForce LinearStress LinearExtension LinearStrain SecantMod TangentMod FailureLoad FailureStress FailureExtension FailureStrain Stiffness) GROUP (AGEANDOA) KRUSKAL_WALLIS(COMPARE=PAIRWISE) /MISSING SCOPE=ANALYSIS USERMISSING=EXCLUDE /CRITERIA ALPHA=0.05 CILEVEL=95.
Resources	Processor Time	00:00:05.92
	Elapsed Time	00:00:06.57
Hypothesis Test Summary
	Null Hypothesis	Test	Sig.	Decision
1	The distribution of LinearForce is the same across categories of AGEANDOA.	Independent-Samples Kruskal-Wallis Test	0.481538	Retain the null hypothesis.
2	The distribution of LinearStress is the same across categories of AGEANDOA.	Independent-Samples Kruskal-Wallis Test	0.594978	Retain the null hypothesis.
3	The distribution of LinearExtension is the same across categories of AGEANDOA.	Independent-Samples Kruskal-Wallis Test	0.565236	Retain the null hypothesis.
4	The distribution of LinearStrain is the same across categories of AGEANDOA.	Independent-Samples Kruskal-Wallis Test	0.477994	Retain the null hypothesis.
5	The distribution of SecantMod is the same across categories of AGEANDOA.	Independent-Samples Kruskal-Wallis Test	0.69393	Retain the null hypothesis.
6	The distribution of TangentMod is the same across categories of AGEANDOA.	Independent-Samples Kruskal-Wallis Test	0.576211	Retain the null hypothesis.
7	The distribution of FailureLoad is the same across categories of AGEANDOA.	Independent-Samples Kruskal-Wallis Test	0.236382	Retain the null hypothesis.
8	The distribution of FailureStress is the same across categories of AGEANDOA.	Independent-Samples Kruskal-Wallis Test	0.236382	Retain the null hypothesis.
9	The distribution of FailureExtension is the same across categories of AGEANDOA.	Independent-Samples Kruskal-Wallis Test	0.253651	Retain the null hypothesis.
10	The distribution of FailureStrain is the same across categories of AGEANDOA.	Independent-Samples Kruskal-Wallis Test	0.576211	Retain the null hypothesis.
11	The distribution of Stiffness is the same across categories of AGEANDOA.	Independent-Samples Kruskal-Wallis Test	0.275695	Retain the null hypothesis.
Asymptotic significances are displayed. The significance level is .050.
Independent-Samples Kruskal-Wallis Test
LinearForce across AGEANDOA
Independent-Samples Kruskal-Wallis Test Summary
Total N	12
Test Statistic	1.462a,b
Degree Of Freedom	2
Asymptotic Sig.(2-sided test)	0.481538
a. The test statistic is adjusted for ties.
b. Multiple comparisons are not performed because the overall test does not show significant differences across samples.
LinearStress across AGEANDOA
Independent-Samples Kruskal-Wallis Test Summary
Total N	12
Test Statistic	1.038a,b
Degree Of Freedom	2
Asymptotic Sig.(2-sided test)	0.594978
a. The test statistic is adjusted for ties.
b. Multiple comparisons are not performed because the overall test does not show significant differences across samples.
LinearExtension across AGEANDOA
Independent-Samples Kruskal-Wallis Test Summary
Total N	12
Test Statistic	1.141a,b
Degree Of Freedom	2
Asymptotic Sig.(2-sided test)	0.565236
a. The test statistic is adjusted for ties.
b. Multiple comparisons are not performed because the overall test does not show significant differences across samples.
LinearStrain across AGEANDOA
Independent-Samples Kruskal-Wallis Test Summary
Total N	12
Test Statistic	1.476a,b
Degree Of Freedom	2
Asymptotic Sig.(2-sided test)	0.477994
a. The test statistic is adjusted for ties.
b. Multiple comparisons are not performed because the overall test does not show significant differences across samples.
SecantMod across AGEANDOA
Independent-Samples Kruskal-Wallis Test Summary
Total N	12
Test Statistic	.731a,b
Degree Of Freedom	2
Asymptotic Sig.(2-sided test)	0.69393
a. The test statistic is adjusted for ties.
b. Multiple comparisons are not performed because the overall test does not show significant differences across samples.
TangentMod across AGEANDOA
Independent-Samples Kruskal-Wallis Test Summary
Total N	12
Test Statistic	1.103a,b
Degree Of Freedom	2
Asymptotic Sig.(2-sided test)	0.576211
a. The test statistic is adjusted for ties.
b. Multiple comparisons are not performed because the overall test does not show significant differences across samples.
FailureLoad across AGEANDOA
Independent-Samples Kruskal-Wallis Test Summary
Total N	12
Test Statistic	2.885a,b
Degree Of Freedom	2
Asymptotic Sig.(2-sided test)	0.236382
a. The test statistic is adjusted for ties.
b. Multiple comparisons are not performed because the overall test does not show significant differences across samples.
FailureStress across AGEANDOA
Independent-Samples Kruskal-Wallis Test Summary
Total N	12
Test Statistic	2.885a,b
Degree Of Freedom	2
Asymptotic Sig.(2-sided test)	0.236382
a. The test statistic is adjusted for ties.
b. Multiple comparisons are not performed because the overall test does not show significant differences across samples.
FailureExtension across AGEANDOA
Independent-Samples Kruskal-Wallis Test Summary
Total N	12
Test Statistic	2.744a,b
Degree Of Freedom	2
Asymptotic Sig.(2-sided test)	0.253651
a. The test statistic is adjusted for ties.
b. Multiple comparisons are not performed because the overall test does not show significant differences across samples.
FailureStrain across AGEANDOA
Independent-Samples Kruskal-Wallis Test Summary
Total N	12
Test Statistic	1.103a,b
Degree Of Freedom	2
Asymptotic Sig.(2-sided test)	0.576211
a. The test statistic is adjusted for ties.
b. Multiple comparisons are not performed because the overall test does not show significant differences across samples.
Stiffness across AGEANDOA
Independent-Samples Kruskal-Wallis Test Summary
Total N	12
Test Statistic	2.577a,b
Degree Of Freedom	2
Asymptotic Sig.(2-sided test)	0.275695
a. The test statistic is adjusted for ties.
b. Multiple comparisons are not performed because the overall test does not show significant differences across samples.

## Sheet: LCL_OAvsHealthy
*Nonparametric Tests: Independent Samples.
NPTESTS
/INDEPENDENT TEST (LinearForce LinearStress LinearExtension LinearStrain SecantMod TangentMod FailureLoad FailureStress FailureExtension FailureStrain Stiffness) GROUP (OAvsHealthy) KRUSKAL_WALLIS(COMPARE=PAIRWISE)
/MISSING SCOPE=ANALYSIS USERMISSING=EXCLUDE
/CRITERIA ALPHA=0.05 CILEVEL=95.
Nonparametric Tests
Notes
Output Created		17-JUL-2021 17:05:08
Comments
	Active Dataset	DataSet4
	Filter	<none>
	Weight	<none>
	Split File	<none>
	N of Rows in Working Data File	12
Syntax		NPTESTS /INDEPENDENT TEST (LinearForce LinearStress LinearExtension LinearStrain SecantMod TangentMod FailureLoad FailureStress FailureExtension FailureStrain Stiffness) GROUP (OAvsHealthy) KRUSKAL_WALLIS(COMPARE=PAIRWISE) /MISSING SCOPE=ANALYSIS USERMISSING=EXCLUDE /CRITERIA ALPHA=0.05 CILEVEL=95.
Resources	Processor Time	00:00:05.94
	Elapsed Time	00:00:06.60
Hypothesis Test Summary
	Null Hypothesis	Test	Sig.	Decision
1	The distribution of LinearForce is the same across categories of OAvsHealthy.	Independent-Samples Kruskal-Wallis Test	0.309177	Retain the null hypothesis.
2	The distribution of LinearStress is the same across categories of OAvsHealthy.	Independent-Samples Kruskal-Wallis Test	0.405381	Retain the null hypothesis.
3	The distribution of LinearExtension is the same across categories of OAvsHealthy.	Independent-Samples Kruskal-Wallis Test	0.517535	Retain the null hypothesis.
4	The distribution of LinearStrain is the same across categories of OAvsHealthy.	Independent-Samples Kruskal-Wallis Test	0.404558	Retain the null hypothesis.
5	The distribution of SecantMod is the same across categories of OAvsHealthy.	Independent-Samples Kruskal-Wallis Test	0.405381	Retain the null hypothesis.
6	The distribution of TangentMod is the same across categories of OAvsHealthy.	Independent-Samples Kruskal-Wallis Test	0.309177	Retain the null hypothesis.
7	The distribution of FailureLoad is the same across categories of OAvsHealthy.	Independent-Samples Kruskal-Wallis Test	0.165518	Retain the null hypothesis.
8	The distribution of FailureStress is the same across categories of OAvsHealthy.	Independent-Samples Kruskal-Wallis Test	0.165518	Retain the null hypothesis.
9	The distribution of FailureExtension is the same across categories of OAvsHealthy.	Independent-Samples Kruskal-Wallis Test	0.309177	Retain the null hypothesis.
10	The distribution of FailureStrain is the same across categories of OAvsHealthy.	Independent-Samples Kruskal-Wallis Test	0.309177	Retain the null hypothesis.
11	The distribution of Stiffness is the same across categories of OAvsHealthy.	Independent-Samples Kruskal-Wallis Test	0.405381	Retain the null hypothesis.
Asymptotic significances are displayed. The significance level is .050.
Independent-Samples Kruskal-Wallis Test
LinearForce across OAvsHealthy
Independent-Samples Kruskal-Wallis Test Summary
Total N	12
Test Statistic	1.034a,b
Degree Of Freedom	1
Asymptotic Sig.(2-sided test)	0.309177
a. The test statistic is adjusted for ties.
b. Multiple comparisons are not performed because the overall test does not show significant differences across samples.
LinearStress across OAvsHealthy
Independent-Samples Kruskal-Wallis Test Summary
Total N	12
Test Statistic	.692a,b
Degree Of Freedom	1
Asymptotic Sig.(2-sided test)	0.405381
a. The test statistic is adjusted for ties.
b. Multiple comparisons are not performed because the overall test does not show significant differences across samples.
LinearExtension across OAvsHealthy
Independent-Samples Kruskal-Wallis Test Summary
Total N	12
Test Statistic	.419a,b
Degree Of Freedom	1
Asymptotic Sig.(2-sided test)	0.517535
a. The test statistic is adjusted for ties.
b. Multiple comparisons are not performed because the overall test does not show significant differences across samples.
LinearStrain across OAvsHealthy
Independent-Samples Kruskal-Wallis Test Summary
Total N	12
Test Statistic	.695a,b
Degree Of Freedom	1
Asymptotic Sig.(2-sided test)	0.404558
a. The test statistic is adjusted for ties.
b. Multiple comparisons are not performed because the overall test does not show significant differences across samples.
SecantMod across OAvsHealthy
Independent-Samples Kruskal-Wallis Test Summary
Total N	12
Test Statistic	.692a,b
Degree Of Freedom	1
Asymptotic Sig.(2-sided test)	0.405381
a. The test statistic is adjusted for ties.
b. Multiple comparisons are not performed because the overall test does not show significant differences across samples.
TangentMod across OAvsHealthy
Independent-Samples Kruskal-Wallis Test Summary
Total N	12
Test Statistic	1.034a,b
Degree Of Freedom	1
Asymptotic Sig.(2-sided test)	0.309177
a. The test statistic is adjusted for ties.
b. Multiple comparisons are not performed because the overall test does not show significant differences across samples.
FailureLoad across OAvsHealthy
Independent-Samples Kruskal-Wallis Test Summary
Total N	12
Test Statistic	1.923a,b
Degree Of Freedom	1
Asymptotic Sig.(2-sided test)	0.165518
a. The test statistic is adjusted for ties.
b. Multiple comparisons are not performed because the overall test does not show significant differences across samples.
FailureStress across OAvsHealthy
Independent-Samples Kruskal-Wallis Test Summary
Total N	12
Test Statistic	1.923a,b
Degree Of Freedom	1
Asymptotic Sig.(2-sided test)	0.165518
a. The test statistic is adjusted for ties.
b. Multiple comparisons are not performed because the overall test does not show significant differences across samples.
FailureExtension across OAvsHealthy
Independent-Samples Kruskal-Wallis Test Summary
Total N	12
Test Statistic	1.034a,b
Degree Of Freedom	1
Asymptotic Sig.(2-sided test)	0.309177
a. The test statistic is adjusted for ties.
b. Multiple comparisons are not performed because the overall test does not show significant differences across samples.
FailureStrain across OAvsHealthy
Independent-Samples Kruskal-Wallis Test Summary
Total N	12
Test Statistic	1.034a,b
Degree Of Freedom	1
Asymptotic Sig.(2-sided test)	0.309177
a. The test statistic is adjusted for ties.
b. Multiple comparisons are not performed because the overall test does not show significant differences across samples.
Stiffness across OAvsHealthy
Independent-Samples Kruskal-Wallis Test Summary
Total N	12
Test Statistic	.692a,b
Degree Of Freedom	1
Asymptotic Sig.(2-sided test)	0.405381
a. The test statistic is adjusted for ties.
b. Multiple comparisons are not performed because the overall test does not show significant differences across samples.

## Sheet: LCL_KendallTauCorrelation
NONPAR CORR
/VARIABLES=LinearForce LinearStress LinearExtension LinearStrain SecantMod TangentMod FailureLoad
FailureStress FailureExtension FailureStrain Stiffness FailureSite Age AGEANDOA AgeCat Gender
OAGrade OAvsHealthy
/PRINT=KENDALL TWOTAIL NOSIG
/MISSING=PAIRWISE.
Nonparametric Correlations
Notes
Output Created		17-JUL-2021 16:58:39
Comments
	Active Dataset	DataSet4
	Filter	<none>
	Weight	<none>
	Split File	<none>
	N of Rows in Working Data File	12
Missing Value Handling	Definition of Missing	User-defined missing values are treated as missing.
	Cases Used	Statistics for each pair of variables are based on all the cases with valid data for that pair.
Syntax		NONPAR CORR /VARIABLES=LinearForce LinearStress LinearExtension LinearStrain SecantMod TangentMod FailureLoad FailureStress FailureExtension FailureStrain Stiffness FailureSite Age AGEANDOA AgeCat Gender OAGrade OAvsHealthy /PRINT=KENDALL TWOTAIL NOSIG /MISSING=PAIRWISE.
Resources	Processor Time	00:00:00.02
	Elapsed Time	00:00:00.01
	Number of Cases Allowed	149796 casesa
a. Based on availability of workspace memory
Correlations
			LinearForce	LinearStress	LinearExtension	LinearStrain	SecantMod	TangentMod	FailureLoad	FailureStress	FailureExtension	FailureStrain	Stiffness	FailureSite	Age	AGEANDOA	AgeCat	Gender	OAGrade	OAvsHealthy
Kendall's tau_b	LinearForce	Correlation Coefficient	1	.576**	0.272727	0.381691	0.363636	0.333333	.727**	0.272727	0.151515	0.0606061	.727**	-0.0985521	-0.32062	-0.275241	-0.287213	0	-0.164488	-0.260579
		Sig. (2-tailed)		0.00916715	0.217089	0.0857312	0.0998171	0.131402	0.000996609	0.217089	0.492886	0.783862	0.000996609	0.692328	0.148902	0.259544	0.262332	1	0.480231	0.309177
		N	12	12	12	12	12	12	12	12	12	12	12	12	12	12	12	12	12	12
	LinearStress	Correlation Coefficient	.576**	1	0.151515	0.32062	.606**	.636**	0.363636	.515*	0.0909091	0.0606061	.545*	0.0197104	-0.290085	-0.275241	-0.246183	-0.130558	-0.263181	-0.213201
		Sig. (2-tailed)	0.00916715		0.492886	0.148902	0.00608989	0.00397616	0.0998171	0.0197288	0.680753	0.783862	0.0135638	0.936922	0.191569	0.259544	0.336668	0.610385	0.258691	0.405381
		N	12	12	12	12	12	12	12	12	12	12	12	12	12	12	12	12	12	12
	LinearExtension	Correlation Coefficient	0.272727	0.151515	1	.595**	-0.121212	-0.0909091	0.121212	-0.151515	0.333333	0.181818	0	0.0985521	-0.137409	-0.0183494	0.082061	0.0870388	0.0657952	-0.165823
		Sig. (2-tailed)	0.217089	0.492886		0.00734817	0.583293	0.680753	0.583293	0.492886	0.131402	0.410582	1	0.692328	0.536174	0.940084	0.748774	0.734095	0.777658	0.517535
		N	12	12	12	12	12	12	12	12	12	12	12	12	12	12	12	12	12	12
	LinearStrain	Correlation Coefficient	0.381691	0.32062	.595**	1	-0.0763381	-0.0458029	0.290085	0.198479	0.290085	0.351155	0.167944	-0.158892	-0.307692	-0.29584	-0.310087	0.0438529	-0.182323	-0.214834
		Sig. (2-tailed)	0.0857312	0.148902	0.00734817		0.731093	0.836632	0.191569	0.371565	0.191569	0.113903	0.449603	0.525891	0.168235	0.22822	0.228951	0.864901	0.436468	0.404558
		N	12	12	12	12	12	12	12	12	12	12	12	12	12	12	12	12	12	12
	SecantMod	Correlation Coefficient	0.363636	.606**	-0.121212	-0.0763381	1	.970**	0.272727	.667**	-0.121212	-0.151515	0.333333	0.0985521	-0.137409	-0.201843	-0.164122	-0.261116	-0.263181	-0.213201
		Sig. (2-tailed)	0.0998171	0.00608989	0.583293	0.731093		1.1406e-05	0.217089	0.00255128	0.583293	0.492886	0.131402	0.692328	0.536174	0.408344	0.521839	0.30818	0.258691	0.405381
		N	12	12	12	12	12	12	12	12	12	12	12	12	12	12	12	12	12	12
	TangentMod	Correlation Coefficient	0.333333	.636**	-0.0909091	-0.0458029	.970**	1	0.242424	.697**	-0.0909091	-0.121212	0.30303	0.137973	-0.167944	-0.238542	-0.205152	-0.304636	-0.296078	-0.260579
		Sig. (2-tailed)	0.131402	0.00397616	0.680753	0.836632	1.1406e-05		0.272571	0.00160863	0.680753	0.583293	0.170234	0.579595	0.449603	0.3285	0.42334	0.234483	0.203844	0.309177
		N	12	12	12	12	12	12	12	12	12	12	12	12	12	12	12	12	12	12
	FailureLoad	Correlation Coefficient	.727**	0.363636	0.121212	0.290085	0.272727	0.242424	1	0.363636	0.242424	0.333333	.697**	-0.0985521	-0.412226	-0.422036	-0.410305	-0.174078	-0.296078	-0.355335
		Sig. (2-tailed)	0.000996609	0.0998171	0.583293	0.191569	0.217089	0.272571		0.0998171	0.272571	0.131402	0.00160863	0.692328	0.0634782	0.0838474	0.109315	0.496906	0.203844	0.165518
		N	12	12	12	12	12	12	12	12	12	12	12	12	12	12	12	12	12	12
	FailureStress	Correlation Coefficient	0.272727	.515*	-0.151515	0.198479	.667**	.697**	0.363636	1	0.0909091	0.181818	0.242424	-0.0591312	-0.198479	-0.422036	-0.410305	-0.391675	-.461*	-0.355335
		Sig. (2-tailed)	0.217089	0.0197288	0.492886	0.371565	0.00255128	0.00160863	0.0998171		0.680753	0.410582	0.272571	0.812332	0.371565	0.0838474	0.109315	0.12637	0.048086	0.165518
		N	12	12	12	12	12	12	12	12	12	12	12	12	12	12	12	12	12	12
	FailureExtension	Correlation Coefficient	0.151515	0.0909091	0.333333	0.290085	-0.121212	-0.0909091	0.242424	0.0909091	1	.606**	-0.0606061	0.0197104	-0.0152676	-0.0183494	0.123091	-0.304636	-0.0986928	-0.260579
		Sig. (2-tailed)	0.492886	0.680753	0.131402	0.191569	0.583293	0.680753	0.272571	0.680753		0.00608989	0.783862	0.936922	0.945201	0.940084	0.630954	0.234483	0.671888	0.309177
		N	12	12	12	12	12	12	12	12	12	12	12	12	12	12	12	12	12	12
	FailureStrain	Correlation Coefficient	0.0606061	0.0606061	0.181818	0.351155	-0.151515	-0.121212	0.333333	0.181818	.606**	1	0.0909091	-0.177394	-0.167944	-0.238542	-0.205152	-0.304636	-0.263181	-0.260579
		Sig. (2-tailed)	0.783862	0.783862	0.410582	0.113903	0.492886	0.583293	0.131402	0.410582	0.00608989		0.680753	0.476307	0.449603	0.3285	0.42334	0.234483	0.258691	0.309177
		N	12	12	12	12	12	12	12	12	12	12	12	12	12	12	12	12	12	12
	Stiffness	Correlation Coefficient	.727**	.545*	0	0.167944	0.333333	0.30303	.697**	0.242424	-0.0606061	0.0909091	1	-0.216815	-.443*	-0.348639	-0.410305	0	-0.230283	-0.213201
		Sig. (2-tailed)	0.000996609	0.0135638	1	0.449603	0.131402	0.170234	0.00160863	0.272571	0.783862	0.680753		0.384009	0.0462291	0.153255	0.109315	1	0.323004	0.405381
		N	12	12	12	12	12	12	12	12	12	12	12	12	12	12	12	12	12	12
	FailureSite	Correlation Coefficient	-0.0985521	0.0197104	0.0985521	-0.158892	0.0985521	0.137973	-0.0985521	-0.0591312	0.0197104	-0.177394	-0.216815	1	0.0198615	0.095482	0.106752	-0.0283069	0.21398	0.0616334
		Sig. (2-tailed)	0.692328	0.936922	0.692328	0.525891	0.692328	0.579595	0.692328	0.812332	0.936922	0.476307	0.384009		0.936805	0.73083	0.715001	0.922866	0.417476	0.833029
		N	12	12	12	12	12	12	12	12	12	12	12	12	12	12	12	12	12	12
	Age	Correlation Coefficient	-0.32062	-0.290085	-0.137409	-0.307692	-0.137409	-0.167944	-0.412226	-0.198479	-0.0152676	-0.167944	-.443*	0.0198615	1	.832**	.744**	0.394676	.663**	.645*
		Sig. (2-tailed)	0.148902	0.191569	0.536174	0.168235	0.536174	0.449603	0.0634782	0.371565	0.945201	0.449603	0.0462291	0.936805		0.000701632	0.00388491	0.125707	0.00465897	0.0124009
		N	12	12	12	12	12	12	12	12	12	12	12	12	12	12	12	12	12	12
	AGEANDOA	Correlation Coefficient	-0.275241	-0.275241	-0.0183494	-0.29584	-0.201843	-0.238542	-0.422036	-0.422036	-0.0183494	-0.238542	-0.348639	0.095482	.832**	1	.894**	0.553399	.797**	.775**
		Sig. (2-tailed)	0.259544	0.259544	0.940084	0.22822	0.408344	0.3285	0.0838474	0.0838474	0.940084	0.3285	0.153255	0.73083	0.000701632		0.00176634	0.0530274	0.00205224	0.00676874
		N	12	12	12	12	12	12	12	12	12	12	12	12	12	12	12	12	12	12
	AgeCat	Correlation Coefficient	-0.287213	-0.246183	0.082061	-0.310087	-0.164122	-0.205152	-0.410305	-0.410305	0.123091	-0.205152	-0.410305	0.106752	.744**	.894**	1	0.353553	.690*	0.57735
		Sig. (2-tailed)	0.262332	0.336668	0.748774	0.228951	0.521839	0.42334	0.109315	0.109315	0.630954	0.42334	0.109315	0.715001	0.00388491	0.00176634		0.240955	0.0110728	0.0555111
		N	12	12	12	12	12	12	12	12	12	12	12	12	12	12	12	12	12	12
	Gender	Correlation Coefficient	0	-0.130558	0.0870388	0.0438529	-0.261116	-0.304636	-0.174078	-0.391675	-0.304636	-0.304636	0	-0.0283069	0.394676	0.553399	0.353553	1	.709**	.816**
		Sig. (2-tailed)	1	0.610385	0.734095	0.864901	0.30818	0.234483	0.496906	0.12637	0.234483	0.234483	1	0.922866	0.125707	0.0530274	0.240955		0.00911859	0.00676874
		N	12	12	12	12	12	12	12	12	12	12	12	12	12	12	12	12	12	12
	OAGrade	Correlation Coefficient	-0.164488	-0.263181	0.0657952	-0.182323	-0.263181	-0.296078	-0.296078	-.461*	-0.0986928	-0.263181	-0.230283	0.21398	.663**	.797**	.690*	.709**	1	.694*
		Sig. (2-tailed)	0.480231	0.258691	0.777658	0.436468	0.258691	0.203844	0.203844	0.048086	0.671888	0.258691	0.323004	0.417476	0.00465897	0.00205224	0.0110728	0.00911859		0.0106221
		N	12	12	12	12	12	12	12	12	12	12	12	12	12	12	12	12	12	12
	OAvsHealthy	Correlation Coefficient	-0.260579	-0.213201	-0.165823	-0.214834	-0.213201	-0.260579	-0.355335	-0.355335	-0.260579	-0.260579	-0.213201	0.0616334	.645*	.775**	0.57735	.816**	.694*	1
		Sig. (2-tailed)	0.309177	0.405381	0.517535	0.404558	0.405381	0.309177	0.165518	0.165518	0.309177	0.309177	0.405381	0.833029	0.0124009	0.00676874	0.0555111	0.00676874	0.0106221
		N	12	12	12	12	12	12	12	12	12	12	12	12	12	12	12	12	12	12
**. Correlation is significant at the 0.01 level (2-tailed).
*. Correlation is significant at the 0.05 level (2-tailed).
