# Supplementary material for: Ligament mechanics of ageing and osteoarthritic human knees
Source: Front Bioeng Biotechnol. 2022 Aug 23;10:954837. doi: 10.3389/fbioe.2022.954837 (PMC9446756; doi:10.3389/fbioe.2022.954837)
Supplement: Supplementary file 4 [file DataSheet3.XLSX]

## Sheet: Master Summary
Donor	Age	Gender	OA	OA	Ligament	Length mm	Length m	Cross Section 1 mm²	Cross Section 2 mm²	Cross Section Average mm²	Cross Section Average m²	Volume mm²	Volume ml	Linear Force N	Linear Force -1 N	Linear Stress Mpa	Linear Extension mm	Linear Extension %	Linear Extension -1 mm	Youngs (Secant) Modulus Mpa	Tangent Modulus Mpa	Failure Load N	Failure Stress MPa	Failure Strain mm	Failure Strain %	Stiffness N/mm	Failure Site	Failure Site Notes	Notes
S151624	31	F	0	Healthy	ACL	40	0.04	67.037	60.568	63.8025	6.38025e-05	2552.1	2.5521	399.336	0	6.25894	3.84	9.6	0	65.1973	122.594	629.94	9.87329	5.66661	14.1665	103.994	Insertion	Top	N.B cycle one came out
S151624	31	F	0	Healthy	LCL	62	0.062	17.872	16.334	17.103	1.7103e-05	1060.39	1.06039	320.33	0	18.7295	5.58	9	0	208.105	375.547	545.897	31.9182	7.99991	12.9031	57.4069	Mid-Substance
S151624	31	F	0	Healthy	MCL	103	0.103	24.009	25.01	24.5095	2.45095e-05	2524.48	2.52448	267.205	0	10.9021	5.562	5.4	0	201.89	353.993	438.484	17.8904	8.00003	7.76702	48.0411	Mid-Substance	Top
S151624	31	F	0	Healthy	PCL	36	0.036	87.643	85.409	86.526	8.6526e-05	3114.94	3.11494	446.364	0	5.15872	3.276	9.1	0	56.6893	101.402	907.231	10.4851	7.36667	20.463	136.253	Mid-Substance	Top	N.b cycle 1 - load cell not fixed; cycle 2 - ignore preconditioing test 1 as I moved machine during testing and bone came out. Use cycle 3
S160134	37	F	0	Healthy	ACL	30	0.03	49.389	47.528	48.4585	4.84585e-05	1453.76	1.45376	777.074	0	16.0359	4.11	13.7	0	117.05	167.363	1554.16	32.0544	8.09999	27	189.069	Bony Avulsion		n.b bony avulsion from deep within the pmma - did not repott as ligament broke through very thick layer of pmma
S160134	37	F	0	Healthy	PCL	30	0.03	48.883	48.766	48.8245	4.88245e-05	1464.74	1.46474	765.825	0	15.6853	5.22	17.4	0	90.1452	192.831	1336.49	27.3486	7.18301	23.9434	146.71	Bony Avulsion		n.b cycle one came out - repotted and retested - bone shattered - see photos
S160134	37	F	0	Healthy	MCL	40	0.04	14.082	22.301	18.1915	1.81915e-05	727.66	0.72766	39.5582	0	2.17454	3.6	9	0	24.1616	40.9132	41.6043	2.23908	4.86676	12.1669	10.9884	Mid-Substance		n.b. abnormal mcl - see dissection photos
S160134	37	F	0	Healthy	LCL	55	0.055	70.876	72.62	71.748	7.1748e-05	3946.14	3.94614	260.456	0	3.63015	6.16	11.2	0	32.4121	51.9059	479.726	6.67629	9.80005	17.8183	42.2819	Insertion	Bottom
S160133	43	F	0	Healthy	ACL	32	0.032	82.37	60.178	71.274	7.1274e-05	2280.77	2.28077	337.071	0	4.72923	4.521	13.7	0	34.5199	65.6335	503.059	7.10592	7.21678	21.869	74.5567	Mid-Substance		calibration photos same as 133 mcl
S160133	43	F	0	Healthy	PCL	30	0.03	70.019	83.035	76.527	7.6527e-05	2295.81	2.29581	270.116	0	3.52968	5.19	17.3	0	20.4028	38.0818	369.202	4.83136	6.43326	21.4442	52.0455	Mid-Substance		calibration photos same as 133 mcl
S160133	43	F	0	Healthy	MCL	108	0.108	30.803	25.767	28.285	2.8285e-05	3054.78	3.05478	288.398	0	10.1962	8.1	7.5	0	135.949	283.424	387.705	13.7426	10.5168	9.73774	35.6047	Mid-Substance
S160133	43	F	0	Healthy	LCL	61	0.061	13.305	12.352	12.8285	1.28285e-05	782.538	0.782539	315.822	0	24.6188	8.723	14.3	0	172.159	346.259	426.516	33.2108	10.5834	17.3499	36.2057	Mid-Substance	Top
S151568	49	M	1	Mild	ACL	40	0.04	38.615	30.744	34.6795	3.46795e-05	1387.18	1.38718	169.611	0	4.8908	3.44	8.6	0	56.8698	144.99	280.963	8.06937	4.76663	11.9166	49.3054	Mid-Substance
S151568	49	M	1	Mild	PCL	44	0.044	79.824	89.759	84.7915	8.47915e-05	3730.83	3.73083	630.721	0	7.43849	4.928	11.2	0	66.4151	124.918	923.9	10.8872	6.39999	14.5454	127.987	Mid-Substance
S151568	49	M	1	Mild	MCL	101	0.101	20.106	24.636	22.371	2.2371e-05	2259.47	2.25947														Mid-Substance	Top
S151568	49	M	1	Mild	LCL	52	0.052	40.828	38.996	39.912	3.9912e-05	2075.42	2.07542	178.58	0	4.47434	5.7	11.4	0	39.2486	82.1694	279.4	6.97331	7.20001	14.4	31.3298	Mid-Substance	Top	N.b cycle 1 - bone unpotted; cycle 2 - bone avulsion.
S160302	51	M	1	Mild	ACL	28	0.028	60.998	46.28	53.639	5.3639e-05	1501.89	1.50189	267.291	0	4.98315	4.984	17.8	0	27.9952	36.6071	309.096	5.74621	5.59991	19.9997	53.6299	Mid-Substance	Top	calibration photos same as 302 mcl
S160302	51	M	1	Mild	PCL	34	0.034	58.241	60.239	59.24	5.924e-05	2014.16	2.01416	300.83	0	5.07815	4.046	11.9	0	42.6736	73.9056	378.242	6.37475	4.69999	13.8235	74.3524	Insertion	Bottom	calibration photos same as 302 mcl
S160302	51	M	1	Mild	MCL	114	0.114	40.99	41.36	41.175	4.1175e-05	4693.95	4.69395	235.566	0	5.7211	5.7	5	0	114.422	181.679	280.806	6.78823	7.24993	6.35959	41.3274	Mid-Substance	Top
S160302	51	M	1	Mild	LCL	47	0.047	44.064	46.231	45.1475	4.51475e-05	2121.93	2.12193	274.388	0	6.07759	5.593	11.9	0	51.0722	88.9195	341.772	7.54733	6.43325	13.6878	49.0591	Insertion	Top	calibration photos same as s160798 acl
S160798	58	M	2	Moderate	ACL	41	0.041	80.473	111.112	95.7925	9.57925e-05	3927.49	3.92749	112.842	0	1.17798	3.772	9.2	0	12.8042	25.0968	205.601	2.13713	5.61658	13.699	29.9157	Mid-Substance	Bottom
S160798	58	M	2	Moderate	PCL	46	0.046	95.104	102.231	98.6675	9.86675e-05	4538.7	4.53871	750.58	0	7.60716	5.474	11.9	0	63.9257	103.398	1121.88	11.3604	8.19995	17.826	137.117	Insertion	Top
S160798	58	M	2	Moderate	MCL	127	0.127	24.647	32.961	28.804	2.8804e-05	3658.11	3.65811	66.615	0	2.3127	2.921	2.3	0	100.552	179.751	514.051	17.8132	12.2667	9.65881	22.8055	Mid-Substance	Top
S160798	58	M	2	Moderate	LCL	58	0.058	32.464	39.6	36.032	3.6032e-05	2089.86	2.08986	340.367	0	9.44625	5.046	8.7	0	108.578	162.801	629.387	17.4389	8.83337	15.2299	67.4529	Mid-Substance	Top	C1 unpotted
S152678	72	M	3	Moderate	ACL	34	0.034	48.347	51.155	49.751	4.9751e-05	1691.53	1.69153	300.102	0	6.03207	2.482	7.3	0	82.6311	138.908	808.337	16.2311	5.53333	16.2745	120.911	Mid-Substance
S152678	72	M	3	Moderate	PCL	41	0.041	64.386	60.637	62.5115	6.25115e-05	2562.97	2.56297	327.815	0	5.24408	6.232	15.2	0	34.5005	52.6019	497.588	7.94606	8.91695	21.7487	52.6019	Insertion & Bony Avulsion	Bottom
S152678	72	M	3	Moderate	MCL	121	0.121	30.711	36.11	33.4105	3.34105e-05	4042.67	4.04267	188.087	0	5.62958	5.687	4.7	0	119.778	255.184	458.466	13.6971	10.5335	8.70536	33.0732	Insertion	Bottom
S152678	72	M	3	Moderate	LCL	60	0.06	66.269	65.873	66.071	6.6071e-05	3964.26	3.96426	299.492	0	4.53288	9.24	15.4	0	29.4343	46.5037	371.209	5.60089	10.5987	17.6645	32.4125	Mid-Substance	Top
S152718	72	M	3	Severe	ACL	29	0.029	105.194	98.493	101.844	0.000101844	2953.46	2.95346	229.336	0	2.25185	1.972	6.8	0	33.1154	56.7606	613.771	6.01745	4.64995	16.0343	116.296	Insertion	Bottom	N.b ignore preconditionign first cycle as I touched the machine
S152718	72	M	3	Severe	PCL	31	0.031	104.138	78.535	91.3365	9.13365e-05	2831.43	2.83143	873.644	0	9.56511	4.278	13.8	0	69.3124	113.399	1432.7	15.6772	6.51655	21.0211	204.218	Mid-Substance
S152718	72	M	3	Severe	MCL	110	0.11	61.611	55.757	58.684	5.8684e-05	6455.24	6.45524	96.5297	0	1.64491	2.6	5.2	0	31.6328	55.0842	139.019	2.36895	3.81678	7.63356	37.1268	Mid-Substance	Bottom	n.b. didn’t put length into instron
S152718	72	M	3	Severe	LCL	68	0.068	50.979	37.94	44.4595	4.44595e-05	3023.25	3.02325	238.982	0	5.37528	5.712	8.4	0	63.9914	102.912	121.309	2.70871	3.84982	5.6615	41.8386	Mid-Substance
S152635	79	M	2	Moderate	ACL	32	0.032	35.927	39.624	37.7755	3.77755e-05	1208.82	1.20882	72.03	0	1.90679	3.168	9.9	0	19.2605	46.4689	161.699	2.79392	3.96666	12.3958	22.7367	Insertion	Bottom	calibration photos same as 635 mcl
S152635	79	M	2	Moderate	PCL	32	0.032	71.3	69.37	70.335	7.0335e-05	2250.72	2.25072	260.954	0	3.71016	3.84	12	0	30.918	48.7744	601.741	8.53585	8.09999	25.3125	67.9567	Mid-Substance		calibration photos same as 635 mcl ; note some bony fragments on either end of failure - may have some insertional tears at either end
S152635	79	M	2	Moderate	MCL	120	0.12	40.914	38.23	39.572	3.9572e-05	4748.64	4.74864	238.77	0	6.0338	7.56	6.3	0	95.7746	148.536	326.724	8.25645	9.73381	8.11151	31.5833	Insertion	Bottom
S152635	79	M	2	Moderate	LCL	62	0.062	21.981	15.986	18.9835	1.89835e-05	1176.98	1.17698	452.893	0	23.8572	7.254	11.7	0	203.908	294.787	591.602	31.1223	8.99992	14.516	62.4336	Insertion	Bottom
S152409	80	M	4	Severe	ACL	38	0.038	74.393	75.389	74.891	7.4891e-05	2845.86	2.84586	100.938	0	1.3478	1.862	4.9	0	27.5061	41.7415	373.937	4.98499	5.68321	14.9558	54.2094	Mid-Substance
S152409	80	M	4	Severe	PCL	35	0.035	184.055	124.441	154.248	0.000154248	5398.68	5.39868	49.5871	0	0.321477	2.555	7.3	0	4.40379	6.94979	148.143	0.955036	7.25004	20.7144	19.4079	Insertion	Bottom
S152409	80	M	4	Severe	MCL	116	0.116	25.11	30.124	27.617	2.7617e-05	3203.57	3.20357	327.548	0	11.8604	6.148	5.3	0	223.781	342.27	399.005	14.4091	7.13326	6.14936	53.2771	Mid-Substance
S152409	80	M	4	Severe	LCL	74	0.074	51.33	48.69	50.01	5.001e-05	3700.74	3.70074	200.543	0	4.01005	6.438	8.7	0	46.0925	87.1618	299.436	5.96677	8.93327	12.072	31.1498	Bony Avulsion		n.b first cycle unpotted/avulsed - use first cycle - bony a 1 cycle, bottom mids 2 cycke - but failure load lower
S160014	86	F	1	Healthy	ACL	30	0.03	23.525	26.439	24.982	2.4982e-05	749.46	0.74946	82.7335	0	3.31172	2.22	7.4	0	44.753	83.0776	84.766	3.3466	2.2325	7.44167	37.2673	Insertion	Top	calibration photos same as 014 mcl
S160014	86	F	1	Healthy	PCL	43	0.043	68.214	64.859	66.5365	6.65365e-05	2861.07	2.86107	71.2168	0	1.07034	3.182	7.4	0	14.4641	37.0634	227.51	3.4009	8.09999	18.8372	22.3811	Insertion	Top	calibration photos same as 014 mcl
S160014	86	F	1	Healthy	MCL	105	0.105	25.17	26.813	25.9915	2.59915e-05	2729.11	2.72911														Insertion	Bottom	data not saved ~ 400N
S160014	86	F	1	Healthy	LCL	60	0.06	14.421	13.915	14.168	1.4168e-05	850.08	0.85008	63.5942	0	4.48858	3.24	5.4	0	83.1219	159.793	229.028	16.076	8.9667	14.9445	19.6278	Mid-Substance	Bottom
S152501	88	M	3	Severe	ACL	33	0.033	61.111	67.519	64.315	6.4315e-05	2122.39	2.1224	104.925	0	1.63142	3.498	10.6	0	15.3908	30.6637	144.403	2.22379	4.17271	12.6446	29.9957	Insertion	Bottom	calibration photos same as 501 mcl
S152501	88	M	3	Severe	PCL	34	0.034	85.572	104.935	95.2535	9.52535e-05	3238.62	3.23862	182.972	0	1.92089	4.692	13.8	0	13.9195	32.235	274.387	2.86673	5.83916	17.174	38.9965	Insertion	Bottom	calibration photos same as 501 mcl
S152501	88	M	3	Severe	MCL	120	0.12	37.036	34.066	35.551	3.5551e-05	4266.12	4.26612	153.518	0	4.31823	6.96	5.8	0	74.4523	160.171	285.142	8.11493	10.5168	8.76402	22.0571	Mid-Substance	Top
S152501	88	M	3	Severe	LCL	58	0.058	26.542	23.017	24.7795	2.47795e-05	1437.21	1.43721	80.8638	0	3.26334	4.93	8.5	0	38.3922	71.3552	169.349	6.91354	8.18329	14.1091	16.4024	Insertion	Top	bony fragments on half of fibres
																				72.4886	127.74	486.407	10.9496	7.17877	14.898	62.9754
																				57.9528	100.073	351.805	8.8083	2.23359	5.41216	46.2323

## Sheet: S151624 ACL
Specimen properties : Length	40	mm										Stress-Strain																Linear						Modulus		Failure
Cross Section Average	63.8025	mm2										Polynomial Coefficients																Force		Stress	Extension	Strain		Secant	Tangent	Load	Stress	Extension	Strain	Stiffness
Time	Extension	Load	Total cycle count			Extension	Load	Strain	Stress	E-tan		X6										Strain	Stress	E-tan				(N)		(MPa)	(mm)	(%)		(MPa)	(MPa)	(N)	(MPa)	(mm)	(%)	(N/mm)
(s)	(mm)	(N)				(mm)	(N)	(mm/mm)	(MPa)	(MPa)		X5	-258654									(mm/mm)	(MPa)	(MPa)				399.336		6.25894	3.84	9.6		65.1973	122.594	629.94	9.87329	5.66661	14.1665	103.994
0	0.06477	1.22892	0			0.12648	0.97866	0	0			X4	11241.6									0	0
0.1	0.07837	1.22973	0			0.72732	9.63863	0.015021	0.15107	23.7796		X3	4682.39									0.001	0.00524719	5.24719
0.2	0.09531	1.57816	0			1.62027	55.0498	0.0373448	0.862816	47.3845		X2	303.417									0.002	0.0111295	5.88227
0.3	0.11197	1.84245	0			2.45911	140.994	0.0583157	2.20986	80.4429		X1	4.93908									0.003	0.0176753	6.54581
0.4	0.12858	2.16589	0			3.29301	269.724	0.0791633	4.22749	109.512												0.004	0.0249133	7.23801
0.5	0.14546	2.5211	0			4.12647	432.249	0.0999998	6.7748	114.744												0.005	0.0328723	7.95907
0.6	0.1619	2.83986	0			4.95975	574.776	0.120832	9.00868	74.3653												0.006	0.0415815	8.70911
0.7	0.17867	3.21338	0			5.79309	629.94	0.141665	9.87329													0.007	0.0510697	9.48825
0.8	0.19539	3.54572	0			6.6266	355.708															0.008	0.0613663	10.2966
0.9	0.21199	3.82649	0			7.45977	367.062															0.009	0.0725005	11.1342
1	0.22859	4.16664	0			8.29317	369.527															0.01	0.0845015	12.001
1.1	0.24537	4.47578	0			9.12656	359.037															0.011	0.0973985	12.8971
1.2	0.26214	4.80114	0			9.9599	287.009															0.012	0.111221	13.8224
1.3	0.27863	5.16837	0			10.7932	251.28															0.013	0.125998	14.7768
1.4	0.29535	5.58814	0			11.6265	167.941															0.014	0.141758	15.7603
1.5	0.31206	5.9587	0			12.4599	98.6196															0.015	0.158531	16.7727
1.6	0.32872	6.39457	0			13.2932	97.3077															0.016	0.176345	17.8138
1.7	0.34527	6.82627	0			14.1265	84.2683															0.017	0.195228	18.8835
1.8	0.3621	7.24224	0			14.9598	87.4956															0.018	0.21521	19.9815
1.9	0.3787	7.65315	0			15.7932	86.7807															0.019	0.236317	21.1075
2	0.39536	8.13776	0			16.6264	81.3204															0.02	0.258579	22.2614
2.1	0.41197	8.53587	0			17.4598	76.7294															0.021	0.282021	23.4426
2.2	0.42885	8.99335	0			18.2932	65.9637															0.022	0.306672	24.651
2.3	0.44534	9.39293	0			19.1265	46.0016															0.023	0.332558	25.8861
2.4	0.46189	9.96281	0			19.9599	36.6419															0.024	0.359706	27.1475
2.5	0.47883	10.4124	0			20.7931	34.5099															0.025	0.38814	28.4347
2.6	0.49538	10.8274	0			21.6264	31.311															0.026	0.417888	29.7473
2.7	0.51204	11.3295	0			22.4598	26.5153															0.027	0.448973	31.0849
2.8	0.5287	11.8234	0			23.2931	21.5066															0.028	0.481419	32.4467
2.9	0.54553	12.2656	0			24.1266	18.9061															0.029	0.515252	33.8323
3	0.56196	12.5727	0			24.9599	17.8093															0.03	0.550493	35.2411
3.1	0.57862	12.934	0																			0.031	0.587165	36.6725
3.2	0.5954	13.3084	0																			0.032	0.625291	38.1257
3.3	0.61206	13.8843	0																			0.033	0.664891	39.6001
3.4	0.62866	14.4631	0																			0.034	0.705986	41.095
3.5	0.64543	14.9962	0																			0.035	0.748596	42.6096
3.6	0.66215	15.5641	0																			0.036	0.792739	44.1431
3.7	0.6787	16.1589	0																			0.037	0.838434	45.6948
3.8	0.69536	16.7755	0																			0.038	0.885697	47.2637
3.9	0.71207	17.3279	0																			0.039	0.934546	48.849
4	0.72873	17.8913	0																			0.04	0.984996	50.4497
4.1	0.74528	18.5077	0																			0.041	1.03706	52.065
4.2	0.76217	19.1279	0																			0.042	1.09075	53.6939
4.3	0.77866	19.7744	0																			0.043	1.14609	55.3353
4.4	0.79537	20.5606	0																			0.044	1.20308	56.9882
4.5	0.81203	21.0314	0																			0.045	1.26173	58.6516
4.6	0.82875	21.7482	0																			0.046	1.32205	60.3244
4.7	0.84535	22.4646	0																			0.047	1.38406	62.0054
4.8	0.86196	23.1403	0																			0.048	1.44775	63.6934
4.9	0.87884	23.8459	0																			0.049	1.51314	65.3874
5	0.89533	24.5566	0																			0.05	1.58023	67.086
5.1	0.91199	25.2685	0																			0.051	1.64901	68.7881
5.2	0.92871	26.0214	0																			0.052	1.71951	70.4923
5.3	0.94548	26.7414	0																			0.053	1.7917	72.1973
5.4	0.96192	27.6151	0																			0.054	1.86561	73.9018
5.5	0.97869	28.4361	0																			0.055	1.94121	75.6044
5.6	0.99546	29.2021	0																			0.056	2.01851	77.3037
5.7	1.01207	30.013	0																			0.057	2.09751	78.9983
5.8	1.02861	30.9006	0																			0.058	2.1782	80.6867
5.9	1.04544	31.7736	0																			0.059	2.26057	82.3673
6	1.0621	32.5916	0																			0.06	2.34461	84.0387
6.1	1.07865	33.5088	0																			0.061	2.4303	85.6993
6.2	1.09542	34.411	0																			0.062	2.51765	87.3476
6.3	1.11208	35.3326	0																			0.063	2.60663	88.9818
6.4	1.12874	36.3391	0																			0.064	2.69723	90.6003
6.5	1.14523	37.2128	0																			0.065	2.78944	92.2015
6.6	1.16212	38.2596	0																			0.066	2.88322	93.7836
6.7	1.17867	39.1544	0																			0.067	2.97856	95.3449
6.788	1.1934	40.0262	0.5																			0.068	3.07545	96.8836
6.79	1.19374	40.0569	0.5																			0.069	3.17385	98.3979
6.89	1.18144	39.7945	0.5																			0.07	3.27373	99.886
6.99	1.16059	38.0315	0.5																			0.071	3.37508	101.346
7.09	1.14342	36.727	0.5																			0.072	3.47785	102.776
7.19	1.12687	35.5694	0.5																			0.073	3.58203	104.174
7.29	1.11016	34.4297	0.5																			0.074	3.68756	105.538
7.39	1.09327	33.278	0.5																			0.075	3.79443	106.866
7.49	1.07678	32.2675	0.5																			0.076	3.90259	108.156
7.59	1.06012	31.2301	0.5																			0.077	4.01199	109.406
7.69	1.04346	30.2497	0.5																			0.078	4.12261	110.614
7.79	1.02669	29.26	0.5																			0.079	4.23439	111.778
7.89	1.01014	28.3348	0.5																			0.08	4.34728	112.896
7.99	0.99342	27.3632	0.5																			0.081	4.46125	113.965
8.09	0.97665	26.5013	0.5																			0.082	4.57623	114.983
8.19	0.9601	25.6406	0.5																			0.083	4.69218	115.948
8.29	0.94344	24.7856	0.5																			0.084	4.80903	116.858
8.39	0.92678	24.0352	0.5																			0.085	4.92674	117.71
8.49	0.90995	23.1968	0.5																			0.086	5.04525	118.502
8.59	0.89346	22.3726	0.5																			0.087	5.16448	119.233
8.69	0.8768	21.6381	0.5																			0.088	5.28438	119.898
8.79	0.85992	20.8188	0.5																			0.089	5.40487	120.496
8.89	0.84343	20.1253	0.5																			0.09	5.5259	121.025
8.99	0.82682	19.5101	0.5																			0.091	5.64738	121.482
9.09	0.80999	18.8051	0.5																			0.092	5.76924	121.864
9.19	0.79345	18.2996	0.5																			0.093	5.89141	122.169
9.29	0.77679	17.6391	0.5																			0.094	6.01381	122.394
9.39	0.76001	16.9348	0.5																			0.095	6.13634	122.536
9.49	0.74335	16.2683	0.5																		MAX	0.096	6.25894	122.594
9.59	0.72675	15.6022	0.5																			0.097	6.3815	122.564
9.69	0.71015	15.0591	0.5																			0.098	6.50394	122.444
9.79	0.69326	14.4023	0.5																			0.099	6.62618	122.231
9.89	0.67671	13.8073	0.5																			0.1	6.7481	121.921
9.99	0.66011	13.2852	0.5																			0.101	6.86961	121.513
10.09	0.64328	12.7457	0.5																			0.102	6.99061	121.004
10.19	0.62668	12.1588	0.5																			0.103	7.111	120.39
10.29	0.61007	11.6978	0.5																			0.104	7.23067	119.668
10.39	0.59347	11.1474	0.5																			0.105	7.34951	118.837
10.49	0.57653	10.6439	0.5																			0.106	7.4674	117.892
10.59	0.56015	10.2717	0.5																			0.107	7.58423	116.831
10.69	0.54343	9.86477	0.5																			0.108	7.69988	115.651
10.79	0.52666	9.38553	0.5																			0.109	7.81423	114.349
10.89	0.51006	8.92184	0.5																			0.11	7.92715	112.921
10.99	0.4934	8.46633	0.5																			0.111	8.03852	111.365
11.09	0.47674	7.96107	0.5																			0.112	8.14819	109.677
11.19	0.45991	7.48579	0.5																			0.113	8.25605	107.855
11.29	0.44347	7.12016	0.5																			0.114	8.36194	105.894
11.39	0.42676	6.67412	0.5																			0.115	8.46574	103.793
11.49	0.40998	6.26791	0.5																			0.116	8.56728	101.547
11.59	0.39338	5.93492	0.5																			0.117	8.66644	99.1526
11.69	0.37678	5.63822	0.5																			0.118	8.76304	96.6076
11.79	0.36	5.39842	0.5																			0.119	8.85695	93.9081
11.89	0.34334	5.03583	0.5																			0.12	8.948	91.0507
11.99	0.32668	4.71324	0.5																			0.121	9.03603	88.0321
12.09	0.31008	4.39364	0.5																			0.122	9.12088	84.8487
12.19	0.29325	4.11337	0.5																			0.123	9.20238	81.4971
12.29	0.27676	3.65735	0.5																			0.124	9.28035	77.9737
12.39	0.26016	3.36663	0.5																			0.125	9.35463	74.2751
12.49	0.24333	3.0378	0.5																			0.126	9.42503	70.3975
12.59	0.22672	2.74436	0.5																			0.127	9.49136	66.3375
12.69	0.21001	2.43317	0.5																			0.128	9.55345	62.0914
12.79	0.19346	2.10519	0.5																			0.129	9.61111	57.6555
12.89	0.17663	1.8288	0.5																			0.13	9.66414	53.0261
12.99	0.16014	1.55485	0.5																			0.131	9.71234	48.1994
13.09	0.14337	1.29924	0.5																			0.132	9.75551	43.1718
13.19	0.12665	1.05523	0.5																			0.133	9.79345	37.9393
13.216	0.12223	0.99264	1																			0.134	9.82595	32.4983
13.218	0.12189	0.98286	1																			0.135	9.85279	26.8447
13.22	0.12155	0.9776	1																			0.136	9.87376	20.9748
13.32	0.13436	1.08249	1																			0.137	9.88865	14.8846
13.42	0.15561	1.53061	1																			0.138	9.89722	8.57018
13.52	0.17255	1.85023	1																			0.139	9.89925	2.02752
13.62	0.18932	2.24771	1																			0.14	9.8945	-4.74737
13.72	0.20604	2.60145	1																			0.141	9.88274	-11.7585
13.82	0.2227	2.87241	1																			0.142	9.86373	-19.0101
13.92	0.2393	3.30422	1																			0.143	9.83723	-26.5061
14.02	0.25613	3.69573	1																			0.144	9.80297	-34.2507
14.12	0.27268	4.04566	1																			0.145	9.76073	-42.248
14.22	0.28928	4.36381	1																			0.146	9.71022	-50.5024
14.32	0.30606	4.87187	1																			0.147	9.65121	-59.0179
14.42	0.32266	5.25339	1																			0.148	9.58341	-67.7989
14.52	0.33932	5.65683	1																			0.149	9.50656	-76.8496
14.62	0.35592	6.04837	1																			0.15	9.42038	-86.1744
14.72	0.37281	6.48157	1																			0.151	9.32461	-95.7777
14.82	0.38924	6.9013	1																			0.152	9.21894	-105.664
14.92	0.40596	7.34787	1																			0.153	9.1031	-115.837
15.02	0.42285	7.86227	1																			0.154	8.9768	-126.302
15.12	0.43939	8.32389	1																			0.155	8.83974	-137.063
15.22	0.45588	8.78507	1																			0.156	8.69161	-148.125
15.32	0.47271	9.23193	1																			0.157	8.53212	-159.492
15.42	0.48943	9.8074	1																			0.158	8.36095	-171.169
15.52	0.50598	10.2409	1																			0.159	8.17779	-183.16
15.62	0.52264	10.7193	1																			0.16	7.98232	-195.47
15.72	0.53941	11.1945	1																			0.161	7.77422	-208.104
15.82	0.55607	11.684	1																			0.162	7.55315	-221.067
15.92	0.57256	12.1046	1																			0.163	7.31879	-234.362
16.02	0.58945	12.4552	1																			0.164	7.07079	-247.995
16.12	0.60605	12.726	1																			0.165	6.80882	-261.971
16.22	0.62271	13.1583	1																			0.166	6.53253	-276.295
16.32	0.63931	13.8425	1																			0.167	6.24156	-290.971
16.42	0.65609	14.3539	1																			0.168	5.93555	-306.004
16.52	0.67275	14.8775	1																			0.169	5.61415	-321.399
16.62	0.68929	15.4138	1																			0.17	5.27699	-337.161
16.72	0.70612	16.0476	1																			0.171	4.9237	-353.295
16.82	0.72267	16.6639	1																			0.172	4.55389	-369.806
16.92	0.73939	17.2774	1																			0.173	4.16719	-386.7
17.02	0.75599	17.9587	1																			0.174	3.76321	-403.98
17.12	0.77282	18.5382	1																			0.175	3.34156	-421.653
17.22	0.78931	19.1292	1																			0.176	2.90184	-439.723
17.32	0.80597	19.8674	1																			0.177	2.44364	-458.196
17.42	0.8228	20.4964	1																			0.178	1.96656	-477.077
17.52	0.83935	21.1992	1																			0.179	1.47019	-496.37
17.62	0.85601	21.9375	1																			0.18	0.95411	-516.082
17.72	0.87278	22.641	1																			0.181	0.417893	-536.217
17.82	0.88944	23.3823	1																			0.182	-0.138888	-556.781
17.92	0.90599	24.1168	1																			0.183	-0.716668	-577.78
18.02	0.9227	24.9198	1																			0.184	-1.31588	-599.217
18.12	0.93942	25.6831	1																			0.185	-1.93699	-621.1
18.22	0.95602	26.4291	1																			0.186	-2.58042	-643.433
18.32	0.97257	27.2625	1																			0.187	-3.24664	-666.222
18.42	0.98951	28.1358	1																			0.188	-3.93611	-689.473
18.52	1.00606	28.9193	1																			0.189	-4.6493	-713.19
18.62	1.02261	29.7798	1																			0.19	-5.38668	-737.38
18.72	1.03938	30.7083	1																			0.191	-6.14873	-762.048
18.82	1.0561	31.6379	1																			0.192	-6.93593	-787.2
18.92	1.07276	32.5196	1																			0.193	-7.74877	-812.841
19.02	1.0893	33.4469	1																			0.194	-8.58775	-838.977
19.12	1.10619	34.4202	1																			0.195	-9.45336	-865.613
19.22	1.12268	35.3362	1																			0.196	-10.3461	-892.757
19.32	1.13934	36.3311	1																			0.197	-11.2665	-920.413
19.42	1.15606	37.409	1																			0.198	-12.2151	-948.586
19.52	1.17277	38.368	1																			0.199	-13.1924	-977.284
19.62	1.18926	39.3649	1																			0.2	-14.1989	-1006.51
19.684	1.19992	40.0141	1.5
19.686	1.20031	40.0372	1.5
19.786	1.18807	39.7983	1.5
19.886	1.16733	38.097	1.5
19.986	1.15005	36.7433	1.5
20.086	1.1335	35.5872	1.5
20.186	1.11673	34.4555	1.5
20.286	1.10013	33.3088	1.5
20.386	1.0833	32.2694	1.5
20.486	1.06686	31.2786	1.5
20.586	1.05009	30.2369	1.5
20.686	1.03332	29.249	1.5
20.786	1.01677	28.3422	1.5
20.886	1.00017	27.4306	1.5
20.986	0.98339	26.5345	1.5
21.086	0.96668	25.6429	1.5
21.186	0.95019	24.8004	1.5
21.286	0.93341	24.0324	1.5
21.386	0.91664	23.1683	1.5
21.486	0.90009	22.436	1.5
21.586	0.88349	21.6887	1.5
21.686	0.8666	20.9146	1.5
21.786	0.85006	20.1627	1.5
21.886	0.8334	19.4991	1.5
21.986	0.81674	18.7416	1.5
22.086	0.79996	18.1264	1.5
22.186	0.78347	17.4912	1.5
22.286	0.76676	16.8213	1.5
22.386	0.74998	16.1171	1.5
22.486	0.73344	15.4922	1.5
22.586	0.71672	14.8968	1.5
22.686	0.7	14.3568	1.5
22.786	0.68329	13.803	1.5
22.886	0.6668	13.2483	1.5
22.986	0.65014	12.7092	1.5
23.086	0.63325	12.1713	1.5
23.186	0.61676	11.6841	1.5
23.286	0.6001	11.1692	1.5
23.386	0.58333	10.6516	1.5
23.486	0.56672	10.2275	1.5
23.586	0.55018	9.73342	1.5
23.686	0.53335	9.35919	1.5
23.786	0.51663	8.84722	1.5
23.886	0.50008	8.42492	1.5
23.986	0.48342	7.9478	1.5
24.086	0.46665	7.50641	1.5
24.186	0.45005	7.06327	1.5
24.286	0.43344	6.60183	1.5
24.386	0.41667	6.26623	1.5
24.486	0.40001	5.92354	1.5
24.586	0.38341	5.63182	1.5
24.686	0.3668	5.37084	1.5
24.786	0.34992	4.95633	1.5
24.886	0.33348	4.66985	1.5
24.986	0.31677	4.28875	1.5
25.086	0.29999	3.95098	1.5
25.186	0.28339	3.583	1.5
25.286	0.26673	3.28006	1.5
25.386	0.25001	2.9406	1.5
25.486	0.23324	2.63931	1.5
25.586	0.21681	2.33469	1.5
25.686	0.20009	2.04964	1.5
25.786	0.18326	1.74044	1.5
25.886	0.16671	1.53736	1.5
25.986	0.15011	1.23864	1.5
26.072	0.13566	0.99841	2
26.074	0.13532	0.99554	2
26.076	0.13504	0.99266	2
26.176	0.14779	0.965	2
26.276	0.16898	1.54153	2
26.376	0.18592	1.8918	2
26.476	0.20275	2.15981	2
26.576	0.21936	2.58544	2
26.676	0.2359	2.89533	2
26.776	0.25279	3.27565	2
26.876	0.26934	3.69955	2
26.976	0.28605	4.04532	2
27.076	0.30266	4.45472	2
27.176	0.31949	4.80752	2
27.276	0.33592	5.21605	2
27.376	0.35264	5.64359	2
27.476	0.36947	6.05097	2
27.576	0.38601	6.49386	2
27.676	0.40262	7.01758	2
27.776	0.41945	7.42884	2
27.876	0.43611	7.89612	2
27.976	0.45254	8.35398	2
28.076	0.46937	8.8409	2
28.176	0.48609	9.37167	2
28.276	0.50275	9.86163	2
28.376	0.51924	10.3359	2
28.476	0.53612	10.8228	2
28.576	0.55267	11.3283	2
28.676	0.56933	11.8088	2
28.776	0.58599	12.3174	2
28.876	0.60276	12.5921	2
28.976	0.61942	12.8787	2
29.076	0.63591	13.386	2
29.176	0.65286	13.9447	2
29.276	0.66935	14.5146	2
29.376	0.68606	15.0487	2
29.476	0.70272	15.6928	2
29.576	0.71944	16.2983	2
29.676	0.73599	16.8538	2
29.776	0.75265	17.4848	2
29.876	0.76942	18.1715	2
29.976	0.78597	18.7572	2
30.076	0.80263	19.4423	2
30.176	0.8194	20.1472	2
30.276	0.83606	20.8258	2
30.376	0.85261	21.5514	2
30.476	0.86944	22.2906	2
30.576	0.88604	22.9966	2
30.676	0.9027	23.7287	2
30.776	0.9193	24.5169	2
30.876	0.93613	25.2652	2
30.976	0.95268	26.0542	2
31.076	0.96928	26.8594	2
31.176	0.98611	27.7171	2
31.276	1.00272	28.5987	2
31.376	1.01932	29.4656	2
31.476	1.03592	30.3902	2
31.576	1.05281	31.2073	2
31.676	1.0693	32.1703	2
31.776	1.08602	33.1132	2
31.876	1.10285	33.9937	2
31.976	1.11939	34.9955	2
32.076	1.136	35.9256	2
32.176	1.15266	36.9542	2
32.276	1.16943	38.003	2
32.376	1.18598	38.9755	2
32.476	1.20269	39.9981	2
32.478	1.20303	40.0194	2.5
32.48	1.20337	40.0456	2.5
32.58	1.19102	39.857	2.5
32.68	1.17028	38.074	2.5
32.78	1.15317	36.7607	2.5
32.88	1.13639	35.6423	2.5
32.98	1.11979	34.4815	2.5
33.08	1.10313	33.3575	2.5
33.18	1.0863	32.2489	2.5
33.28	1.06981	31.2707	2.5
33.38	1.05315	30.2909	2.5
33.48	1.03638	29.2859	2.5
33.58	1.01972	28.3553	2.5
33.68	1.00317	27.4061	2.5
33.78	0.9864	26.5213	2.5
33.88	0.96968	25.6868	2.5
33.98	0.95308	24.808	2.5
34.08	0.93647	23.9984	2.5
34.18	0.91964	23.2119	2.5
34.28	0.9031	22.4384	2.5
34.38	0.88644	21.6996	2.5
34.48	0.86966	20.9845	2.5
34.58	0.85306	20.1675	2.5
34.68	0.8364	19.4734	2.5
34.78	0.81985	18.7739	2.5
34.88	0.80291	18.0921	2.5
34.98	0.78648	17.3913	2.5
35.08	0.76976	16.7554	2.5
35.18	0.75299	16.1378	2.5
35.28	0.73638	15.4868	2.5
35.38	0.71978	14.8929	2.5
35.48	0.70306	14.3317	2.5
35.58	0.68629	13.7186	2.5
35.68	0.6698	13.174	2.5
35.78	0.65308	12.6783	2.5
35.88	0.63625	12.1438	2.5
35.98	0.61971	11.6833	2.5
36.08	0.60316	11.1682	2.5
36.18	0.58639	10.6979	2.5
36.28	0.56967	10.1624	2.5
36.38	0.55307	9.73294	2.5
36.48	0.53646	9.33587	2.5
36.58	0.51958	8.83834	2.5
36.68	0.50309	8.38691	2.5
36.78	0.48648	7.87681	2.5
36.88	0.4696	7.42423	2.5
36.98	0.45305	7.00367	2.5
37.08	0.43639	6.61771	2.5
37.18	0.41979	6.25438	2.5
37.28	0.4029	5.91439	2.5
37.38	0.38647	5.62049	2.5
37.48	0.36969	5.30601	2.5
37.58	0.35292	4.93624	2.5
37.68	0.33643	4.58231	2.5
37.78	0.31983	4.22113	2.5
37.88	0.303	3.8691	2.5
37.98	0.28634	3.45544	2.5
38.08	0.26979	3.1617	2.5
38.18	0.25302	2.88904	2.5
38.28	0.2363	2.53115	2.5
38.38	0.21975	2.24576	2.5
38.48	0.20309	1.98736	2.5
38.58	0.18626	1.69696	2.5
38.68	0.16972	1.40305	2.5
38.78	0.153	1.11813	2.5
38.85	0.14138	0.99434	3
38.852	0.14104	0.98782	3
38.854	0.1407	0.98028	3
38.954	0.15334	0.9764	3
39.054	0.17459	1.46477	3
39.154	0.19165	1.82071	3
39.254	0.20836	2.15461	3
39.354	0.22497	2.58852	3
39.454	0.24168	2.99892	3
39.554	0.2584	3.26887	3
39.654	0.27506	3.59645	3
39.754	0.29155	3.97472	3
39.854	0.30844	4.43556	3
39.954	0.32498	4.85918	3
40.054	0.3417	5.22619	3
40.154	0.3583	5.67433	3
40.254	0.37508	6.06537	3
40.354	0.39162	6.4703	3
40.454	0.40828	6.90404	3
40.554	0.42523	7.41015	3
40.654	0.4416	7.81731	3
40.754	0.45832	8.32244	3
40.854	0.47498	8.83164	3
40.954	0.49181	9.26723	3
41.054	0.5083	9.86913	3
41.154	0.52502	10.3527	3
41.254	0.54179	10.8631	3
41.354	0.55834	11.3147	3
41.454	0.57494	11.8977	3
41.554	0.59177	12.3683	3
41.654	0.60843	12.7151	3
41.754	0.62498	13.0292	3
41.854	0.64169	13.3821	3
41.954	0.65841	13.9227	3
42.054	0.67507	14.5145	3
42.154	0.69162	15.128	3
42.254	0.70845	15.7197	3
42.354	0.72499	16.3648	3
42.454	0.74171	16.9506	3
42.554	0.75837	17.5592	3
42.654	0.77503	18.2173	3
42.754	0.79169	18.8714	3
42.854	0.80829	19.4886	3
42.954	0.82512	20.1981	3
43.054	0.84161	20.9359	3
43.154	0.85833	21.6513	3
43.254	0.8751	22.3277	3
43.354	0.89176	23.0776	3
43.454	0.90831	23.8861	3
43.554	0.92503	24.6317	3
43.654	0.94174	25.4348	3
43.754	0.95829	26.2289	3
43.854	0.97501	27.1065	3
43.954	0.99178	27.9431	3
44.054	1.00838	28.776	3
44.154	1.02487	29.6687	3
44.254	1.04176	30.61	3
44.354	1.05842	31.4727	3
44.454	1.07508	32.461	3
44.554	1.09163	33.3042	3
44.654	1.10851	34.2635	3
44.754	1.125	35.2417	3
44.854	1.14161	36.2765	3
44.954	1.15844	37.1895	3
45.054	1.17504	38.212	3
45.154	1.1917	39.2515	3
45.246	1.207	40.0046	3.5
45.248	1.20734	40.0117	3.5
45.348	1.19499	39.0121	3.5
45.448	1.1743	37.0516	3.5
45.548	1.15719	35.752	3.5
45.648	1.14036	34.6053	3.5
45.748	1.12387	33.5062	3.5
45.848	1.10715	32.3811	3.5
45.948	1.09032	31.3259	3.5
46.048	1.07378	30.4021	3.5
46.148	1.05717	29.3591	3.5
46.248	1.0404	28.4909	3.5
46.348	1.0238	27.5855	3.5
46.448	1.00714	26.585	3.5
46.548	0.99048	25.6843	3.5
46.648	0.97365	24.8753	3.5
46.748	0.9571	23.9739	3.5
46.848	0.9405	23.1914	3.5
46.948	0.92367	22.4168	3.5
47.048	0.90706	21.7245	3.5
47.148	0.8904	20.9695	3.5
47.248	0.8738	20.237	3.5
47.348	0.85691	19.6412	3.5
47.448	0.84048	18.8915	3.5
47.548	0.82376	18.1875	3.5
47.648	0.80699	17.5628	3.5
47.748	0.79039	16.9619	3.5
47.848	0.77378	16.3216	3.5
47.948	0.75701	15.6649	3.5
48.048	0.74035	15.1082	3.5
48.148	0.7238	14.5408	3.5
48.248	0.70703	13.8951	3.5
48.348	0.69031	13.3276	3.5
48.448	0.67371	12.862	3.5
48.548	0.65711	12.2866	3.5
48.648	0.64022	11.7181	3.5
48.748	0.62373	11.2099	3.5
48.848	0.60707	10.7918	3.5
48.948	0.59041	10.43	3.5
49.048	0.57358	10.0775	3.5
49.148	0.55715	9.62908	3.5
49.248	0.54043	9.12848	3.5
49.348	0.5236	8.67599	3.5
49.448	0.50711	8.18424	3.5
49.548	0.49039	7.76385	3.5
49.648	0.47373	7.26341	3.5
49.748	0.4569	6.81153	3.5
49.848	0.44047	6.3613	3.5
49.948	0.42375	5.9829	3.5
50.048	0.40692	5.66163	3.5
50.148	0.39038	5.30355	3.5
50.248	0.37377	4.98237	3.5
50.348	0.357	4.71667	3.5
50.448	0.3404	4.43876	3.5
50.548	0.32379	4.09246	3.5
50.648	0.30708	3.76113	3.5
50.748	0.2903	3.49046	3.5
50.848	0.27376	3.26886	3.5
50.948	0.25715	2.96505	3.5
51.048	0.24027	2.63213	3.5
51.148	0.22372	2.34742	3.5
51.248	0.207	2.07817	3.5
51.348	0.19034	1.84622	3.5
51.448	0.17374	1.53721	3.5
51.548	0.15708	1.26299	3.5
51.648	0.14042	1.02646	3.5
51.656	0.13912	0.99109	4
51.658	0.13878	0.97913	4
51.66	0.13844	0.96959	4
51.76	0.15107	1.02392	4
51.86	0.17227	1.48166	4
51.96	0.18932	1.83623	4
52.06	0.20604	2.18879	4
52.16	0.2227	2.5249	4
52.26	0.23925	2.88731	4
52.36	0.25613	3.33285	4
52.46	0.27262	3.63331	4
52.56	0.28928	4.02067	4
52.66	0.30611	4.47177	4
52.76	0.32266	4.82879	4
52.86	0.33932	5.1866	4
52.96	0.35592	5.60078	4
53.06	0.37281	6.04045	4
53.16	0.38924	6.44436	4
53.26	0.40596	6.87639	4
53.36	0.42285	7.35935	4
53.46	0.43939	7.79843	4
53.56	0.45594	8.28069	4
53.66	0.47266	8.77462	4
53.76	0.48943	9.16847	4
53.86	0.50598	9.66032	4
53.96	0.52264	10.2045	4
54.06	0.53941	10.6466	4
54.16	0.55607	11.0745	4
54.26	0.57256	11.4951	4
54.36	0.58945	11.8808	4
54.46	0.60605	12.2039	4
54.56	0.62271	12.7535	4
54.66	0.63931	13.3457	4
54.76	0.65614	13.8395	4
54.86	0.67275	14.2876	4
54.96	0.68929	14.8212	4
55.06	0.70612	15.3082	4
55.16	0.72267	15.9005	4
55.26	0.73939	16.5489	4
55.36	0.75599	17.1044	4
55.46	0.77282	17.7697	4
55.56	0.78925	18.4526	4
55.66	0.80597	19.0781	4
55.76	0.8228	19.7403	4
55.86	0.83935	20.3662	4
55.96	0.85601	21.1331	4
56.06	0.87278	21.7926	4
56.16	0.88944	22.5032	4
56.26	0.90599	23.2264	4
56.36	0.9227	24.0528	4
56.46	0.93942	24.7549	4
56.56	0.95602	25.5776	4
56.66	0.97263	26.3432	4
56.76	0.98951	27.2052	4
56.86	1.006	28.0235	4
56.96	1.02261	28.9022	4
57.06	1.03938	29.7965	4
57.16	1.0561	30.6634	4
57.26	1.0727	31.6159	4
57.36	1.08925	32.4975	4
57.46	1.10625	33.3952	4
57.56	1.12268	34.4091	4
57.66	1.13934	35.3654	4
57.76	1.156	36.3633	4
57.86	1.17277	37.3467	4
57.96	1.18932	38.4119	4
58.06	1.20598	39.4459	4
58.118	1.21578	40.0207	4.5
58.12	1.21612	40.042	4.5
58.22	1.20354	39.8288	4.5
58.32	1.18297	38.0995	4.5
58.42	1.16592	36.7347	4.5
58.52	1.14903	35.6164	4.5
58.62	1.13248	34.4748	4.5
58.72	1.11571	33.304	4.5
58.82	1.09911	32.213	4.5
58.92	1.08233	31.2417	4.5
59.02	1.06584	30.2639	4.5
59.12	1.04913	29.2763	4.5
59.22	1.0323	28.3773	4.5
59.32	1.01581	27.4318	4.5
59.42	0.99915	26.5014	4.5
59.52	0.98237	25.776	4.5
59.62	0.96571	24.8898	4.5
59.72	0.94917	24.0015	4.5
59.82	0.93239	23.1614	4.5
59.92	0.91568	22.4346	4.5
60.02	0.89913	21.6351	4.5
60.12	0.88253	20.8886	4.5
60.22	0.86553	20.092	4.5
60.32	0.84909	19.4186	4.5
60.42	0.83243	18.7092	4.5
60.52	0.81572	18.0801	4.5
60.62	0.799	17.4045	4.5
60.72	0.78245	16.7484	4.5
60.82	0.76579	16.0756	4.5
60.92	0.74896	15.5318	4.5
61.02	0.73247	14.9186	4.5
61.12	0.7157	14.3249	4.5
61.22	0.69898	13.7921	4.5
61.32	0.68232	13.2343	4.5
61.42	0.66578	12.735	4.5
61.52	0.64912	12.2204	4.5
61.62	0.63223	11.6434	4.5
61.72	0.61574	11.2057	4.5
61.82	0.59908	10.6781	4.5
61.92	0.58236	10.3151	4.5
62.02	0.5657	9.94396	4.5
62.12	0.54916	9.40783	4.5
62.22	0.53238	8.83625	4.5
62.32	0.51567	8.37916	4.5
62.42	0.49906	7.93283	4.5
62.52	0.4824	7.49267	4.5
62.62	0.46557	7.03167	4.5
62.72	0.44908	6.6406	4.5
62.82	0.43242	6.25783	4.5
62.92	0.41565	5.98867	4.5
63.02	0.39905	5.7008	4.5
63.12	0.38239	5.35524	4.5
63.22	0.36578	4.97123	4.5
63.32	0.3489	4.63169	4.5
63.42	0.33246	4.36383	4.5
63.52	0.31575	4.07768	4.5
63.62	0.29892	3.64602	4.5
63.72	0.28237	3.36246	4.5
63.82	0.26571	3.01971	4.5
63.92	0.24905	2.73035	4.5
64.02	0.23228	2.42667	4.5
64.12	0.21579	2.14968	4.5
64.22	0.19907	1.80772	4.5
64.32	0.1823	1.55508	4.5
64.42	0.16569	1.31416	4.5
64.52	0.14903	1.18063	4.5
64.548	0.14433	0.98853	5
64.55	0.14405	0.97615	5
64.552	0.14371	0.96619	5
64.652	0.1564	0.98449	5
64.752	0.17771	1.48335	5
64.852	0.19465	1.81572	5
64.952	0.21137	2.10566	5
65.052	0.22797	2.53512	5
65.152	0.24469	2.88736	5
65.252	0.2614	3.26832	5
65.352	0.27801	3.5916	5
65.452	0.29461	4.05041	5
65.552	0.31144	4.40282	5
65.652	0.32799	4.74735	5
65.752	0.34459	5.20619	5
65.852	0.36142	5.58194	5
65.952	0.37797	6.01053	5
66.052	0.39468	6.51491	5
66.152	0.41129	6.88793	5
66.252	0.42817	7.38075	5
66.352	0.44466	7.83434	5
66.452	0.46127	8.34484	5
66.552	0.4781	8.81634	5
66.652	0.4947	9.30771	5
66.752	0.51142	9.82926	5
66.852	0.52796	10.2447	5
66.952	0.54479	10.7099	5
67.052	0.56128	11.1941	5
67.152	0.578	11.7382	5
67.252	0.59477	12.1074	5
67.352	0.61138	12.3287	5
67.452	0.62792	12.6906	5
67.552	0.64475	13.2845	5
67.652	0.66141	13.7883	5
67.752	0.67802	14.3105	5
67.852	0.69473	14.8116	5
67.952	0.71139	15.3867	5
68.052	0.72805	16.0539	5
68.152	0.74466	16.6373	5
68.252	0.76143	17.2704	5
68.352	0.77798	17.9499	5
68.452	0.79469	18.5939	5
68.552	0.8113	19.1758	5
68.652	0.82807	19.9006	5
68.752	0.84467	20.5683	5
68.852	0.86128	21.3197	5
68.952	0.87822	21.9913	5
69.052	0.89465	22.7653	5
69.152	0.91131	23.4938	5
69.252	0.92803	24.2822	5
69.352	0.9448	24.9855	5
69.452	0.96124	25.8082	5
69.552	0.97801	26.6109	5
69.652	0.99478	27.4389	5
69.752	1.01139	28.3293	5
69.852	1.02793	29.2083	5
69.952	1.04476	30.0998	5
70.052	1.06142	30.9777	5
70.152	1.07797	31.9176	5
70.252	1.09469	32.843	5
70.352	1.1114	33.7603	5
70.452	1.12806	34.7158	5
70.552	1.14455	35.7793	5
70.652	1.1615	36.7488	5
70.752	1.17804	37.7518	5
70.852	1.1947	38.5755	5
70.952	1.21136	39.3685	5
71.01	1.22111	40.0091	5.5
71.012	1.22145	40.0358	5.5
71.112	1.20893	39.7851	5.5
71.212	1.1883	38.0629	5.5
71.312	1.17113	36.7738	5.5
71.412	1.15447	35.5976	5.5
71.512	1.13764	34.5033	5.5
71.612	1.12121	33.3393	5.5
71.712	1.10449	32.2583	5.5
71.812	1.08766	31.2427	5.5
71.912	1.07111	30.2603	5.5
72.012	1.05451	29.2995	5.5
72.112	1.03768	28.3751	5.5
72.212	1.02108	27.4774	5.5
72.312	1.00447	26.5645	5.5
72.412	0.98776	25.6272	5.5
72.512	0.97104	24.8458	5.5
72.612	0.95444	23.9644	5.5
72.712	0.93783	23.1782	5.5
72.812	0.92095	22.4199	5.5
72.912	0.90446	21.6497	5.5
73.012	0.88774	20.865	5.5
73.112	0.87102	20.1377	5.5
73.212	0.85431	19.3968	5.5
73.312	0.83776	18.7188	5.5
73.412	0.8211	18.0521	5.5
73.512	0.80427	17.4396	5.5
73.612	0.78778	16.7673	5.5
73.712	0.77106	16.1618	5.5
73.812	0.75435	15.5832	5.5
73.912	0.73769	14.9593	5.5
74.012	0.72108	14.3793	5.5
74.112	0.70437	13.768	5.5
74.212	0.68765	13.2877	5.5
74.312	0.6711	12.7075	5.5
74.412	0.65444	12.1462	5.5
74.512	0.63761	11.7133	5.5
74.612	0.62101	11.1873	5.5
74.712	0.60446	10.7155	5.5
74.812	0.58769	10.3859	5.5
74.912	0.57103	9.93582	5.5
75.012	0.55443	9.43131	5.5
75.112	0.53782	8.90836	5.5
75.212	0.52094	8.44285	5.5
75.312	0.50445	7.94777	5.5
75.412	0.48773	7.51138	5.5
75.512	0.47101	7.14572	5.5
75.612	0.45435	6.5812	5.5
75.712	0.43769	6.25742	5.5
75.812	0.42115	5.99645	5.5
75.912	0.4042	5.65009	5.5
76.012	0.38777	5.29576	5.5
76.112	0.37105	4.96519	5.5
76.212	0.35434	4.65572	5.5
76.312	0.33773	4.35342	5.5
76.412	0.32113	4.07237	5.5
76.512	0.30441	3.75816	5.5
76.612	0.28764	3.41361	5.5
76.712	0.27109	3.06163	5.5
76.812	0.25443	2.77025	5.5
76.912	0.23766	2.53423	5.5
77.012	0.22106	2.31312	5.5
77.112	0.2044	1.94934	5.5
77.212	0.18762	1.69612	5.5
77.312	0.17113	1.39673	5.5
77.412	0.15436	1.11118	5.5
77.458	0.14671	0.99935	6
77.46	0.14637	0.99448	6
77.462	0.14609	0.99195	6
77.562	0.15861	1.01637	6
77.662	0.18003	1.5154	6
77.762	0.19703	1.83921	6
77.862	0.21363	2.16569	6
77.962	0.23035	2.5668	6
78.062	0.24701	2.86465	6
78.162	0.26378	3.25997	6
78.262	0.28033	3.66761	6
78.362	0.29699	4.05902	6
78.462	0.31376	4.47376	6
78.562	0.33037	4.81286	6
78.662	0.34691	5.21338	6
78.762	0.36374	5.63514	6
78.862	0.38029	6.03089	6
78.962	0.39695	6.51746	6
79.062	0.41367	6.94937	6
79.162	0.43044	7.46305	6
79.262	0.44704	7.88647	6
79.362	0.46359	8.34703	6
79.462	0.48048	8.7949	6
79.562	0.49697	9.32042	6
79.662	0.51374	9.77243	6
79.762	0.53029	10.2299	6
79.862	0.54712	10.6962	6
79.962	0.56361	11.1289	6
80.062	0.58027	11.5936	6
80.162	0.5971	11.9351	6
80.262	0.61376	12.1032	6
80.362	0.6303	12.7349	6
80.462	0.64708	13.2701	6
80.562	0.66379	13.8204	6
80.662	0.68034	14.2313	6
80.762	0.69706	14.7839	6
80.862	0.71372	15.3435	6
80.962	0.73043	16.0385	6
81.062	0.74698	16.6058	6
81.162	0.76375	17.263	6
81.262	0.78036	17.8725	6
81.362	0.79702	18.5763	6
81.462	0.81373	19.2218	6
81.562	0.83034	19.8651	6
81.662	0.847	20.505	6
81.762	0.86366	21.2146	6
81.862	0.88054	21.9317	6
81.962	0.89698	22.6781	6
82.062	0.91364	23.4428	6
82.162	0.93041	24.1813	6
82.262	0.94707	24.9431	6
82.362	0.96362	25.708	6
82.462	0.98033	26.5499	6
82.562	0.99716	27.4025	6
82.662	1.01365	28.2954	6
82.762	1.03031	29.1362	6
82.862	1.04709	29.9947	6
82.962	1.0638	30.9198	6
83.062	1.08029	31.8097	6
83.162	1.09707	32.7744	6
83.262	1.11373	33.7256	6
83.362	1.13033	34.6874	6
83.462	1.14693	35.64	6
83.562	1.16376	36.6794	6
83.662	1.18037	37.6578	6
83.762	1.19691	38.6013	6
83.862	1.2138	39.4204	6
83.918	1.22315	40.0049	6.5
83.92	1.22349	40.0237	6.5
84.02	1.21091	39.8338	6.5
84.12	1.19023	38.1393	6.5
84.22	1.17317	36.7927	6.5
84.32	1.15645	35.6072	6.5
84.42	1.13968	34.4904	6.5
84.52	1.12319	33.4142	6.5
84.62	1.10647	32.2794	6.5
84.72	1.0897	31.3	6.5
84.82	1.0731	30.3089	6.5
84.92	1.05649	29.3302	6.5
85.02	1.03972	28.3849	6.5
85.12	1.02312	27.5102	6.5
85.22	1.00646	26.5254	6.5
85.32	0.98974	25.6952	6.5
85.42	0.97302	24.827	6.5
85.52	0.95648	24.0311	6.5
85.62	0.93982	23.1638	6.5
85.72	0.92299	22.3833	6.5
85.82	0.90644	21.6335	6.5
85.92	0.88972	20.8156	6.5
86.02	0.87312	20.1414	6.5
86.12	0.85623	19.3704	6.5
86.22	0.8398	18.7436	6.5
86.32	0.82303	18.0724	6.5
86.42	0.80631	17.4283	6.5
86.52	0.78976	16.818	6.5
86.62	0.7731	16.1882	6.5
86.72	0.75639	15.5563	6.5
86.82	0.73967	14.9499	6.5
86.92	0.72312	14.4004	6.5
87.02	0.70641	13.8151	6.5
87.12	0.68969	13.2797	6.5
87.22	0.67303	12.741	6.5
87.32	0.65643	12.2436	6.5
87.42	0.6396	11.6256	6.5
87.52	0.62305	11.1422	6.5
87.62	0.60639	10.696	6.5
87.72	0.58973	10.3713	6.5
87.82	0.57301	9.98384	6.5
87.92	0.55647	9.38681	6.5
88.02	0.53981	8.91412	6.5
88.12	0.52292	8.41663	6.5
88.22	0.50643	7.94127	6.5
88.32	0.48966	7.52697	6.5
88.42	0.47305	7.08824	6.5
88.52	0.45628	6.63356	6.5
88.62	0.43973	6.2945	6.5
88.72	0.42313	5.9996	6.5
88.82	0.40624	5.70583	6.5
88.92	0.38975	5.31285	6.5
89.02	0.37309	5.03129	6.5
89.12	0.35638	4.6949	6.5
89.22	0.33972	4.41927	6.5
89.32	0.32311	4.06399	6.5
89.42	0.3064	3.65695	6.5
89.52	0.28968	3.42179	6.5
89.62	0.27308	3.07622	6.5
89.72	0.25647	2.77463	6.5
89.82	0.23959	2.52919	6.5
89.92	0.2231	2.28772	6.5
90.02	0.20644	1.95197	6.5
90.12	0.18966	1.64956	6.5
90.22	0.17306	1.45531	6.5
90.32	0.15629	1.1011	6.5
90.348	0.15164	0.99916	7
90.35	0.15136	0.991	7
90.352	0.15102	0.98443	7
90.452	0.1636	1.06614	7
90.552	0.18496	1.50651	7
90.652	0.20202	1.84878	7
90.752	0.21862	2.21396	7
90.852	0.23528	2.60119	7
90.952	0.25211	2.93845	7
91.052	0.26866	3.34204	7
91.152	0.28537	3.70128	7
91.252	0.30198	4.09896	7
91.352	0.31881	4.4402	7
91.452	0.33524	4.85399	7
91.552	0.35201	5.33826	7
91.652	0.36879	5.63974	7
91.752	0.38533	6.07017	7
91.852	0.40188	6.55591	7
91.952	0.41877	6.99517	7
92.052	0.43543	7.45733	7
92.152	0.45197	7.95876	7
92.252	0.46869	8.44174	7
92.352	0.48541	8.88821	7
92.452	0.50207	9.34396	7
92.552	0.51861	9.88253	7
92.652	0.53544	10.3199	7
92.752	0.55199	10.7856	7
92.852	0.56865	11.2405	7
92.952	0.58537	11.6408	7
93.052	0.60208	11.8601	7
93.152	0.61869	12.2308	7
93.252	0.63529	12.8316	7
93.352	0.65218	13.3833	7
93.452	0.66867	13.8791	7
93.552	0.68533	14.3104	7
93.652	0.70199	14.8243	7
93.752	0.71882	15.4332	7
93.852	0.73536	16.0694	7
93.952	0.75202	16.7475	7
94.052	0.7688	17.3322	7
94.152	0.78534	18.0095	7
94.252	0.802	18.6262	7
94.352	0.81878	19.2428	7
94.452	0.83538	19.9558	7
94.552	0.85198	20.7201	7
94.652	0.8687	21.3552	7
94.752	0.88542	22.067	7
94.852	0.90202	22.798	7
94.952	0.91862	23.5757	7
95.052	0.93551	24.2942	7
95.152	0.95194	25.0868	7
95.252	0.9686	25.9287	7
95.352	0.98543	26.698	7
95.452	1.00209	27.5306	7
95.552	1.01864	28.4792	7
95.652	1.03524	29.3502	7
95.752	1.05219	30.2224	7
95.852	1.06868	31.1273	7
95.952	1.08539	32.0351	7
96.052	1.10211	32.9392	7
96.152	1.11871	33.873	7
96.252	1.13532	34.85	7
96.352	1.15198	35.8959	7
96.452	1.16875	36.8436	7
96.552	1.18535	37.846	7
96.652	1.20201	38.7146	7
96.752	1.21879	39.5979	7
96.792	1.22547	40.0108	7.5
96.794	1.22581	40.0421	7.5
96.894	1.21329	39.853	7.5
96.994	1.19255	38.0961	7.5
97.094	1.17549	36.8182	7.5
97.194	1.15878	35.5956	7.5
97.294	1.14206	34.5256	7.5
97.394	1.12546	33.4495	7.5
97.494	1.10885	32.3329	7.5
97.594	1.09197	31.2725	7.5
97.694	1.07548	30.2619	7.5
97.794	1.05882	29.3316	7.5
97.894	1.04204	28.4413	7.5
97.994	1.02538	27.4799	7.5
98.094	1.00878	26.5726	7.5
98.194	0.99218	25.6808	7.5
98.294	0.97535	24.8562	7.5
98.394	0.9588	24.0857	7.5
98.494	0.94208	23.2071	7.5
98.594	0.92537	22.4284	7.5
98.694	0.90871	21.5724	7.5
98.794	0.8921	20.8425	7.5
98.894	0.87544	20.0809	7.5
98.994	0.85861	19.4007	7.5
99.094	0.84212	18.7687	7.5
99.194	0.82541	18.0728	7.5
99.294	0.80863	17.4393	7.5
99.394	0.79203	16.8661	7.5
99.494	0.77548	16.1422	7.5
99.594	0.75871	15.5841	7.5
99.694	0.74199	14.9496	7.5
99.794	0.72539	14.3895	7.5
99.894	0.70879	13.7735	7.5
99.994	0.69201	13.217	7.5
100.094	0.67535	12.7356	7.5
100.194	0.65875	12.1903	7.5
100.294	0.64198	11.651	7.5
100.394	0.62537	11.1236	7.5
100.494	0.60871	10.6596	7.5
100.594	0.59211	10.3367	7.5
100.694	0.57534	9.97174	7.5
100.794	0.55885	9.38408	7.5
100.894	0.54207	8.91614	7.5
100.994	0.52524	8.39982	7.5
101.094	0.5087	7.94085	7.5
101.194	0.49204	7.47945	7.5
101.294	0.47543	7.06268	7.5
101.394	0.4586	6.61576	7.5
101.494	0.44217	6.30587	7.5
101.594	0.4254	5.99817	7.5
101.694	0.40857	5.716	7.5
101.794	0.39202	5.30389	7.5
101.894	0.37547	4.93656	7.5
101.994	0.3587	4.69303	7.5
102.094	0.34204	4.3516	7.5
102.194	0.32544	3.97482	7.5
102.294	0.30878	3.68717	7.5
102.394	0.292	3.3593	7.5
102.494	0.27546	3.06188	7.5
102.594	0.2588	2.77635	7.5
102.694	0.24197	2.47815	7.5
102.794	0.22542	2.19664	7.5
102.894	0.2087	1.90623	7.5
102.994	0.19216	1.63224	7.5
103.094	0.17533	1.35198	7.5
103.194	0.15872	1.10989	7.5
103.228	0.153	0.99672	8
103.23	0.15272	0.98949	8
103.232	0.15238	0.98636	8
103.332	0.16484	0.99911	8
103.432	0.18632	1.52736	8
103.532	0.20338	1.90641	8
103.632	0.22004	2.21983	8
103.732	0.23658	2.62589	8
103.832	0.25347	2.91693	8
103.932	0.26996	3.32718	8
104.032	0.28668	3.74167	8
104.132	0.30334	4.12817	8
104.232	0.32011	4.46173	8
104.332	0.33666	4.81783	8
104.432	0.35332	5.23086	8
104.532	0.37009	5.64838	8
104.632	0.38664	6.06199	8
104.732	0.4033	6.50066	8
104.832	0.42013	6.96944	8
104.932	0.43673	7.43459	8
105.032	0.45328	7.9072	8
105.132	0.46999	8.38922	8
105.232	0.48671	8.88658	8
105.332	0.50337	9.3926	8
105.432	0.51992	9.86391	8
105.532	0.5368	10.3603	8
105.632	0.55335	10.7613	8
105.732	0.56995	11.2506	8
105.832	0.58673	11.6822	8
105.932	0.60339	11.9947	8
106.032	0.62005	12.2104	8
106.132	0.63659	12.7688	8
106.232	0.65354	13.3651	8
106.332	0.66997	13.8629	8
106.432	0.68669	14.2841	8
106.532	0.7034	14.9063	8
106.632	0.72006	15.4833	8
106.732	0.73667	16.0622	8
106.832	0.75333	16.7054	8
106.932	0.77016	17.374	8
107.032	0.78665	17.9981	8
107.132	0.80331	18.6925	8
107.232	0.82008	19.2507	8
107.332	0.83668	19.9454	8
107.432	0.85329	20.6402	8
107.532	0.87006	21.3556	8
107.632	0.88672	22.1061	8
107.732	0.90332	22.8177	8
107.832	0.91998	23.6102	8
107.932	0.93681	24.3281	8
108.032	0.9533	25.1394	8
108.132	0.96996	25.8879	8
108.232	0.98679	26.7258	8
108.332	1.0034	27.6123	8
108.432	1.02006	28.4266	8
108.532	1.0366	29.3553	8
108.632	1.05349	30.2058	8
108.732	1.06998	31.1174	8
108.832	1.08664	31.9997	8
108.932	1.10347	32.9423	8
109.032	1.12002	33.8773	8
109.132	1.13668	34.8756	8
109.232	1.15328	35.8296	8
109.332	1.17017	36.838	8
109.432	1.18666	37.7931	8
109.532	1.20332	38.5875	8
109.632	1.22009	39.6749	8
109.664	1.22547	40.0022	8.5
109.666	1.22581	40.0204	8.5
109.766	1.21329	39.8138	8.5
109.866	1.19255	38.0118	8.5
109.966	1.17549	36.7648	8.5
110.066	1.15878	35.5614	8.5
110.166	1.14206	34.4346	8.5
110.266	1.12546	33.2897	8.5
110.366	1.10885	32.3273	8.5
110.466	1.09197	31.2402	8.5
110.566	1.07548	30.2621	8.5
110.666	1.05882	29.2994	8.5
110.766	1.04204	28.3489	8.5
110.866	1.02538	27.4397	8.5
110.966	1.00878	26.5257	8.5
111.066	0.99212	25.6393	8.5
111.166	0.97529	24.8408	8.5
111.266	0.9588	23.9594	8.5
111.366	0.94208	23.1866	8.5
111.466	0.92537	22.3836	8.5
111.566	0.90871	21.5969	8.5
111.666	0.8921	20.8046	8.5
111.766	0.87544	20.0648	8.5
111.866	0.85856	19.367	8.5
111.966	0.84212	18.697	8.5
112.066	0.82541	18.0432	8.5
112.166	0.80869	17.4393	8.5
112.266	0.79203	16.7606	8.5
112.366	0.77548	16.1432	8.5
112.466	0.75871	15.4418	8.5
112.566	0.74199	14.9125	8.5
112.666	0.72539	14.422	8.5
112.766	0.70879	13.8021	8.5
112.866	0.69201	13.2534	8.5
112.966	0.67535	12.713	8.5
113.066	0.65875	12.1267	8.5
113.166	0.64192	11.5738	8.5
113.266	0.62537	11.0683	8.5
113.366	0.60877	10.6515	8.5
113.466	0.59217	10.3195	8.5
113.566	0.57528	9.92718	8.5
113.666	0.55885	9.36591	8.5
113.766	0.54202	8.82773	8.5
113.866	0.5253	8.35734	8.5
113.966	0.5087	7.91951	8.5
114.066	0.49204	7.41589	8.5
114.166	0.47543	6.98933	8.5
114.266	0.4586	6.6145	8.5
114.366	0.44217	6.26236	8.5
114.466	0.42545	5.97395	8.5
114.566	0.40857	5.68722	8.5
114.666	0.39202	5.27029	8.5
114.766	0.37547	4.9068	8.5
114.866	0.35864	4.64892	8.5
114.966	0.34204	4.34735	8.5
115.066	0.32544	3.92736	8.5
115.166	0.30878	3.70977	8.5
115.266	0.29195	3.32836	8.5
115.366	0.27546	3.04522	8.5
115.466	0.2588	2.72996	8.5
115.566	0.24191	2.42508	8.5
115.666	0.22542	2.14599	8.5
115.766	0.2087	1.86601	8.5
115.866	0.19216	1.54259	8.5
115.966	0.17527	1.26422	8.5
116.066	0.15872	1.02207	8.5
116.074	0.15736	0.9978	9
116.076	0.15702	0.99108	9
116.078	0.15668	0.98617	9
116.178	0.16921	0.98514	9
116.278	0.19074	1.54191	9
116.378	0.20763	1.89896	9
116.478	0.22429	2.26607	9
116.578	0.241	2.58994	9
116.678	0.25778	2.96209	9
116.778	0.27432	3.31245	9
116.878	0.29087	3.7249	9
116.978	0.30781	4.12579	9
117.078	0.32436	4.45818	9
117.178	0.34096	4.82019	9
117.278	0.35768	5.2398	9
117.378	0.37445	5.64352	9
117.478	0.391	6.05828	9
117.578	0.4076	6.5243	9
117.678	0.42455	6.96104	9
117.778	0.44098	7.46963	9
117.878	0.45764	7.92944	9
117.978	0.47436	8.40947	9
118.078	0.49107	8.9102	9
118.178	0.50762	9.39273	9
118.278	0.52434	9.89863	9
118.378	0.54111	10.3163	9
118.478	0.55766	10.7578	9
118.578	0.57426	11.2927	9
118.678	0.59109	11.6839	9
118.778	0.60769	12.0033	9
118.878	0.62435	12.1601	9
118.978	0.64107	12.7611	9
119.078	0.65773	13.4066	9
119.178	0.67439	13.9131	9
119.278	0.69094	14.3943	9
119.378	0.70777	14.9176	9
119.478	0.72431	15.5813	9
119.578	0.74103	16.1755	9
119.678	0.75775	16.7919	9
119.778	0.77441	17.4	9
119.878	0.79101	18.0904	9
119.978	0.80761	18.7468	9
120.078	0.8245	19.393	9
120.178	0.84099	20.0419	9
120.278	0.85765	20.7626	9
120.378	0.87448	21.4733	9
120.478	0.89108	22.1935	9
120.578	0.90763	22.9005	9
120.678	0.92435	23.6693	9
120.778	0.94106	24.4349	9
120.878	0.95761	25.2319	9
120.978	0.97433	26.0348	9
121.078	0.99116	26.8256	9
121.178	1.0077	27.6801	9
121.278	1.02425	28.5731	9
121.378	1.04108	29.4702	9
121.478	1.05774	30.3257	9
121.578	1.0744	31.2938	9
121.678	1.09089	32.2143	9
121.778	1.10789	33.1557	9
121.878	1.12432	34.099	9
121.978	1.14098	35.0186	9
122.078	1.15776	35.9552	9
122.178	1.17436	36.997	9
122.278	1.19102	37.8083	9
122.378	1.20768	38.7381	9
122.478	1.22445	39.8242	9
122.496	1.2274	40.0156	9.5
122.498	1.22774	40.0376	9.5
122.598	1.21533	39.8776	9.5
122.698	1.19453	38.099	9.5
122.798	1.17753	36.8408	9.5
122.898	1.16076	35.645	9.5
122.998	1.14404	34.4704	9.5
123.098	1.12744	33.3984	9.5
123.198	1.11084	32.3273	9.5
123.298	1.09395	31.291	9.5
123.398	1.07746	30.3077	9.5
123.498	1.0608	29.2752	9.5
123.598	1.04408	28.3912	9.5
123.698	1.02731	27.4751	9.5
123.798	1.01088	26.5777	9.5
123.898	0.99416	25.687	9.5
123.998	0.97733	24.8386	9.5
124.098	0.96078	23.9739	9.5
124.198	0.94407	23.1702	9.5
124.298	0.92741	22.3411	9.5
124.398	0.91063	21.5358	9.5
124.498	0.89414	20.7981	9.5
124.598	0.87743	20.1284	9.5
124.698	0.8606	19.3975	9.5
124.798	0.84405	18.7159	9.5
124.898	0.82745	18.1392	9.5
124.998	0.81067	17.4367	9.5
125.098	0.79407	16.7736	9.5
125.198	0.77747	16.1227	9.5
125.298	0.76069	15.5093	9.5
125.398	0.74398	14.9881	9.5
125.498	0.72737	14.3776	9.5
125.598	0.71083	13.7666	9.5
125.698	0.69394	13.2689	9.5
125.798	0.67739	12.6998	9.5
125.898	0.66068	12.1028	9.5
125.998	0.64402	11.5734	9.5
126.098	0.6273	11.1261	9.5
126.198	0.61075	10.6946	9.5
126.298	0.59415	10.3712	9.5
126.398	0.57732	9.8922	9.5
126.498	0.56083	9.40286	9.5
126.598	0.54406	8.8489	9.5
126.698	0.52734	8.4414	9.5
126.798	0.51068	7.87775	9.5
126.898	0.49408	7.42942	9.5
126.998	0.47736	6.99808	9.5
127.098	0.46064	6.62544	9.5
127.198	0.4441	6.23663	9.5
127.298	0.42744	5.99701	9.5
127.398	0.41055	5.62582	9.5
127.498	0.394	5.29315	9.5
127.598	0.37746	4.95248	9.5
127.698	0.36068	4.63457	9.5
127.798	0.34402	4.3551	9.5
127.898	0.32742	4.04698	9.5
127.998	0.31082	3.63048	9.5
128.098	0.29393	3.31825	9.5
128.198	0.27744	3.00235	9.5
128.298	0.26078	2.73972	9.5
128.398	0.24395	2.41741	9.5
128.498	0.2274	2.15985	9.5
128.598	0.21074	1.81953	9.5
128.698	0.19414	1.57978	9.5
128.798	0.17725	1.3766	9.5
128.898	0.16076	1.00877	9.5
128.912	0.15844	0.99902	10
128.914	0.15804	0.99846	10
129.014	0.14167	0.77173	10
129.114	0.12812	0.55172	10
129.214	0.11826	0.40061	10
129.314	0.11294	0.3419	10
129.414	0.11192	0.31263	10
129.514	0.11192	0.36921	10
129.614	0.11214	0.38693	10
129.714	0.11231	0.43574	10
129.814	0.11254	0.35987	10
129.914	0.11299	0.35998	10
130.014	0.11362	0.39364	10
130.114	0.11447	0.38933	10
130.214	0.11628	0.40416	10
130.314	0.12036	0.49299	10
130.414	0.12756	0.70626	10
130.514	0.13685	0.80768	10
130.614	0.14745	0.9553	10
130.714	0.15668	1.18767	10
130.814	0.16303	1.29252	10
130.914	0.1666	1.41255	10
131.014	0.16728	1.42308	10
131.114	0.16728	1.42148	10
131.214	0.16717	1.37964	10
131.314	0.16705	1.39082	10
131.414	0.16688	1.42334	10
131.514	0.16671	1.43103	10
131.614	0.16609	1.41291	10
131.714	0.16479	1.45928	10
131.814	0.16297	1.36453	10
131.914	0.15969	1.33136	10
132.014	0.15447	1.26311	10
132.114	0.1483	1.11377	10
132.214	0.14201	1.00943	10
132.314	0.13657	0.90197	10
132.414	0.13249	0.76326	10
132.514	0.13039	0.77864	10
132.614	0.12948	0.76616	10
132.714	0.12937	0.77664	10
132.814	0.12931	0.80172	10
132.914	0.12931	0.74865	10
133.014	0.12931	0.78589	10
133.114	0.12943	0.72364	10
133.214	0.12948	0.73539	10
133.314	0.12954	0.78986	10
133.414	0.1296	0.70334	10
133.514	0.12965	0.75057	10
133.614	0.12977	0.73473	10
133.714	0.12982	0.69551	10
133.814	0.12999	0.7265	10
133.914	0.13011	0.794	10
134.014	0.13033	0.74305	10
134.114	0.13067	0.77755	10
134.214	0.13113	0.78298	10
134.314	0.13198	0.77635	10
134.414	0.133	0.78375	10
134.514	0.13424	0.84914	10
134.614	0.13577	0.86158	10
134.714	0.13713	0.89068	10
134.814	0.13895	0.9048	10
134.914	0.14121	0.98863	10
135.014	0.14382	1.0208	10
135.114	0.14603	1.04653	10
135.214	0.14728	1.05705	10
135.314	0.1479	1.09468	10
135.414	0.14813	1.11627	10
135.514	0.14818	1.08906	10
135.614	0.14824	1.08081	10
135.714	0.14824	1.15268	10
135.814	0.14813	1.14139	10
135.914	0.14813	1.13282	10
136.014	0.14807	1.15555	10
136.114	0.14807	1.1328	10
136.214	0.14801	1.12188	10
136.314	0.14796	1.10498	10
136.414	0.1479	1.15098	10
136.514	0.14784	1.1318	10
136.614	0.14779	1.15841	10
136.714	0.14767	1.13399	10
136.814	0.14739	1.17771	10
136.914	0.14699	1.13428	10
137.014	0.14654	1.10107	10
137.114	0.14592	1.13497	10
137.214	0.14524	1.10731	10
137.314	0.14456	1.08757	10
137.414	0.14354	1.07927	10
137.514	0.14246	1.03095	10
137.614	0.14138	1.0803	10
137.714	0.1398	0.972	10
137.814	0.13832	0.94614	10
137.914	0.13702	0.95572	10
138.014	0.13589	0.97887	10
138.114	0.13509	0.88877	10
138.214	0.1347	0.9141	10
138.314	0.13447	0.94582	10
138.414	0.1343	0.87908	10
138.514	0.13419	0.91373	10
138.614	0.13407	0.93054	10
138.714	0.13402	0.92411	10
138.814	0.13396	0.94227	10
138.914	0.1339	0.88069	10
139.014	0.1339	0.88752	10
139.114	0.1339	0.90698	10
139.214	0.13385	0.89439	10
139.314	0.13379	0.94554	10
139.414	0.13379	0.88832	10
139.514	0.13379	0.91768	10
139.614	0.1339	0.90939	10
139.714	0.1339	0.8957	10
139.814	0.1339	0.86629	10
139.914	0.1339	0.86741	10
140.014	0.1339	0.93545	10
140.114	0.13385	0.89411	10
140.214	0.13396	0.92386	10
140.314	0.13396	0.91098	10
140.414	0.13402	0.89633	10
140.514	0.13402	0.94831	10
140.614	0.13402	0.87662	10
140.714	0.13402	0.92007	10
140.814	0.13402	0.92172	10
140.914	0.13402	0.8934	10
141.014	0.13407	0.97537	10
141.114	0.13407	0.97203	10
141.214	0.13407	0.94978	10
141.314	0.13407	0.92894	10
141.414	0.13413	0.88607	10
141.514	0.13413	0.91135	10
141.614	0.13413	0.88949	10
141.714	0.13419	0.91299	10
141.814	0.13419	0.93485	10
141.914	0.13419	0.93148	10
142.014	0.13424	0.92709	10
142.114	0.13424	0.86874	10
142.214	0.1343	0.94305	10
142.314	0.1343	0.92826	10
142.414	0.1343	0.89016	10
142.514	0.13436	0.99734	10
142.614	0.13436	0.9288	10
142.714	0.13436	0.92945	10
142.814	0.13441	0.94146	10
142.914	0.13447	0.92263	10
143.014	0.13447	0.90336	10
143.114	0.13453	0.95878	10
143.214	0.13458	0.90663	10
143.314	0.13464	0.88802	10
143.414	0.13475	0.90833	10
143.514	0.13481	0.93153	10
143.614	0.13492	0.89877	10
143.714	0.13498	0.9104	10
143.814	0.13509	0.89778	10
143.914	0.13521	0.89206	10
144.014	0.13532	0.89726	10
144.114	0.13538	0.92372	10
144.214	0.13555	0.92878	10
144.314	0.13566	0.93119	10
144.414	0.13577	0.98225	10
144.514	0.13583	0.90634	10
144.614	0.13594	0.9597	10
144.714	0.136	0.94911	10
144.814	0.13606	0.94712	10
144.914	0.13611	0.97098	10
145.014	0.13623	0.9504	10
145.114	0.13634	0.97281	10
145.214	0.1364	0.94182	10
145.314	0.13651	0.98147	10
145.414	0.13662	0.96259	10
145.514	0.13668	0.945	10
145.614	0.13679	0.96379	10
145.714	0.13691	0.94941	10
145.814	0.13702	0.95195	10
145.914	0.13708	1.01669	10
146.014	0.13719	0.97124	10
146.114	0.13725	0.96841	10
146.214	0.13736	0.97585	10
146.314	0.13742	0.94361	10
146.414	0.13753	0.9615	10
146.514	0.13764	0.966	10
146.614	0.1377	0.95981	10
146.714	0.13781	1.00485	10
146.814	0.13787	1.03793	10
146.914	0.13793	0.96399	10
147.014	0.13798	0.94605	10
147.114	0.13804	1.00226	10
147.214	0.13804	1.00213	10
147.314	0.13804	1.05581	10
147.414	0.1381	0.99449	10
147.514	0.1381	0.95336	10
147.614	0.13815	1.04946	10
147.714	0.13815	1.05763	10
147.814	0.13815	1.05379	10
147.914	0.13815	1.0446	10
148.014	0.13815	1.0487	10
148.114	0.13804	1.07639	10
148.214	0.13804	0.97148	10
148.314	0.13804	1.02715	10
148.414	0.13804	0.98484	10
148.514	0.13804	0.99182	10
148.614	0.13804	0.99822	10
148.714	0.13798	1.04976	10
148.814	0.13798	1.00146	10
148.914	0.13798	0.9686	10
149.014	0.13798	1.00538	10
149.114	0.13804	0.98562	10
149.214	0.13793	1.07097	10
149.314	0.13793	0.99681	10
149.414	0.13787	1.02398	10
149.514	0.13787	1.06639	10
149.614	0.13787	0.96161	10
149.714	0.13781	1.06256	10
149.814	0.13781	1.02296	10
149.914	0.13781	0.9937	10
150.014	0.13781	1.00134	10
150.114	0.13776	1.04466	10
150.214	0.13776	0.96877	10
150.314	0.1377	1.06198	10
150.414	0.13764	1.02343	10
150.514	0.13764	1.05441	10
150.614	0.13753	1.01487	10
150.714	0.13747	1.04762	10
150.814	0.13742	1.00598	10
150.914	0.13736	1.03398	10
151.014	0.13725	1.01584	10
151.114	0.13719	1.02958	10
151.214	0.13713	1.05205	10
151.314	0.13696	1.05362	10
151.414	0.13679	1.08624	10
151.514	0.13657	1.05001	10
151.614	0.13628	1.00763	10
151.714	0.136	1.01301	10
151.814	0.13572	1.02851	10
151.914	0.13549	0.99147	10
152.014	0.13526	1.02681	10
152.114	0.13504	0.96972	10
152.214	0.13481	1.02601	10
152.314	0.13453	1.03987	10
152.414	0.13424	1.01643	10
152.514	0.13379	0.98794	10
152.614	0.13351	0.99618	10
152.714	0.13311	1.04465	10
152.814	0.13271	0.95858	10
152.914	0.13232	0.97058	10
153.014	0.13209	0.92249	10
153.114	0.13186	0.91959	10
153.214	0.13175	0.97778	10
153.314	0.13152	0.96708	10
153.414	0.13135	0.96	10
153.514	0.13118	0.94647	10
153.614	0.13107	0.90261	10
153.714	0.13084	0.98333	10
153.814	0.13073	0.94697	10
153.914	0.13062	0.96648	10
154.014	0.13045	0.96121	10
154.114	0.13039	0.92602	10
154.214	0.13028	0.91826	10
154.314	0.13022	0.89167	10
154.414	0.13016	0.93065	10
154.514	0.13011	0.97316	10
154.614	0.13005	0.88817	10
154.714	0.12999	0.9999	10
154.814	0.12994	0.90523	10
154.914	0.12994	0.91858	10
155.014	0.12994	0.92882	10
155.114	0.12988	0.92301	10
155.214	0.12988	0.95065	10
155.314	0.12988	0.91211	10
155.414	0.12988	0.93929	10
155.514	0.12988	0.92909	10
155.614	0.12988	0.92227	10
155.714	0.12982	0.98716	10
155.814	0.12982	0.92285	10
155.914	0.12982	0.90433	10
156.014	0.12982	0.95396	10
156.114	0.12982	0.92477	10
156.214	0.12982	0.88665	10
156.314	0.12994	0.98948	10
156.414	0.12994	0.94553	10
156.514	0.12994	0.94401	10
156.614	0.12994	0.92805	10
156.714	0.12994	0.96974	10
156.814	0.12994	0.96506	10
156.914	0.12994	0.92961	10
157.014	0.12988	0.9367	10
157.114	0.12999	0.88686	10
157.214	0.12999	0.90548	10
157.314	0.12999	0.93169	10
157.414	0.12999	0.93569	10
157.514	0.12999	0.96968	10
157.614	0.12999	0.93704	10
157.714	0.12999	0.92706	10
157.814	0.12999	0.92896	10
157.914	0.13005	0.89017	10
158.014	0.13005	0.98782	10
158.114	0.13005	0.93886	10
158.214	0.13005	0.93854	10
158.314	0.13005	0.92687	10
158.414	0.13005	0.95173	10
158.514	0.13005	0.94662	10
158.614	0.13011	0.90929	10
158.714	0.13011	0.97083	10
158.814	0.13011	0.92335	10
158.914	0.13011	0.90871	10
159.014	0.13011	0.97238	10
159.114	0.13011	0.89965	10
159.214	0.13016	0.90849	10
159.314	0.13016	0.94674	10
159.414	0.13016	0.89813	10
159.514	0.13022	0.9238	10
159.614	0.13022	0.88166	10
159.714	0.13022	0.96592	10
159.814	0.13028	0.95496	10
159.914	0.13028	0.89711	10
160.014	0.13028	0.91645	10
160.114	0.13033	0.85077	10
160.214	0.13033	0.89789	10
160.314	0.13039	0.88428	10
160.414	0.13045	0.88633	10
160.514	0.1305	0.95357	10
160.614	0.13056	0.93295	10
160.714	0.13056	0.91245	10
160.814	0.13062	0.92419	10
160.914	0.13067	0.89674	10
161.014	0.13073	0.89109	10
161.114	0.13079	0.91113	10
161.214	0.13084	0.94632	10
161.314	0.1309	0.89671	10
161.414	0.13101	0.91861	10
161.514	0.13101	0.97101	10
161.614	0.13113	0.97755	10
161.714	0.13118	0.98934	10
161.814	0.13124	0.94544	10
161.914	0.13135	0.86997	10
162.014	0.13135	1.00199	10
162.114	0.13141	0.90894	10
162.214	0.13152	0.92059	10
162.314	0.13164	0.91035	10
162.414	0.13175	0.95845	10
162.514	0.13192	0.8989	10
162.614	0.13209	0.95242	10
162.714	0.13226	0.97155	10
162.814	0.13249	0.91789	10
162.914	0.1326	0.984	10
163.014	0.13277	0.96565	10
163.114	0.13294	0.94545	10
163.214	0.13317	0.97088	10
163.314	0.13328	1.01323	10
163.414	0.13339	0.94818	10
163.514	0.13345	0.98161	10
163.614	0.13356	0.99124	10
163.714	0.13362	1.01062	10
163.814	0.13368	0.96581	10
163.914	0.13373	0.97656	10
164.014	0.13379	0.982	10
164.114	0.13385	0.96566	10
164.214	0.1339	0.93895	10
164.314	0.13396	0.98448	10
164.414	0.13396	1.02267	10
164.514	0.13402	0.99839	10
164.614	0.13407	1.01859	10
164.714	0.13407	1.1294	10
164.814	0.13413	0.95207	10
164.914	0.13413	0.93571	10
165.014	0.13419	1.03342	10
165.114	0.13419	1.00199	10
165.214	0.13419	0.99659	10
165.314	0.13419	0.9807	10
165.414	0.13419	0.96952	10
165.514	0.13419	0.95795	10
165.614	0.13419	1.06763	10
165.714	0.13407	1.12841	10
165.814	0.13407	0.99344	10
165.914	0.13407	0.99866	10
166.014	0.13407	1.00653	10
166.114	0.13407	0.9634	10
166.214	0.13407	0.99278	10
166.314	0.13407	1.00073	10
166.414	0.13407	0.9784	10
166.514	0.13407	1.01597	10
166.614	0.13407	0.96636	10
166.714	0.13402	1.08091	10
166.814	0.13402	1.0421	10
166.914	0.13402	1.02601	10
167.014	0.13402	0.99769	10
167.114	0.13402	1.00263	10
167.214	0.13407	0.99246	10
167.314	0.13396	1.01672	10
167.414	0.13396	0.99484	10
167.514	0.13396	1.01181	10
167.614	0.13396	1.03016	10
167.714	0.1339	1.09947	10
167.814	0.1339	0.9795	10
167.914	0.1339	0.98997	10
168.014	0.1339	0.98011	10
168.114	0.1339	1.02523	10
168.214	0.13385	1.03111	10
168.314	0.13385	1.04347	10
168.414	0.13379	1.00289	10
168.514	0.13379	0.95868	10
168.614	0.13379	1.00747	10
168.714	0.13379	1.03823	10
168.814	0.13373	0.98515	10
168.914	0.13368	1.07447	10
169.014	0.13368	0.99493	10
169.114	0.13362	1.01364	10
169.214	0.13362	0.98889	10
169.314	0.13351	1.03966	10
169.414	0.13345	1.03822	10
169.514	0.13339	1.03206	10
169.614	0.13334	1.02749	10
169.714	0.13328	1.06314	10
169.814	0.13311	1.0509	10
169.914	0.13294	1.03706	10
170.014	0.13277	1.02959	10
170.114	0.1326	1.06579	10
170.214	0.13237	1.01736	10
170.314	0.13215	1.02364	10
170.414	0.13198	1.00701	10
170.514	0.13181	1.06295	10
170.614	0.13164	1.0124	10
170.714	0.13141	1.06163	10
170.814	0.13107	1.02332	10
170.914	0.13073	1.00324	10
171.014	0.13033	1.02025	10
171.114	0.12999	1.00332	10
171.214	0.12971	0.95807	10
171.314	0.12948	1.00365	10
171.414	0.1292	0.98664	10
171.514	0.1288	0.95112	10
171.614	0.12841	1.00121	10
171.714	0.1279	1.03469	10
171.814	0.12744	0.96848	10
171.914	0.12693	0.93901	10
172.014	0.12659	0.90233	10
172.114	0.12637	0.96099	10
172.214	0.12614	0.94344	10
172.314	0.12597	0.92036	10
172.414	0.12586	0.93001	10
172.514	0.12574	0.91994	10
172.614	0.12569	0.86381	10
172.714	0.12563	0.92032	10
172.814	0.12557	0.94412	10
172.914	0.12552	0.92565	10
173.014	0.12552	0.92992	10
173.114	0.12546	0.90553	10
173.214	0.12546	0.93117	10
173.314	0.1254	0.95403	10
173.414	0.1254	0.87111	10
173.514	0.1254	0.94654	10
173.614	0.12552	0.86825	10
173.714	0.1254	1.0061	10
173.814	0.12552	0.93216	10
173.914	0.12552	0.91275	10
174.014	0.12552	0.95631	10
174.114	0.12552	0.92245	10
174.214	0.12552	0.87135	10
174.314	0.12552	0.90998	10
174.414	0.12557	0.91281	10
174.514	0.12557	0.84541	10
174.614	0.12552	0.95345	10
174.714	0.12552	0.97903	10
174.814	0.12552	0.92497	10
174.914	0.12552	0.89887	10
175.014	0.12563	0.95039	10
175.114	0.12563	0.91457	10
175.214	0.12569	0.85208	10
175.314	0.12569	0.88863	10
175.414	0.12569	0.92848	10
175.514	0.12569	0.95856	10
175.614	0.12569	0.96365	10
175.714	0.12569	0.96013	10
175.814	0.12569	0.87884	10
175.914	0.12569	0.96475	10
176.014	0.12574	0.89494	10
176.114	0.12574	0.86615	10
176.214	0.1258	0.8961	10
176.314	0.1258	0.89987	10
176.414	0.1258	0.86836	10
176.514	0.1258	0.88446	10
176.614	0.12586	0.91556	10
176.714	0.12586	0.90167	10
176.814	0.12591	0.91885	10
176.914	0.12597	0.86986	10
177.014	0.12603	0.91019	10
177.114	0.12608	0.87206	10
177.214	0.12614	0.88461	10
177.314	0.12625	0.86213	10
177.414	0.12631	0.88725	10
177.514	0.12637	0.86994	10
177.614	0.12648	0.86386	10
177.714	0.12654	0.93309	10
177.814	0.12659	0.90256	10
177.914	0.12671	0.90846	10
178.014	0.12682	0.90433	10
178.114	0.12693	0.81924	10
178.214	0.12722	0.91213	10
178.314	0.12739	0.92734	10
178.414	0.12761	0.90379	10
178.514	0.12778	0.95529	10
178.614	0.12807	0.88117	10
178.714	0.12846	0.90794	10
178.814	0.12869	0.92511	10
178.914	0.12903	0.94637	10
179.014	0.12948	0.92967	10
179.114	0.12994	0.89749	10
179.214	0.13045	0.96093	10
179.314	0.13101	0.91719	10
179.414	0.13158	0.94165	10
179.514	0.13209	0.98988	10
179.614	0.13271	0.97171	10
179.714	0.13322	1.00581	10
179.814	0.13345	1.03517	10
179.914	0.13356	1.0317	10
180.014	0.13362	1.0102	10
180.114	0.13368	1.00138	10
180.214	0.13368	0.99628	10
180.314	0.13373	1.0191	10
180.414	0.13373	1.02743	10
180.514	0.13373	0.99693	10
180.614	0.13373	0.9709	10
180.714	0.13373	1.014	10
180.814	0.13373	0.98211	10
180.914	0.13373	1.03608	10
181.014	0.13373	1.03096	10
181.114	0.13373	0.97722	10
181.214	0.13373	1.01655	10
181.314	0.13373	1.05466	10
181.414	0.13373	1.00817	10
181.514	0.13373	1.05748	10
181.614	0.13362	1.06304	10
181.714	0.13362	1.04284	10
181.814	0.13362	1.01407	10
181.914	0.13362	1.02917	10
182.014	0.13362	1.023	10
182.114	0.13356	1.07224	10
182.214	0.13362	1.07421	10
182.314	0.13351	1.03762	10
182.414	0.13345	1.07229	10
182.514	0.13345	1.09969	10
182.614	0.13345	1.00239	10
182.714	0.13339	1.01271	10
182.814	0.13339	1.04746	10
182.914	0.13339	0.99873	10
183.014	0.13334	1.07958	10
183.114	0.13334	1.04012	10
183.214	0.13328	1.01205	10
183.314	0.13328	1.0452	10
183.414	0.13322	1.0578	10
183.514	0.13305	1.06602	10
183.614	0.133	1.08684	10
183.714	0.13288	1.11191	10
183.814	0.13271	1.03052	10
183.914	0.1326	1.04061	10
184.014	0.13237	0.99772	10
184.114	0.1322	1.00535	10
184.214	0.13203	1.05532	10
184.314	0.13186	1.00222	10
184.414	0.13169	1.04396	10
184.514	0.13147	1.04985	10
184.614	0.13124	0.98304	10
184.714	0.1309	1.01312	10
184.814	0.1305	1.00402	10
184.914	0.13011	1.00233	10
185.014	0.12971	1.01881	10
185.114	0.12931	0.99922	10
185.214	0.12909	0.9766	10
185.314	0.12886	0.95314	10
185.414	0.12863	0.97171	10
185.514	0.12835	0.97264	10
185.614	0.12818	0.99324	10
185.714	0.1279	0.98517	10
185.814	0.12756	0.95803	10
185.914	0.12739	0.97748	10
186.014	0.12716	0.96872	10
186.114	0.12693	0.97785	10
186.214	0.12676	0.8997	10
186.314	0.12665	0.92202	10
186.414	0.12654	0.95448	10
186.514	0.12654	0.91901	10
186.614	0.12648	0.90515	10
186.714	0.12648	0.95714	10
186.814	0.12637	0.94291	10
186.914	0.12637	0.91525	10
187.014	0.12631	0.90501	10
187.114	0.12631	0.95159	10
187.214	0.12631	0.9504	10
187.314	0.12631	0.91699	10
187.414	0.12631	0.94721	10
187.514	0.12631	0.96778	10
187.614	0.12631	0.88681	10
187.714	0.12631	0.94262	10
187.814	0.12625	0.92219	10
187.914	0.12625	0.912	10
188.014	0.12625	0.92644	10
188.114	0.12625	0.94792	10
188.214	0.12637	0.92363	10
188.314	0.12637	0.84842	10
188.414	0.12637	0.89541	10
188.514	0.12637	0.91579	10
188.614	0.12637	0.95993	10
188.714	0.12642	0.93134	10
188.814	0.12631	0.93412	10
188.914	0.12631	0.90931	10
189.014	0.12642	0.93123	10
189.114	0.12642	0.89697	10
189.214	0.12642	0.93532	10
189.314	0.12642	0.93371	10
189.414	0.12648	0.96674	10
189.514	0.12648	0.94125	10
189.614	0.12648	0.90991	10
189.714	0.12648	0.95319	10
189.814	0.12648	0.92839	10
189.914	0.12648	0.93069	10
190.014	0.12648	0.94596	10
190.114	0.12648	0.93691	10
190.214	0.12648	0.95229	10
190.314	0.12648	0.93671	10
190.414	0.12654	0.95629	10
190.514	0.12654	0.90793	10
190.614	0.12654	0.87381	10
190.714	0.12654	0.93533	10
190.814	0.12654	0.86637	10
190.914	0.12654	0.96393	10
191.014	0.12654	0.92036	10
191.114	0.12659	0.94122	10
191.214	0.12659	0.91268	10
191.314	0.12659	0.89928	10
191.414	0.12665	0.93191	10
191.514	0.12665	0.95295	10
191.614	0.12665	0.91913	10
191.714	0.12665	0.93532	10
191.814	0.12671	0.87088	10
191.914	0.12671	0.91366	10
192.014	0.12676	0.89586	10
192.114	0.12676	0.9133	10
192.214	0.12676	0.86673	10
192.314	0.12682	0.88993	10
192.414	0.12688	0.93144	10
192.514	0.12693	0.87998	10
192.614	0.12699	0.89268	10
192.714	0.12705	0.94187	10
192.814	0.12705	0.85198	10
192.914	0.12716	0.92911	10
193.014	0.12722	0.96339	10
193.114	0.12727	0.87335	10
193.214	0.12733	0.94603	10
193.314	0.12739	0.92246	10
193.414	0.12744	0.93081	10
193.514	0.1275	0.91811	10
193.614	0.12761	0.92544	10
193.714	0.12767	0.91091	10
193.814	0.12773	0.92154	10
193.914	0.12778	0.92813	10
194.014	0.1279	0.91151	10
194.114	0.12795	0.9476	10
194.214	0.12807	0.94641	10
194.314	0.12818	0.90827	10
194.414	0.12829	0.90594	10
194.514	0.12852	0.99127	10
194.614	0.12869	0.93275	10
194.714	0.12886	0.95899	10
194.814	0.12903	0.96158	10
194.914	0.1292	0.89211	10
195.014	0.12937	0.96784	10
195.114	0.12954	0.95931	10
195.214	0.12971	0.98603	10
195.314	0.12982	0.93796	10
195.414	0.12994	0.95821	10
195.514	0.12999	0.93032	10
[truncated: 2,437 more rows]

## Sheet: S151624 PCL
Specimen properties : Length	36	mm										Stress-Strain																Linear						Modulus		Failure
Cross Section Average	86.526	mm2										Polynomial Coefficients																Force		Stress	Extension	Strain		Secant	Tangent	Load	Stress	Extension	Strain	Stiffness
Time	Extension	Load	Total cycle count			Extension	Load	Strain	Stress	E-tan		X6	-263694									Strain	Stress	E-tan				(N)		(MPa)	(mm)	(%)		(MPa)	(MPa)	(N)	(MPa)	(mm)	(%)	(N/mm)
(s)	(mm)	(N)				(mm)	(N)	(mm/mm)	(MPa)	(MPa)		X5	407694									(mm/mm)	(MPa)	(MPa)				446.364		5.15872	3.276	9.1		56.6893	101.402	907.231	10.4851	7.36667	20.463	136.253
0	0.06267	1.26498	0			0.30447	1.23086	0	0			X4	-149817									0	0
0.1	0.07622	1.21908	0			0.94486	13.4548	0.0177886	0.1555	25.4972		X3	17199.8									0.001	0.0058599	5.8599
0.2	0.0935	1.61583	0			1.83203	90.9771	0.0424322	1.05144	53.2623		X2	-55.5475									0.002	0.0117098	5.84992
0.3	0.1101	1.75168	0			2.67047	235.046	0.0657222	2.71647	83.2692		X1	5.8984									0.003	0.0176476	5.93781
0.4	0.12682	2.00624	0			3.50427	425.699	0.0888833	4.9199	97.2283												0.004	0.0237677	6.12006
0.5	0.14359	2.27739	0			4.33772	624.663	0.112035	7.21937	90.0118												0.005	0.0301609	6.39323
0.6	0.16008	2.61479	0			5.171	786.284	0.135181	9.08725	60.3751												0.006	0.0369148	6.75392
0.7	0.17674	2.8698	0			6.0044	866.519	0.158331	10.0146	28.3094												0.007	0.0441136	7.19877
0.8	0.19352	3.23571	0			6.83774	899.691	0.18148	10.3979													0.008	0.0518381	7.72448
0.9	0.21018	3.61546	0			7.67114	907.231	0.20463	10.4851													0.009	0.0601659	8.32779
1	0.22672	3.88669	0			8.50442	930.266															0.01	0.0691714	9.00549
1.1	0.2435	4.21832	0			9.33821	635.901															0.011	0.0789258	9.75442
1.2	0.26021	4.51334	0			10.1713	282.345															0.012	0.0894972	10.5715
1.3	0.27687	4.85808	0			11.0044	368.631															0.013	0.100951	11.4535
1.4	0.29336	5.18553	0			11.8378	331.917															0.014	0.113348	12.3976
1.5	0.31025	5.52705	0			12.6711	376.141															0.015	0.126749	13.4008
1.6	0.3268	5.85719	0			13.5044	370.891															0.016	0.141209	14.46
1.7	0.34346	6.22315	0			14.3379	260.257															0.017	0.156782	15.5725
1.8	0.36023	6.56577	0			15.1713	180.871															0.018	0.173517	16.7354
1.9	0.37683	6.95501	0																			0.019	0.191463	17.9459
2	0.39349	7.31005	0																			0.02	0.210664	19.2012
2.1	0.41004	7.66922	0																			0.021	0.231163	20.4987
2.2	0.42698	8.05663	0																			0.022	0.252999	21.8357
2.3	0.44336	8.55162	0																			0.023	0.276208	23.2096
2.4	0.46013	8.9602	0																			0.024	0.300826	24.6179
2.5	0.47696	9.45492	0																			0.025	0.326884	26.0579
2.6	0.49351	9.98391	0																			0.026	0.354411	27.5272
2.7	0.51011	10.4275	0																			0.027	0.383435	29.0235
2.8	0.52683	10.9214	0																			0.028	0.413979	30.5443
2.9	0.54355	11.4703	0																			0.029	0.446066	32.0872
3	0.56015	11.9583	0																			0.03	0.479716	33.65
3.1	0.57681	12.56	0																			0.031	0.514947	35.2304
3.2	0.59353	13.1467	0																			0.032	0.551773	36.8262
3.3	0.61024	13.7397	0																			0.033	0.590208	38.4352
3.4	0.62673	14.249	0																			0.034	0.630263	40.0553
3.5	0.64356	14.948	0																			0.035	0.671948	41.6845
3.6	0.66017	15.5027	0																			0.036	0.715269	43.3206
3.7	0.67688	16.1874	0																			0.037	0.76023	44.9617
3.8	0.69337	16.7821	0																			0.038	0.806836	46.6058
3.9	0.71026	17.4311	0																			0.039	0.855087	48.251
4	0.72681	17.6818	0																			0.04	0.904982	49.8954
4.1	0.74341	18.254	0																			0.041	0.95652	51.5372
4.2	0.7603	18.9393	0																			0.042	1.00969	53.1746
4.3	0.77679	19.7779	0																			0.043	1.0645	54.8059
4.4	0.7935	20.5443	0																			0.044	1.12093	56.4293
4.5	0.81011	21.2934	0																			0.045	1.17897	58.0432
4.6	0.82694	22.0399	0																			0.046	1.23862	59.6459
4.7	0.84343	22.8853	0																			0.047	1.29985	61.2359
4.8	0.86014	23.699	0																			0.048	1.36267	62.8117
4.9	0.87692	24.6244	0																			0.049	1.42704	64.3716
5	0.89346	25.4521	0																			0.05	1.49295	65.9143
5.1	0.91007	26.3152	0																			0.051	1.56039	67.4383
5.2	0.9269	27.2649	0																			0.052	1.62933	68.9422
5.3	0.94356	28.2418	0																			0.053	1.69976	70.4248
5.4	0.9601	29.1783	0																			0.054	1.77164	71.8846
5.5	0.97682	30.2335	0																			0.055	1.84496	73.3204
5.6	0.99354	31.2197	0																			0.056	1.91969	74.731
5.7	1.01025	32.2764	0																			0.057	1.99581	76.1151
5.8	1.02669	33.3099	0																			0.058	2.07328	77.4717
5.9	1.04357	34.4604	0																			0.059	2.15208	78.7997
6	1.06012	35.6012	0																			0.06	2.23218	80.0978
6.1	1.07678	36.7025	0																			0.061	2.31354	81.3652
6.2	1.0935	37.8985	0																			0.062	2.39614	82.6008
6.3	1.11027	39.139	0																			0.063	2.47995	83.8035
6.378	1.12308	40.0049	0.5																			0.064	2.56492	84.9726
6.38	1.12342	40.0256	0.5																			0.065	2.65103	86.1072
6.48	1.11118	39.7539	0.5																			0.066	2.73823	87.2062
6.58	1.09032	37.4273	0.5																			0.067	2.8265	88.2691
6.68	1.07327	35.7321	0.5																			0.068	2.9158	89.2948
6.78	1.05666	34.2442	0.5																			0.069	3.00608	90.2828
6.88	1.03989	32.7367	0.5																			0.07	3.09731	91.2324
6.98	1.02317	31.4283	0.5																			0.071	3.18945	92.1427
7.08	1.00663	30.0561	0.5																			0.072	3.28247	93.0133
7.18	0.98991	28.7602	0.5																			0.073	3.37631	93.8435
7.28	0.97314	27.5128	0.5																			0.074	3.47094	94.6327
7.38	0.95659	26.3158	0.5																			0.075	3.56632	95.3804
7.48	0.93999	25.1495	0.5																			0.076	3.66241	96.0861
7.58	0.9231	24.0447	0.5																			0.077	3.75916	96.7494
7.68	0.90655	23.0188	0.5																			0.078	3.85653	97.3698
7.78	0.88989	21.9559	0.5																			0.079	3.95448	97.947
7.88	0.87329	21.0416	0.5																			0.08	4.05296	98.4805
7.98	0.8564	20.0272	0.5																			0.081	4.15193	98.9701
8.08	0.83997	19.1901	0.5																			0.082	4.25134	99.4155
8.18	0.82325	18.2493	0.5																			0.083	4.35116	99.8163
8.28	0.80642	17.3294	0.5																			0.084	4.45133	100.172
8.38	0.78988	16.5727	0.5																			0.085	4.55182	100.484
8.48	0.77322	15.775	0.5																			0.086	4.65257	100.75
8.58	0.75656	15.0144	0.5																			0.087	4.75354	100.971
8.68	0.73973	14.2834	0.5																			0.088	4.85468	101.147
8.78	0.72329	13.6312	0.5																			0.089	4.95596	101.277
8.88	0.70652	13.0106	0.5																			0.09	5.05732	101.362
8.98	0.68975	12.3119	0.5																		MAX	0.091	5.15872	101.402
9.08	0.6732	11.6189	0.5																			0.092	5.26012	101.396
9.18	0.6566	10.9363	0.5																			0.093	5.36147	101.346
9.28	0.63977	10.2379	0.5																			0.094	5.46272	101.25
9.38	0.62316	9.70011	0.5																			0.095	5.56382	101.109
9.48	0.60656	9.14989	0.5																			0.096	5.66475	100.923
9.58	0.58984	8.59981	0.5																			0.097	5.76544	100.692
9.68	0.57307	8.08546	0.5																			0.098	5.86586	100.418
9.78	0.55652	7.57032	0.5																			0.099	5.96596	100.099
9.88	0.53998	7.08017	0.5																			0.1	6.06569	99.7356
9.98	0.52309	6.65069	0.5																			0.101	6.16502	99.3292
10.08	0.50654	6.17558	0.5																			0.102	6.2639	98.8795
10.18	0.48983	5.67423	0.5																			0.103	6.36229	98.3871
10.28	0.47322	5.33508	0.5																			0.104	6.46014	97.8522
10.38	0.45639	4.8813	0.5																			0.105	6.55741	97.2753
10.48	0.4399	4.54011	0.5																			0.106	6.65407	96.6569
10.58	0.42324	4.24942	0.5																			0.107	6.75007	95.9974
10.68	0.40641	3.83595	0.5																			0.108	6.84537	95.2975
10.78	0.38992	3.54738	0.5																			0.109	6.93992	94.5576
10.88	0.37326	3.26259	0.5																			0.11	7.0337	93.7783
10.98	0.35649	2.89412	0.5																			0.111	7.12666	92.9603
11.08	0.33983	2.61472	0.5																			0.112	7.21877	92.1041
11.18	0.32328	2.31333	0.5																			0.113	7.30998	91.2105
11.28	0.30651	1.97594	0.5																			0.114	7.40026	90.2801
11.38	0.28979	1.73844	0.5																			0.115	7.48957	89.3137
11.48	0.27325	1.48032	0.5																			0.116	7.57788	88.312
11.58	0.25659	1.32433	0.5																			0.117	7.66516	87.2758
11.68	0.2397	1.14064	0.5																			0.118	7.75136	86.2058
11.752	0.2278	0.99573	1																			0.119	7.83647	85.103
11.754	0.22752	0.99149	1																			0.12	7.92044	83.9681
11.756	0.22718	0.98635	1																			0.121	8.00324	82.802
11.856	0.23976	0.98221	1																			0.122	8.08484	81.6057
11.956	0.26112	1.46581	1																			0.123	8.16522	80.3801
12.056	0.27806	1.74177	1																			0.124	8.24435	79.1262
12.156	0.29472	2.05868	1																			0.125	8.32219	77.8449
12.256	0.31161	2.4365	1																			0.126	8.39873	76.5372
12.356	0.32816	2.8475	1																			0.127	8.47394	75.2042
12.456	0.34476	3.3024	1																			0.128	8.54778	73.847
12.556	0.36153	3.69735	1																			0.129	8.62025	72.4665
12.656	0.37814	4.10152	1																			0.13	8.69131	71.0641
12.756	0.3948	4.55038	1																			0.131	8.76095	69.6407
12.856	0.4114	4.97267	1																			0.132	8.82915	68.1975
12.956	0.42829	5.37441	1																			0.133	8.89589	66.7358
13.056	0.44472	5.80391	1																			0.134	8.96114	65.2567
13.156	0.46144	6.23028	1																			0.135	9.02491	63.7614
13.256	0.47827	6.65205	1																			0.136	9.08716	62.2513
13.356	0.49481	7.03961	1																			0.137	9.14788	60.7276
13.456	0.51142	7.49961	1																			0.138	9.20708	59.1915
13.556	0.52813	7.93545	1																			0.139	9.26472	57.6445
13.656	0.54485	8.49931	1																			0.14	9.32081	56.0879
13.756	0.5614	9.02444	1																			0.141	9.37533	54.523
13.856	0.57811	9.60473	1																			0.142	9.42828	52.9512
13.956	0.59489	10.2366	1																			0.143	9.47966	51.374
14.056	0.61155	10.8273	1																			0.144	9.52945	49.7927
14.156	0.62804	11.4077	1																			0.145	9.57766	48.209
14.256	0.64492	12.1108	1																			0.146	9.62428	46.6241
14.356	0.66147	12.7328	1																			0.147	9.66932	45.0397
14.456	0.67813	13.4456	1																			0.148	9.71278	43.4572
14.556	0.69479	14.1125	1																			0.149	9.75466	41.8782
14.656	0.71156	14.8419	1																			0.15	9.79496	40.3043
14.756	0.72817	15.5836	1																			0.151	9.8337	38.737
14.856	0.74471	16.2944	1																			0.152	9.87088	37.178
14.956	0.7616	16.8584	1																			0.153	9.90651	35.6289
15.056	0.77809	17.3913	1																			0.154	9.9406	34.0913
15.156	0.79486	18.1211	1																			0.155	9.97316	32.5669
15.256	0.81147	19.0491	1																			0.156	10.0042	31.0574
15.356	0.82824	19.8311	1																			0.157	10.0338	29.5645
15.456	0.84479	20.7525	1																			0.158	10.0619	28.0899
15.556	0.86145	21.617	1																			0.159	10.0885	26.6354
15.656	0.87822	22.564	1																			0.16	10.1137	25.2027
15.756	0.89482	23.4755	1																			0.161	10.1375	23.7936
15.856	0.91148	24.4073	1																			0.162	10.1599	22.4099
15.956	0.92826	25.4247	1																			0.163	10.181	21.0535
16.056	0.94492	26.422	1																			0.164	10.2007	19.7261
16.156	0.96141	27.4065	1																			0.165	10.2191	18.4297
16.256	0.97818	28.5064	1																			0.166	10.2363	17.166
16.356	0.9949	29.579	1																			0.167	10.2522	15.9371
16.456	1.01156	30.6851	1																			0.168	10.267	14.7448
16.556	1.02799	31.7825	1																			0.169	10.2806	13.591
16.656	1.04493	32.9988	1																			0.17	10.293	12.4776
16.756	1.06148	34.2007	1																			0.171	10.3045	11.4068
16.856	1.07808	35.42	1																			0.172	10.3148	10.3803
16.956	1.09486	36.6663	1																			0.173	10.3242	9.40023
17.056	1.11152	37.9537	1																			0.174	10.3327	8.46859
17.156	1.12818	39.1997	1																			0.175	10.3403	7.58741
17.222	1.13911	40.0113	1.5																			0.176	10.347	6.75871
17.224	1.13945	40.0446	1.5																			0.177	10.353	5.98456
17.324	1.12704	39.7689	1.5																			0.178	10.3583	5.26704
17.424	1.10642	37.4411	1.5																			0.179	10.3629	4.60823
17.524	1.08925	35.7704	1.5																			0.18	10.3669	4.01024
17.624	1.07259	34.2557	1.5																			0.181	10.3704	3.47519
17.724	1.05598	32.7974	1.5																			0.182	10.3734	3.00522
17.824	1.03921	31.4433	1.5																			0.183	10.376	2.60246
17.924	1.02249	30.043	1.5																			0.184	10.3783	2.2691
18.024	1.006	28.7832	1.5																			0.185	10.3803	2.00729
18.124	0.98923	27.517	1.5																			0.186	10.3821	1.81925
18.224	0.97251	26.3042	1.5																			0.187	10.3838	1.70717
18.324	0.95591	25.1439	1.5																			0.188	10.3855	1.67327
18.424	0.93931	24.1341	1.5																			0.189	10.3872	1.7198
18.524	0.92236	22.9722	1.5																			0.19	10.389	1.84898
18.624	0.90587	21.9874	1.5																			0.191	10.3911	2.06309
18.724	0.88921	21.0173	1.5																			0.192	10.3935	2.36439
18.824	0.87255	20.0394	1.5																			0.193	10.3962	2.75518
18.924	0.85578	19.2052	1.5																			0.194	10.3995	3.23775
19.024	0.83929	18.2281	1.5																			0.195	10.4033	3.81441
19.124	0.82257	17.3366	1.5																			0.196	10.4078	4.48748
19.224	0.8058	16.5607	1.5																			0.197	10.413	5.2593
19.324	0.78925	15.7438	1.5																			0.198	10.4192	6.13221
19.424	0.77254	14.9708	1.5																			0.199	10.4263	7.10858
19.524	0.75588	14.2373	1.5																			0.2	10.4345	8.19077
19.624	0.73905	13.5321	1.5
19.724	0.72256	12.8541	1.5
19.824	0.70584	12.1616	1.5
19.924	0.68912	11.4708	1.5
20.024	0.67252	10.8314	1.5
20.124	0.65597	10.2426	1.5
20.224	0.63909	9.64371	1.5
20.324	0.62248	9.06061	1.5
20.424	0.60594	8.47933	1.5
20.524	0.58916	7.9527	1.5
20.624	0.57245	7.42934	1.5
20.724	0.55584	6.93488	1.5
20.824	0.5393	6.51818	1.5
20.924	0.52241	6.05241	1.5
21.024	0.50586	5.63648	1.5
21.124	0.4892	5.22182	1.5
21.224	0.47254	4.87605	1.5
21.324	0.45577	4.44384	1.5
21.424	0.43922	4.10212	1.5
21.524	0.42256	3.68495	1.5
21.624	0.40573	3.35257	1.5
21.724	0.38924	3.02284	1.5
21.824	0.37253	2.75724	1.5
21.924	0.35581	2.45869	1.5
22.024	0.33915	2.16614	1.5
22.124	0.32255	1.86708	1.5
22.224	0.30589	1.6243	1.5
22.324	0.28911	1.40072	1.5
22.424	0.27257	1.25874	1.5
22.524	0.25591	1.07437	1.5
22.54	0.25319	0.99055	2
22.542	0.2529	0.97943	2
22.544	0.25256	0.96961	2
22.644	0.26503	1.02075	2
22.744	0.28639	1.46685	2
22.844	0.30345	1.74283	2
22.944	0.32022	2.12311	2
23.044	0.33677	2.4604	2
23.144	0.35349	2.89494	2
23.244	0.37026	3.27313	2
23.344	0.38681	3.69861	2
23.444	0.40335	4.14904	2
23.544	0.42024	4.56409	2
23.644	0.43684	4.96638	2
23.744	0.45339	5.34881	2
23.844	0.47016	5.86732	2
23.944	0.48688	6.34356	2
24.044	0.50348	6.72482	2
24.144	0.52003	7.16822	2
24.244	0.53692	7.5912	2
24.344	0.55341	8.16719	2
24.444	0.57007	8.68704	2
24.544	0.5869	9.32688	2
24.644	0.60356	9.84562	2
24.744	0.62016	10.4445	2
24.844	0.63671	11.0571	2
24.944	0.65359	11.733	2
25.044	0.67008	12.3363	2
25.144	0.6868	13.082	2
25.244	0.70352	13.7505	2
25.344	0.72023	14.4373	2
25.444	0.73678	15.2347	2
25.544	0.7535	15.9947	2
25.644	0.77021	16.6561	2
25.744	0.78676	17.0159	2
25.844	0.80348	17.6921	2
25.944	0.82025	18.6318	2
26.044	0.83685	19.5096	2
26.144	0.85334	20.3721	2
26.244	0.87023	21.2719	2
26.344	0.88683	22.2136	2
26.444	0.90349	23.1305	2
26.544	0.9201	24.1073	2
26.644	0.93698	25.0542	2
26.744	0.95347	26.0327	2
26.844	0.97008	27.1215	2
26.944	0.98696	28.2163	2
27.044	1.00345	29.2905	2
27.144	1.02017	30.4173	2
27.244	1.03677	31.5658	2
27.344	1.0536	32.7558	2
27.444	1.07009	33.9467	2
27.544	1.08675	35.231	2
27.644	1.10358	36.5281	2
27.744	1.12019	37.7844	2
27.844	1.13673	39.1216	2
27.914	1.14846	40.0268	2.5
27.916	1.1488	40.0594	2.5
28.016	1.13634	39.7519	2.5
28.116	1.11571	37.4635	2.5
28.216	1.09865	35.8062	2.5
28.316	1.08182	34.2359	2.5
28.416	1.06533	32.8165	2.5
28.516	1.04862	31.4348	2.5
28.616	1.03179	30.0393	2.5
28.716	1.0153	28.7682	2.5
28.816	0.99858	27.5253	2.5
28.916	0.98192	26.3469	2.5
29.016	0.96515	25.1245	2.5
29.116	0.9486	24.012	2.5
29.216	0.93194	22.9866	2.5
29.316	0.91505	21.9014	2.5
29.416	0.89856	20.9606	2.5
29.516	0.8819	19.9646	2.5
29.616	0.86513	19.0686	2.5
29.716	0.84853	18.1557	2.5
29.816	0.83192	17.3115	2.5
29.916	0.81521	16.4619	2.5
30.016	0.79849	15.6335	2.5
30.116	0.78189	14.8997	2.5
30.216	0.76528	14.1953	2.5
30.316	0.7484	13.5305	2.5
30.416	0.73185	12.8073	2.5
30.516	0.71525	12.0777	2.5
30.616	0.69847	11.4572	2.5
30.716	0.68181	10.7837	2.5
30.816	0.66521	10.1451	2.5
30.916	0.64855	9.53512	2.5
31.016	0.63166	8.99519	2.5
31.116	0.61523	8.40134	2.5
31.216	0.59851	7.90773	2.5
31.316	0.5818	7.33833	2.5
31.416	0.56519	6.85434	2.5
31.516	0.54853	6.39031	2.5
31.616	0.53187	5.99576	2.5
31.716	0.5151	5.49731	2.5
31.816	0.49861	5.13567	2.5
31.916	0.48189	4.80706	2.5
32.016	0.46506	4.32446	2.5
32.116	0.44846	3.95749	2.5
32.216	0.43191	3.62414	2.5
32.316	0.41514	3.26062	2.5
32.416	0.39848	2.94641	2.5
32.516	0.38188	2.65803	2.5
32.616	0.36527	2.37885	2.5
32.716	0.34844	2.0566	2.5
32.816	0.3319	1.74818	2.5
32.916	0.31529	1.45707	2.5
33.016	0.29846	1.3119	2.5
33.116	0.28186	1.10365	2.5
33.17	0.27291	0.99786	3
33.172	0.27257	0.99722	3
33.174	0.27223	0.99815	3
33.274	0.28464	1.0079	3
33.374	0.30617	1.4721	3
33.474	0.32306	1.72377	3
33.574	0.33983	2.09736	3
33.674	0.35643	2.55073	3
33.774	0.37326	2.93068	3
33.874	0.38975	3.32221	3
33.974	0.40641	3.80401	3
34.074	0.42319	4.2143	3
34.174	0.43985	4.59079	3
34.274	0.45639	5.07044	3
34.374	0.47317	5.49846	3
34.474	0.48988	5.91532	3
34.574	0.50643	6.38436	3
34.674	0.52315	6.86431	3
34.774	0.53986	7.29302	3
34.874	0.55652	7.78959	3
34.974	0.57301	8.34081	3
35.074	0.58996	8.95284	3
35.174	0.6065	9.50289	3
35.274	0.62316	10.1159	3
35.374	0.63977	10.7139	3
35.474	0.65654	11.3755	3
35.574	0.67314	12.0286	3
35.674	0.68969	12.7369	3
35.774	0.70658	13.3904	3
35.874	0.72312	14.1139	3
35.974	0.73978	14.8577	3
36.074	0.75644	15.5432	3
36.174	0.77327	16.3219	3
36.274	0.78976	16.8731	3
36.374	0.80654	17.314	3
36.474	0.82325	18.1804	3
36.574	0.8398	19.0713	3
36.674	0.85646	20.0242	3
36.774	0.87323	20.8775	3
36.874	0.88984	21.727	3
36.974	0.90638	22.7529	3
37.074	0.92321	23.6774	3
37.174	0.93987	24.6606	3
37.274	0.95653	25.6667	3
37.374	0.97308	26.7296	3
37.474	0.99002	27.7634	3
37.574	1.00646	28.9366	3
37.674	1.02312	30.0135	3
37.774	1.03983	31.1938	3
37.874	1.05655	32.3532	3
37.974	1.0731	33.6234	3
38.074	1.08976	34.8253	3
38.174	1.10664	36.1123	3
38.274	1.12313	37.3987	3
38.374	1.13979	38.7234	3
38.468	1.15549	40.0003	3.5
38.47	1.15589	40.0237	3.5
38.57	1.14331	39.7766	3.5
38.67	1.12279	37.4124	3.5
38.77	1.10568	35.7615	3.5
38.87	1.08885	34.2342	3.5
38.97	1.07225	32.7925	3.5
39.07	1.05559	31.412	3.5
39.17	1.03881	30.0708	3.5
39.27	1.02221	28.7004	3.5
39.37	1.00566	27.4765	3.5
39.47	0.98895	26.275	3.5
39.57	0.97217	25.0944	3.5
39.67	0.95551	24.0551	3.5
39.77	0.93897	22.9469	3.5
39.87	0.92202	21.8027	3.5
39.97	0.90553	20.9212	3.5
40.07	0.88882	19.9791	3.5
40.17	0.87221	19.0586	3.5
40.27	0.85544	18.064	3.5
40.37	0.83895	17.2352	3.5
40.47	0.82223	16.4449	3.5
40.57	0.8054	15.6274	3.5
40.67	0.78891	14.869	3.5
40.77	0.7722	14.13	3.5
40.87	0.75554	13.4703	3.5
40.97	0.73871	12.8337	3.5
41.07	0.72227	12.0182	3.5
41.17	0.70556	11.3747	3.5
41.27	0.68878	10.7501	3.5
41.37	0.67224	10.0558	3.5
41.47	0.65558	9.54515	3.5
41.57	0.63875	8.91484	3.5
41.67	0.62214	8.33774	3.5
41.77	0.6056	7.80035	3.5
41.87	0.58888	7.37761	3.5
41.97	0.57211	6.86366	3.5
42.07	0.5555	6.35708	3.5
42.17	0.53896	5.90527	3.5
42.27	0.52207	5.49607	3.5
42.37	0.50552	5.11241	3.5
42.47	0.48886	4.63334	3.5
42.57	0.47215	4.26472	3.5
42.67	0.45549	3.88056	3.5
42.77	0.43883	3.56359	3.5
42.87	0.42222	3.16616	3.5
42.97	0.40539	2.8957	3.5
43.07	0.38896	2.55119	3.5
43.17	0.37224	2.34366	3.5
43.27	0.35547	2.02306	3.5
43.37	0.33887	1.64917	3.5
43.47	0.32226	1.38703	3.5
43.57	0.30555	1.30423	3.5
43.67	0.28872	1.05054	3.5
43.706	0.28282	0.9925	4
43.708	0.28248	0.98171	4
43.71	0.28214	0.97277	4
43.81	0.29467	1.00244	4
43.91	0.3162	1.40134	4
44.01	0.33303	1.69917	4
44.11	0.34975	2.05507	4
44.21	0.36658	2.49845	4
44.31	0.38318	2.86491	4
44.41	0.39973	3.32779	4
44.51	0.41656	3.74375	4
44.61	0.43316	4.12878	4
44.71	0.44982	4.60582	4
44.81	0.46642	5.02587	4
44.91	0.48331	5.4524	4
45.01	0.4998	5.93733	4
45.11	0.5164	6.37954	4
45.21	0.53323	6.84724	4
45.31	0.54984	7.33087	4
45.41	0.56644	7.84135	4
45.51	0.5831	8.40947	4
45.61	0.59993	8.95752	4
45.71	0.61642	9.51884	4
45.81	0.63314	10.1632	4
45.91	0.64985	10.762	4
46.01	0.66651	11.4872	4
46.11	0.68312	12.0701	4
46.21	0.69983	12.7674	4
46.31	0.71655	13.449	4
46.41	0.7331	14.1511	4
46.51	0.74981	14.9704	4
46.61	0.76653	15.6703	4
46.71	0.78313	16.3874	4
46.81	0.79979	16.9743	4
46.91	0.81657	17.3899	4
47.01	0.83311	18.3237	4
47.11	0.84983	19.2166	4
47.21	0.86643	20.0889	4
47.31	0.88326	20.9684	4
47.41	0.89981	21.942	4
47.51	0.91641	22.8972	4
47.61	0.9333	23.819	4
47.71	0.94979	24.855	4
47.81	0.96651	25.855	4
47.91	0.98317	26.8718	4
48.01	0.99994	28.0564	4
48.11	1.01643	29.0858	4
48.21	1.03315	30.2564	4
48.31	1.04992	31.4363	4
48.41	1.06647	32.5999	4
48.51	1.08307	33.7941	4
48.61	1.0999	35.0907	4
48.71	1.11656	36.425	4
48.81	1.13305	37.7128	4
48.91	1.14977	39.1097	4
48.974	1.16065	40.0252	4.5
48.976	1.16099	40.0522	4.5
49.076	1.14829	39.7176	4.5
49.176	1.12767	37.3994	4.5
49.276	1.11072	35.7458	4.5
49.376	1.09389	34.1927	4.5
49.476	1.07723	32.7542	4.5
49.576	1.06063	31.3542	4.5
49.676	1.04391	30.0131	4.5
49.776	1.02714	28.6843	4.5
49.876	1.01059	27.4407	4.5
49.976	0.99405	26.2666	4.5
50.076	0.9771	25.0401	4.5
50.176	0.96056	23.9262	4.5
50.276	0.94384	22.8809	4.5
50.376	0.92724	21.8271	4.5
50.476	0.91041	20.7968	4.5
50.576	0.89392	19.8762	4.5
50.676	0.87726	18.9297	4.5
50.776	0.86043	18.0345	4.5
50.876	0.84394	17.2132	4.5
50.976	0.82722	16.5003	4.5
51.076	0.8105	15.5937	4.5
51.176	0.7939	14.865	4.5
51.276	0.77724	14.0941	4.5
51.376	0.76052	13.3572	4.5
51.476	0.74375	12.6898	4.5
51.576	0.7272	12.0661	4.5
51.676	0.7106	11.364	4.5
51.776	0.69371	10.7577	4.5
51.876	0.67722	10.0766	4.5
51.976	0.66056	9.54768	4.5
52.076	0.64385	8.8723	4.5
52.176	0.62713	8.31553	4.5
52.276	0.61053	7.79849	4.5
52.376	0.59392	7.31564	4.5
52.476	0.57709	6.84701	4.5
52.576	0.5606	6.33864	4.5
52.676	0.54389	5.90376	4.5
52.776	0.52717	5.435	4.5
52.876	0.51045	5.02913	4.5
52.976	0.49391	4.69725	4.5
53.076	0.47725	4.20228	4.5
53.176	0.46042	3.8182	4.5
53.276	0.44393	3.47991	4.5
53.376	0.42721	3.15229	4.5
53.476	0.41049	2.85112	4.5
53.576	0.39383	2.50915	4.5
53.676	0.37729	2.23193	4.5
53.776	0.36051	1.914	4.5
53.876	0.3438	1.63681	4.5
53.976	0.32719	1.53846	4.5
54.076	0.31059	1.24683	4.5
54.176	0.2937	1.0204	4.5
54.188	0.29172	0.99727	5
54.19	0.29138	0.99333	5
54.192	0.29104	0.99047	5
54.292	0.30373	1.00894	5
54.392	0.32504	1.37912	5
54.492	0.34204	1.66668	5
54.592	0.35881	2.09064	5
54.692	0.37553	2.50821	5
54.792	0.39213	2.90564	5
54.892	0.40874	3.37842	5
54.992	0.42562	3.77066	5
55.092	0.44206	4.20656	5
55.192	0.45883	4.59729	5
55.292	0.47549	4.97816	5
55.392	0.49221	5.4824	5
55.492	0.50875	5.90952	5
55.592	0.52547	6.38249	5
55.692	0.54219	6.89152	5
55.792	0.55879	7.35701	5
55.892	0.57539	7.92372	5
55.992	0.59222	8.54986	5
56.092	0.60888	9.02766	5
56.192	0.62543	9.62177	5
56.292	0.6422	10.2578	5
56.392	0.65875	10.8516	5
56.492	0.67547	11.5372	5
56.592	0.69201	12.2095	5
56.692	0.70896	12.8803	5
56.792	0.72545	13.5815	5
56.892	0.74211	14.2832	5
56.992	0.75888	15.048	5
57.092	0.77548	15.7775	5
57.192	0.79214	16.522	5
57.292	0.8088	16.9555	5
57.392	0.82563	17.5255	5
57.492	0.84207	18.4828	5
57.592	0.85878	19.3742	5
57.692	0.87556	20.2245	5
57.792	0.89222	21.1702	5
57.892	0.90871	22.1172	5
57.992	0.92559	23.0851	5
58.092	0.9422	24.035	5
58.192	0.95886	25.0788	5
58.292	0.97546	26.059	5
58.392	0.99229	27.1257	5
58.492	1.00889	28.2247	5
58.592	1.02538	29.3641	5
58.692	1.04227	30.4868	5
58.792	1.05882	31.708	5
58.892	1.07548	32.9262	5
58.992	1.09208	34.206	5
59.092	1.10897	35.4476	5
59.192	1.12546	36.6949	5
59.292	1.14212	38.0948	5
59.392	1.15895	39.4275	5
59.434	1.16592	40.0164	5.5
59.436	1.1662	40.0517	5.5
59.536	1.15373	39.796	5.5
59.636	1.13299	37.4565	5.5
59.736	1.11599	35.8422	5.5
59.836	1.09928	34.3227	5.5
59.936	1.0825	32.7764	5.5
60.036	1.06596	31.3947	5.5
60.136	1.04924	30.0507	5.5
60.236	1.03247	28.7606	5.5
60.336	1.01592	27.4751	5.5
60.436	0.99932	26.2909	5.5
60.536	0.9826	25.1227	5.5
60.636	0.96577	24.0058	5.5
60.736	0.94928	22.9321	5.5
60.836	0.93262	21.8844	5.5
60.936	0.91579	20.812	5.5
61.036	0.89919	19.9657	5.5
61.136	0.88264	18.9543	5.5
61.236	0.86581	18.1028	5.5
61.336	0.84921	17.2656	5.5
61.436	0.8326	16.4306	5.5
61.536	0.81589	15.6468	5.5
61.636	0.79917	14.8587	5.5
61.736	0.78257	14.1148	5.5
61.836	0.76596	13.4496	5.5
61.936	0.74908	12.7894	5.5
62.036	0.73253	12.1402	5.5
62.136	0.71587	11.4239	5.5
62.236	0.69915	10.7275	5.5
62.336	0.68249	10.1227	5.5
62.436	0.66589	9.49928	5.5
62.536	0.64923	8.95883	5.5
62.636	0.6324	8.34916	5.5
62.736	0.61591	7.79542	5.5
62.836	0.59919	7.29287	5.5
62.936	0.58248	6.82711	5.5
63.036	0.56582	6.34537	5.5
63.136	0.54927	5.88894	5.5
63.236	0.53255	5.49372	5.5
63.336	0.51578	5.02883	5.5
63.436	0.49923	4.62485	5.5
63.536	0.48257	4.21967	5.5
63.636	0.46574	3.86089	5.5
63.736	0.44914	3.43168	5.5
63.836	0.43259	3.1055	5.5
63.936	0.41582	2.75871	5.5
64.036	0.39916	2.52185	5.5
64.136	0.38256	2.22962	5.5
64.236	0.36595	1.87344	5.5
64.336	0.34907	1.60921	5.5
64.436	0.33258	1.40552	5.5
64.536	0.31592	1.26687	5.5
64.616	0.30249	0.99572	6
64.618	0.30215	0.98451	6
64.62	0.30181	0.9735	6
64.72	0.31444	1.06695	6
64.82	0.33569	1.38415	6
64.92	0.35269	1.71987	6
65.02	0.36952	2.19275	6
65.12	0.38613	2.57602	6
65.22	0.40273	2.97803	6
65.32	0.41956	3.40319	6
65.42	0.43616	3.84332	6
65.52	0.45277	4.25292	6
65.62	0.46948	4.67479	6
65.72	0.48614	5.11143	6
65.82	0.50286	5.57562	6
65.92	0.51935	5.9981	6
66.02	0.53629	6.56303	6
66.12	0.55278	6.93397	6
66.22	0.56944	7.5149	6
66.32	0.58616	8.09993	6
66.42	0.60282	8.64576	6
66.52	0.61948	9.21661	6
66.62	0.63608	9.81126	6
66.72	0.65291	10.3943	6
66.82	0.6694	11.0856	6
66.92	0.68612	11.7458	6
67.02	0.70284	12.499	6
67.12	0.7195	13.0951	6
67.22	0.7361	13.8224	6
67.32	0.75287	14.5329	6
67.42	0.76953	15.2967	6
67.52	0.78614	16.03	6
67.62	0.8028	16.6754	6
67.72	0.81957	17.0535	6
67.82	0.83617	17.8306	6
67.92	0.85272	18.7667	6
68.02	0.86949	19.7365	6
68.12	0.88621	20.5675	6
68.22	0.90281	21.4738	6
68.32	0.91942	22.416	6
68.42	0.9363	23.4103	6
68.52	0.95279	24.3663	6
68.62	0.96945	25.4465	6
68.72	0.98634	26.458	6
68.82	1.00283	27.5193	6
68.92	1.01943	28.5969	6
69.02	1.03615	29.8347	6
69.12	1.05292	30.9354	6
69.22	1.06941	32.1094	6
69.32	1.08613	33.3777	6
69.42	1.1029	34.6641	6
69.52	1.11956	35.9627	6
69.62	1.13611	37.2555	6
69.72	1.15283	38.5832	6
69.82	1.16954	39.9284	6
69.826	1.17056	40.0085	6.5
69.828	1.1709	40.0338	6.5
69.928	1.15838	39.8252	6.5
70.028	1.13753	37.4968	6.5
70.128	1.12064	35.8263	6.5
70.228	1.10398	34.2872	6.5
70.328	1.08715	32.8318	6.5
70.428	1.0706	31.4259	6.5
70.528	1.05389	30.1546	6.5
70.628	1.03717	28.7944	6.5
70.728	1.02051	27.4918	6.5
70.828	1.00402	26.305	6.5
70.928	0.98725	25.1507	6.5
71.028	0.97047	23.9952	6.5
71.128	0.95387	22.8809	6.5
71.228	0.93727	21.8757	6.5
71.328	0.92044	20.8783	6.5
71.428	0.90383	19.9107	6.5
71.528	0.88723	19.0505	6.5
71.628	0.87057	18.0558	6.5
71.728	0.85385	17.2787	6.5
71.828	0.83725	16.403	6.5
71.928	0.82059	15.5626	6.5
72.028	0.80382	14.8178	6.5
72.128	0.78727	14.1063	6.5
72.228	0.77055	13.3866	6.5
72.328	0.75378	12.7019	6.5
72.428	0.73712	12.0586	6.5
72.528	0.72052	11.4292	6.5
72.628	0.70391	10.7624	6.5
72.728	0.68708	10.1191	6.5
72.828	0.67059	9.48966	6.5
72.928	0.65388	8.89472	6.5
73.028	0.63716	8.39908	6.5
73.128	0.6205	7.77218	6.5
73.228	0.60395	7.30305	6.5
73.328	0.58718	6.81458	6.5
73.428	0.57046	6.32489	6.5
73.528	0.55386	5.86634	6.5
73.628	0.53726	5.48496	6.5
73.728	0.52043	4.98436	6.5
73.828	0.50382	4.57549	6.5
73.928	0.48722	4.16029	6.5
74.028	0.47045	3.90209	6.5
74.128	0.45384	3.44394	6.5
74.228	0.43718	3.11036	6.5
74.328	0.42058	2.71613	6.5
74.428	0.40375	2.40506	6.5
74.528	0.38732	2.17421	6.5
74.628	0.37054	1.84114	6.5
74.728	0.35383	1.51831	6.5
74.828	0.33722	1.30836	6.5
74.928	0.32056	1.17111	6.5
75.028	0.30385	1.07754	6.5
75.042	0.30147	0.99307	7
75.044	0.30113	0.98396	7
75.046	0.30084	0.97535	7
75.146	0.31337	0.92581	7
75.246	0.33473	1.34814	7
75.346	0.35173	1.60874	7
75.446	0.3685	2.01898	7
75.546	0.38516	2.45079	7
75.646	0.40171	2.80255	7
75.746	0.41854	3.22018	7
75.846	0.43514	3.69358	7
75.946	0.4518	4.09439	7
76.046	0.46846	4.56937	7
76.146	0.48524	4.91811	7
76.246	0.50184	5.35013	7
76.346	0.51839	5.85835	7
76.446	0.53527	6.31292	7
76.546	0.55176	6.83845	7
76.646	0.56848	7.36061	7
76.746	0.58514	7.92154	7
76.846	0.60186	8.43473	7
76.946	0.61846	9.04405	7
77.046	0.63512	9.60912	7
77.146	0.65195	10.1892	7
77.246	0.66844	10.8651	7
77.346	0.6851	11.5495	7
77.446	0.70187	12.2178	7
77.546	0.71853	12.8905	7
77.646	0.73514	13.5943	7
77.746	0.75185	14.303	7
77.846	0.76851	15.0668	7
77.946	0.78517	15.8151	7
78.046	0.80172	16.6087	7
78.146	0.81861	16.9906	7
78.246	0.83515	17.5448	7
78.346	0.85176	18.5094	7
78.446	0.86853	19.42	7
78.546	0.88519	20.2974	7
78.646	0.90179	21.1843	7
78.746	0.9184	22.1323	7
78.846	0.93534	23.0866	7
78.946	0.95177	24.102	7
79.046	0.96849	25.1943	7
79.146	0.98526	26.157	7
79.246	1.00187	27.236	7
79.346	1.01841	28.2837	7
79.446	1.03513	29.4687	7
79.546	1.05196	30.6064	7
79.646	1.06845	31.7946	7
79.746	1.08511	33.0456	7
79.846	1.10188	34.3052	7
79.946	1.11854	35.5786	7
80.046	1.13503	36.8908	7
80.146	1.15186	38.2623	7
80.246	1.16852	39.6423	7
80.276	1.17351	40.0167	7.5
80.278	1.17385	40.0386	7.5
80.378	1.16144	39.8045	7.5
80.478	1.14053	37.5293	7.5
80.578	1.1237	35.8385	7.5
80.678	1.10693	34.3117	7.5
80.778	1.09021	32.8317	7.5
80.878	1.07355	31.4257	7.5
80.978	1.05695	30.1037	7.5
81.078	1.04023	28.7717	7.5
81.178	1.02346	27.4951	7.5
81.278	1.00697	26.2902	7.5
81.378	0.99025	25.126	7.5
81.478	0.97348	23.9908	7.5
81.578	0.95687	22.8971	7.5
81.678	0.94027	21.8657	7.5
81.778	0.92344	20.8562	7.5
81.878	0.90689	19.9248	7.5
81.978	0.89018	19.0181	7.5
82.078	0.87363	18.0706	7.5
82.178	0.85674	17.1938	7.5
82.278	0.84031	16.3893	7.5
82.378	0.82359	15.5673	7.5
82.478	0.80682	14.7759	7.5
82.578	0.79022	14.1254	7.5
82.678	0.77356	13.3535	7.5
82.778	0.75684	12.7333	7.5
82.878	0.74007	12.0553	7.5
82.978	0.72363	11.4047	7.5
83.078	0.70692	10.7477	7.5
83.178	0.69009	10.1398	7.5
83.278	0.67348	9.49528	7.5
83.378	0.65694	8.91464	7.5
83.478	0.64011	8.38367	7.5
83.578	0.6235	7.8082	7.5
83.678	0.6069	7.29447	7.5
83.778	0.59024	6.82555	7.5
83.878	0.57341	6.37624	7.5
83.978	0.55686	5.93452	7.5
84.078	0.54026	5.48941	7.5
84.178	0.52343	5.02861	7.5
84.278	0.50688	4.56808	7.5
84.378	0.49017	4.21076	7.5
84.478	0.47356	3.8085	7.5
84.578	0.45673	3.4066	7.5
84.678	0.44019	3.06793	7.5
84.778	0.42353	2.73586	7.5
84.878	0.40675	2.3974	7.5
84.978	0.39026	2.12853	7.5
85.078	0.3736	1.84961	7.5
85.178	0.35683	1.52563	7.5
85.278	0.34017	1.33167	7.5
85.378	0.32357	1.21702	7.5
85.428	0.31524	0.99188	8
85.43	0.3149	0.97711	8
85.432	0.31456	0.96648	8
85.532	0.32685	1.09244	8
85.632	0.34839	1.4036	8
85.732	0.3655	1.76981	8
85.832	0.3821	2.15402	8
85.932	0.39876	2.57999	8
86.032	0.41554	3.07013	8
86.132	0.43214	3.44162	8
86.232	0.4488	3.90226	8
86.332	0.4654	4.29053	8
86.432	0.48229	4.71722	8
86.532	0.49878	5.18761	8
86.632	0.51544	5.58318	8
86.732	0.53221	6.10348	8
86.832	0.54882	6.58304	8
86.932	0.56548	7.11682	8
87.032	0.58214	7.76466	8
87.132	0.59891	8.23893	8
87.232	0.6154	8.79363	8
87.332	0.63212	9.32212	8
87.432	0.64889	9.99618	8
87.532	0.66555	10.5899	8
87.632	0.68204	11.2075	8
87.732	0.69887	11.952	8
87.832	0.71553	12.6046	8
87.932	0.73213	13.3388	8
88.032	0.74879	14.0604	8
88.132	0.76557	14.7431	8
88.232	0.78217	15.4736	8
88.332	0.79872	16.2578	8
88.432	0.8156	16.7755	8
88.532	0.83215	17.2304	8
88.632	0.84881	18.0959	8
88.732	0.86541	19.0656	8
88.832	0.8823	19.9268	8
88.932	0.89879	20.8397	8
89.032	0.91539	21.797	8
89.132	0.93228	22.7097	8
89.232	0.94883	23.7227	8
89.332	0.96549	24.756	8
89.432	0.9822	25.736	8
89.532	0.99898	26.8778	8
89.632	1.01541	27.879	8
89.732	1.03213	29.0429	8
89.832	1.0489	30.2256	8
89.932	1.0655	31.3485	8
90.032	1.08205	32.5865	8
90.132	1.09888	33.8317	8
90.232	1.11548	35.103	8
90.332	1.13209	36.4244	8
90.432	1.14886	37.7991	8
90.532	1.16558	39.1559	8
90.598	1.17646	40.0187	8.5
90.6	1.1768	40.0394	8.5
90.7	1.16444	39.8682	8.5
90.8	1.14359	37.4615	8.5
90.9	1.12659	35.8437	8.5
91	1.10999	34.2852	8.5
91.1	1.09321	32.8146	8.5
91.2	1.07655	31.3914	8.5
91.3	1.05995	30.1237	8.5
91.4	1.04318	28.7567	8.5
91.5	1.02652	27.498	8.5
91.6	1.00997	26.3267	8.5
91.7	0.99337	25.1379	8.5
91.8	0.97648	23.9966	8.5
91.9	0.95988	22.9469	8.5
92	0.94322	21.8618	8.5
92.1	0.92656	20.8619	8.5
92.2	0.90978	19.9443	8.5
92.3	0.89324	18.9413	8.5
92.4	0.87663	18.0449	8.5
92.5	0.85975	17.1609	8.5
92.6	0.84326	16.3611	8.5
92.7	0.82654	15.6279	8.5
92.8	0.80982	14.7923	8.5
92.9	0.79316	14.0968	8.5
93	0.77662	13.3531	8.5
93.1	0.75984	12.6403	8.5
93.2	0.74307	12.0554	8.5
93.3	0.72652	11.4476	8.5
93.4	0.70992	10.777	8.5
93.5	0.69309	10.1395	8.5
93.6	0.67654	9.49736	8.5
93.7	0.65988	8.89384	8.5
93.8	0.64317	8.36365	8.5
93.9	0.62651	7.85635	8.5
94	0.6099	7.31468	8.5
94.1	0.59324	6.83005	8.5
94.2	0.57641	6.32694	8.5
94.3	0.55987	5.87964	8.5
94.4	0.54326	5.49066	8.5
94.5	0.52649	5.01364	8.5
94.6	0.50983	4.56137	8.5
94.7	0.49323	4.15392	8.5
94.8	0.47662	3.79076	8.5
94.9	0.45968	3.40422	8.5
95	0.44325	3.06058	8.5
95.1	0.42653	2.76294	8.5
95.2	0.40981	2.36442	8.5
95.3	0.39315	2.07453	8.5
95.4	0.37661	1.74799	8.5
95.5	0.35983	1.51195	8.5
95.6	0.34317	1.31709	8.5
95.7	0.32651	1.18799	8.5
95.75	0.31818	0.99324	9
95.752	0.31784	0.98804	9
95.754	0.3175	0.98491	9
95.854	0.32991	1.0525	9
95.954	0.35145	1.44366	9
96.054	0.36845	1.8003	9
96.154	0.38511	2.13419	9
96.254	0.40171	2.5817	9
96.354	0.41854	2.95961	9
96.454	0.43514	3.36255	9
96.554	0.4518	3.82401	9
96.654	0.46846	4.27302	9
96.754	0.48524	4.67392	9
96.854	0.50184	5.14509	9
96.954	0.51839	5.59149	9
97.054	0.53527	6.0501	9
97.154	0.55176	6.53539	9
97.254	0.56848	7.05201	9
97.354	0.58514	7.59023	9
97.454	0.60186	8.21007	9
97.554	0.6184	8.75964	9
97.654	0.63512	9.31229	9
97.754	0.65189	9.94601	9
97.854	0.66844	10.563	9
97.954	0.68516	11.2517	9
98.054	0.70182	11.9526	9
98.154	0.71853	12.5632	9
98.254	0.73514	13.2712	9
98.354	0.75185	14.0139	9
98.454	0.76851	14.762	9
98.554	0.78512	15.4888	9
98.654	0.80172	16.1877	9
98.754	0.81855	16.7666	9
98.854	0.83515	17.2051	9
98.954	0.85176	18.1589	9
99.054	0.86853	19.0697	9
99.154	0.88513	19.9094	9
99.254	0.90185	20.7967	9
99.354	0.9184	21.7529	9
99.454	0.93534	22.7302	9
99.554	0.95177	23.6525	9
99.654	0.96849	24.6741	9
99.754	0.98521	25.697	9
99.854	1.00187	26.7717	9
99.954	1.01847	27.915	9
100.054	1.03513	29.0257	9
100.154	1.0519	30.1819	9
100.254	1.06845	31.354	9
100.354	1.08511	32.5729	9
100.454	1.10188	33.8452	9
100.554	1.11854	35.1214	9
100.654	1.13503	36.442	9
100.754	1.15186	37.7959	9
100.854	1.16852	39.1612	9
100.922	1.1798	40.006	9.5
100.924	1.18014	40.0361	9.5
101.024	1.16767	39.9285	9.5
101.124	1.14693	37.5144	9.5
101.224	1.12993	35.8987	9.5
101.324	1.11333	34.3283	9.5
101.424	1.09656	32.8616	9.5
101.524	1.07984	31.4636	9.5
101.624	1.06329	30.0882	9.5
101.724	1.04663	28.729	9.5
101.824	1.0298	27.5396	9.5
101.924	1.01331	26.3025	9.5
102.024	0.9966	25.0997	9.5
102.124	0.97982	24.0087	9.5
102.224	0.96316	22.9023	9.5
102.324	0.94656	21.8456	9.5
102.424	0.92996	20.8384	9.5
102.524	0.91313	19.853	9.5
102.624	0.89664	19.0332	9.5
102.724	0.87992	18.0236	9.5
102.824	0.86315	17.1512	9.5
102.924	0.84654	16.3435	9.5
103.024	0.82994	15.5832	9.5
103.124	0.81317	14.8757	9.5
103.224	0.79645	14.1264	9.5
103.324	0.7799	13.4438	9.5
103.424	0.76324	12.7043	9.5
103.524	0.74647	12.0692	9.5
103.624	0.72987	11.4	9.5
103.724	0.71326	10.776	9.5
103.824	0.69638	10.1021	9.5
103.924	0.67989	9.52547	9.5
104.024	0.66317	8.86158	9.5
104.124	0.64657	8.40587	9.5
104.224	0.62974	7.78892	9.5
104.324	0.61325	7.2502	9.5
104.424	0.59653	6.79967	9.5
104.524	0.57976	6.3264	9.5
104.624	0.56321	5.87974	9.5
104.724	0.54655	5.46644	9.5
104.824	0.52989	5.0059	9.5
104.924	0.51312	4.58027	9.5
105.024	0.49663	4.17084	9.5
105.124	0.47985	3.78161	9.5
105.224	0.46302	3.35406	9.5
105.324	0.44648	3.02648	9.5
105.424	0.42993	2.67449	9.5
105.524	0.41316	2.31918	9.5
105.624	0.3965	2.0584	9.5
105.724	0.37989	1.74373	9.5
105.824	0.36323	1.48303	9.5
105.924	0.34646	1.27752	9.5
106.024	0.3298	1.10513	9.5
106.058	0.32419	0.99862	10
106.06	0.32385	0.99178	10
106.16	0.30946	0.73311	10
106.26	0.30079	0.58592	10
106.36	0.29722	0.50734	10
106.46	0.29676	0.60246	10
106.56	0.29693	0.51131	10
106.66	0.29716	0.6014	10
106.76	0.29733	0.57283	10
106.86	0.29767	0.67856	10
106.96	0.29812	0.70233	10
107.06	0.29875	0.69852	10
107.16	0.29977	0.69805	10
107.26	0.30237	0.72701	10
107.36	0.30798	0.88765	10
107.46	0.31603	1.04001	10
107.56	0.32498	1.20531	10
107.66	0.3332	1.32386	10
107.76	0.34051	1.41758	10
107.86	0.34555	1.46159	10
107.96	0.34844	1.60379	10
108.06	0.34952	1.60421	10
108.16	0.34963	1.52922	10
108.26	0.34963	1.56882	10
108.36	0.34952	1.52238	10
108.46	0.34946	1.59075	10
108.56	0.34935	1.54874	10
108.66	0.34929	1.49655	10
108.76	0.34918	1.54991	10
108.86	0.34901	1.48452	10
108.96	0.34873	1.53628	10
109.06	0.34827	1.49874	10
109.16	0.34697	1.49197	10
109.26	0.34555	1.46582	10
109.36	0.34397	1.42819	10
109.46	0.34136	1.40833	10
109.56	0.33887	1.29874	10
109.66	0.33598	1.35134	10
109.76	0.33263	1.2625	10
109.86	0.32923	1.25021	10
109.96	0.32674	1.17879	10
110.06	0.32459	1.13988	10
110.16	0.32306	1.116	10
110.26	0.32198	1.15537	10
110.36	0.32147	1.14282	10
110.46	0.32119	1.15872	10
110.56	0.32113	1.09226	10
110.66	0.32107	1.14707	10
110.76	0.32107	1.17179	10
110.86	0.32107	1.11924	10
110.96	0.32102	1.13551	10
111.06	0.32102	1.17395	10
111.16	0.32113	1.07414	10
111.26	0.32113	1.15784	10
111.36	0.32113	1.14032	10
111.46	0.32113	1.20502	10
111.56	0.32113	1.16938	10
111.66	0.32119	1.1545	10
111.76	0.32124	1.10641	10
111.86	0.32124	1.15785	10
111.96	0.32124	1.18813	10
112.06	0.32124	1.21573	10
112.16	0.3213	1.12692	10
112.26	0.3213	1.19731	10
112.36	0.3213	1.14196	10
112.46	0.32136	1.13489	10
112.56	0.32136	1.17044	10
112.66	0.32136	1.1864	10
112.76	0.32136	1.21613	10
112.86	0.32141	1.23037	10
112.96	0.32141	1.18204	10
113.06	0.32141	1.29862	10
113.16	0.32141	1.21476	10
113.26	0.32141	1.19506	10
113.36	0.32141	1.23246	10
113.46	0.32147	1.22875	10
113.56	0.32147	1.16399	10
113.66	0.32147	1.26012	10
113.76	0.32147	1.26413	10
113.86	0.32147	1.18155	10
113.96	0.32153	1.24416	10
114.06	0.32153	1.2692	10
114.16	0.32153	1.20665	10
114.26	0.32153	1.24886	10
114.36	0.32153	1.21382	10
114.46	0.32153	1.23563	10
114.56	0.32158	1.24018	10
114.66	0.32158	1.19273	10
114.76	0.32158	1.21057	10
114.86	0.32158	1.14892	10
114.96	0.32158	1.21923	10
115.06	0.32158	1.23958	10
115.16	0.32164	1.20437	10
115.26	0.32164	1.23629	10
115.36	0.32164	1.22997	10
115.46	0.32164	1.21599	10
115.56	0.32164	1.28005	10
115.66	0.32164	1.19236	10
115.76	0.32164	1.19862	10
115.86	0.32164	1.22819	10
115.96	0.32164	1.27853	10
116.06	0.32164	1.27423	10
116.16	0.32164	1.2236	10
116.26	0.32164	1.21858	10
116.36	0.32164	1.24148	10
116.46	0.32164	1.28404	10
116.56	0.32164	1.25348	10
116.66	0.32164	1.22159	10
116.76	0.32164	1.16745	10
116.86	0.32164	1.25776	10
116.96	0.32164	1.26538	10
117.06	0.32164	1.30159	10
117.16	0.32164	1.1919	10
117.26	0.32164	1.22928	10
117.36	0.32164	1.24558	10
117.46	0.32164	1.21609	10
117.56	0.32164	1.22793	10
117.66	0.32164	1.30163	10
117.76	0.32164	1.18852	10
117.86	0.32164	1.23432	10
117.96	0.32164	1.23031	10
118.06	0.32164	1.21992	10
118.16	0.32164	1.2307	10
118.26	0.32164	1.25753	10
118.36	0.32164	1.27948	10
118.46	0.32164	1.20885	10
118.56	0.32164	1.16341	10
118.66	0.32164	1.20778	10
118.76	0.32164	1.22033	10
118.86	0.32164	1.24703	10
118.96	0.32164	1.28211	10
119.06	0.32164	1.22413	10
119.16	0.32164	1.2002	10
119.26	0.32164	1.24059	10
119.36	0.32164	1.26355	10
119.46	0.32164	1.28588	10
119.56	0.32164	1.2141	10
119.66	0.32153	1.27	10
119.76	0.32153	1.21952	10
119.86	0.32164	1.26872	10
119.96	0.32153	1.27665	10
120.06	0.32153	1.24128	10
120.16	0.32164	1.18226	10
120.26	0.32164	1.259	10
120.36	0.32164	1.24459	10
120.46	0.32164	1.21358	10
120.56	0.32153	1.23393	10
120.66	0.32153	1.23381	10
120.76	0.32153	1.24879	10
120.86	0.32153	1.2247	10
120.96	0.32153	1.2526	10
121.06	0.32153	1.19682	10
121.16	0.32153	1.20196	10
121.26	0.32153	1.24172	10
121.36	0.32153	1.23188	10
121.46	0.32153	1.24309	10
121.56	0.32153	1.23816	10
121.66	0.32153	1.24993	10
121.76	0.32153	1.23651	10
121.86	0.32153	1.2157	10
121.96	0.32153	1.22574	10
122.06	0.32147	1.2946	10
122.16	0.32158	1.20216	10
122.26	0.32158	1.19106	10
122.36	0.32158	1.23263	10
122.46	0.32158	1.24674	10
122.56	0.32158	1.25142	10
122.66	0.32158	1.22327	10
122.76	0.32158	1.2317	10
122.86	0.32158	1.21619	10
122.96	0.32158	1.21714	10
123.06	0.32158	1.30695	10
123.16	0.32158	1.22888	10
123.26	0.32147	1.20941	10
123.36	0.32158	1.21846	10
123.46	0.32147	1.24999	10
123.56	0.32147	1.23085	10
123.66	0.32147	1.24763	10
123.76	0.32147	1.21181	10
123.86	0.32147	1.2259	10
123.96	0.32147	1.21511	10
124.06	0.32147	1.2524	10
124.16	0.32147	1.26592	10
124.26	0.32147	1.23861	10
124.36	0.32147	1.1864	10
124.46	0.32147	1.31731	10
124.56	0.32147	1.22566	10
124.66	0.32147	1.26162	10
124.76	0.32147	1.2092	10
124.86	0.32147	1.23637	10
124.96	0.32147	1.27405	10
125.06	0.32147	1.25811	10
125.16	0.32147	1.20679	10
125.26	0.32147	1.21421	10
125.36	0.32147	1.22225	10
125.46	0.32147	1.31687	10
125.56	0.32153	1.1901	10
125.66	0.32153	1.21709	10
125.76	0.32153	1.26482	10
125.86	0.32153	1.24239	10
125.96	0.32153	1.24023	10
126.06	0.32153	1.31656	10
126.16	0.32141	1.2419	10
126.26	0.32141	1.24301	10
126.36	0.32141	1.2155	10
126.46	0.32141	1.26565	10
126.56	0.32141	1.25912	10
126.66	0.32141	1.304	10
126.76	0.32141	1.22289	10
126.86	0.32147	1.2238	10
126.96	0.32136	1.24963	10
127.06	0.32136	1.17929	10
127.16	0.32136	1.2344	10
127.26	0.32136	1.24431	10
127.36	0.32136	1.19186	10
127.46	0.32136	1.28295	10
127.56	0.32136	1.22498	10
127.66	0.32136	1.23116	10
127.76	0.32136	1.26302	10
127.86	0.32136	1.28578	10
127.96	0.32136	1.27462	10
128.06	0.3213	1.24887	10
128.16	0.3213	1.21304	10
128.26	0.3213	1.21002	10
128.36	0.32124	1.20644	10
128.46	0.32124	1.31784	10
128.56	0.32124	1.20082	10
128.66	0.32124	1.26464	10
128.76	0.32124	1.28062	10
128.86	0.32124	1.23432	10
128.96	0.32124	1.29296	10
129.06	0.32124	1.28381	10
129.16	0.32119	1.26942	10
129.26	0.32119	1.22052	10
129.36	0.32119	1.29403	10
129.46	0.32119	1.24391	10
129.56	0.32119	1.29471	10
129.66	0.32113	1.25096	10
129.76	0.32113	1.30228	10
129.86	0.32113	1.24071	10
129.96	0.32107	1.29171	10
130.06	0.32107	1.24382	10
130.16	0.32102	1.28485	10
130.26	0.32102	1.27743	10
130.36	0.32096	1.23561	10
130.46	0.32096	1.2598	10
130.56	0.3209	1.24871	10
130.66	0.3209	1.2373	10
130.76	0.32085	1.25673	10
130.86	0.32079	1.30163	10
130.96	0.32073	1.27527	10
131.06	0.32062	1.27974	10
131.16	0.32034	1.29023	10
131.26	0.32011	1.22968	10
131.36	0.31983	1.21647	10
131.46	0.31954	1.31516	10
131.56	0.31932	1.27176	10
131.66	0.31892	1.25132	10
131.76	0.31869	1.21433	10
131.86	0.31847	1.23261	10
131.96	0.31824	1.26022	10
132.06	0.31807	1.26616	10
132.16	0.3179	1.20041	10
132.26	0.31773	1.2324	10
132.36	0.31756	1.23518	10
132.46	0.31739	1.20105	10
132.56	0.31716	1.21323	10
132.66	0.31699	1.29167	10
132.76	0.31682	1.18578	10
132.86	0.31665	1.1974	10
132.96	0.31654	1.23141	10
133.06	0.31648	1.16227	10
133.16	0.31637	1.22908	10
133.26	0.31631	1.19157	10
133.36	0.31626	1.18862	10
133.46	0.31626	1.21785	10
133.56	0.3162	1.2424	10
133.66	0.3162	1.20962	10
133.76	0.31614	1.23396	10
133.86	0.31609	1.2082	10
133.96	0.31609	1.20159	10
134.06	0.31609	1.11247	10
134.16	0.31609	1.27805	10
134.26	0.31609	1.19637	10
134.36	0.31609	1.23812	10
134.46	0.31603	1.22314	10
134.56	0.31603	1.13874	10
134.66	0.31603	1.216	10
134.76	0.31603	1.15892	10
134.86	0.31614	1.13766	10
134.96	0.31614	1.1875	10
135.06	0.31614	1.22389	10
135.16	0.31614	1.23878	10
135.26	0.31614	1.2353	10
135.36	0.31614	1.17135	10
135.46	0.31614	1.19754	10
135.56	0.31614	1.21544	10
135.66	0.31614	1.25568	10
135.76	0.3162	1.17148	10
135.86	0.3162	1.18833	10
135.96	0.3162	1.2305	10
136.06	0.3162	1.2256	10
136.16	0.3162	1.23886	10
136.26	0.3162	1.22394	10
136.36	0.3162	1.24423	10
136.46	0.3162	1.27001	10
136.56	0.3162	1.22773	10
136.66	0.3162	1.23478	10
136.76	0.3162	1.2357	10
136.86	0.31614	1.21687	10
136.96	0.31614	1.23205	10
137.06	0.31626	1.20371	10
137.16	0.31626	1.20363	10
137.26	0.31626	1.19066	10
137.36	0.31626	1.22571	10
137.46	0.31626	1.24843	10
137.56	0.31626	1.1571	10
137.66	0.31626	1.22848	10
137.76	0.31626	1.21892	10
137.86	0.31626	1.20914	10
137.96	0.3162	1.18324	10
138.06	0.3162	1.24181	10
138.16	0.31631	1.27033	10
138.26	0.31631	1.20284	10
138.36	0.31631	1.21512	10
138.46	0.31631	1.23764	10
138.56	0.31631	1.22552	10
138.66	0.31631	1.24794	10
138.76	0.31631	1.20685	10
138.86	0.31631	1.23829	10
138.96	0.31631	1.21361	10
139.06	0.31631	1.20339	10
139.16	0.31626	1.23551	10
139.26	0.31626	1.22595	10
139.36	0.31637	1.1489	10
139.46	0.31637	1.20745	10
139.56	0.31637	1.21832	10
139.66	0.31637	1.24648	10
139.76	0.31637	1.25882	10
139.86	0.31637	1.25568	10
139.96	0.31637	1.27689	10
140.06	0.31637	1.26333	10
140.16	0.31637	1.28496	10
140.26	0.31637	1.22942	10
140.36	0.31637	1.2165	10
140.46	0.31637	1.21846	10
140.56	0.31637	1.26502	10
140.66	0.31637	1.27351	10
140.76	0.31637	1.2361	10
140.86	0.31637	1.25884	10
140.96	0.31637	1.24214	10
141.06	0.31637	1.26104	10
141.16	0.31637	1.32302	10
141.26	0.31637	1.20843	10
141.36	0.31637	1.22383	10
141.46	0.31637	1.27424	10
141.56	0.31637	1.21533	10
141.66	0.31631	1.212	10
141.76	0.31631	1.19519	10
141.86	0.31631	1.26521	10
141.96	0.31631	1.21596	10
142.06	0.31631	1.24593	10
142.16	0.31631	1.26221	10
142.26	0.31631	1.2395	10
142.36	0.31631	1.23626	10
142.46	0.31631	1.2504	10
142.56	0.31631	1.2356	10
142.66	0.31631	1.19631	10
142.76	0.31631	1.19569	10
142.86	0.31631	1.24446	10
142.96	0.31631	1.23456	10
143.06	0.31643	1.21107	10
143.16	0.31643	1.26989	10
143.26	0.31643	1.21289	10
143.36	0.31643	1.23701	10
143.46	0.31643	1.27559	10
143.56	0.31643	1.20926	10
143.66	0.31637	1.24993	10
143.76	0.31637	1.22034	10
143.86	0.31637	1.27681	10
143.96	0.31643	1.23865	10
144.06	0.31643	1.23959	10
144.16	0.31643	1.33756	10
144.26	0.31631	1.24104	10
144.36	0.31643	1.17332	10
144.46	0.31643	1.25741	10
144.56	0.31643	1.2271	10
144.66	0.31643	1.22035	10
144.76	0.31643	1.21847	10
144.86	0.31643	1.23271	10
144.96	0.31643	1.24988	10
145.06	0.31643	1.2179	10
145.16	0.31637	1.29841	10
145.26	0.31637	1.2364	10
145.36	0.31637	1.20628	10
145.46	0.31637	1.25203	10
145.56	0.31637	1.23942	10
145.66	0.31637	1.27706	10
145.76	0.31637	1.22083	10
145.86	0.31637	1.23328	10
145.96	0.31637	1.26756	10
146.06	0.31637	1.25348	10
146.16	0.31637	1.32427	10
146.26	0.31637	1.26064	10
146.36	0.31637	1.22609	10
146.46	0.31637	1.29213	10
146.56	0.31637	1.23898	10
146.66	0.31637	1.18972	10
146.76	0.31637	1.22848	10
146.86	0.31637	1.23228	10
146.96	0.31637	1.26735	10
147.06	0.31637	1.28667	10
147.16	0.31643	1.1736	10
147.26	0.31643	1.21502	10
147.36	0.31643	1.19301	10
147.46	0.31643	1.2773	10
147.56	0.31643	1.23695	10
147.66	0.31643	1.22933	10
147.76	0.31643	1.2458	10
147.86	0.31643	1.21116	10
147.96	0.31643	1.25465	10
148.06	0.31643	1.19858	10
148.16	0.31643	1.32112	10
148.26	0.31637	1.27194	10
148.36	0.31637	1.26438	10
148.46	0.31637	1.27488	10
148.56	0.31637	1.25427	10
148.66	0.31637	1.23926	10
148.76	0.31637	1.2713	10
148.86	0.31643	1.25246	10
148.96	0.31643	1.20847	10
149.06	0.31643	1.20965	10
149.16	0.31631	1.24076	10
149.26	0.31643	1.22631	10
149.36	0.31631	1.19837	10
149.46	0.31631	1.27214	10
149.56	0.31631	1.15295	10
149.66	0.31631	1.24282	10
149.76	0.31631	1.24974	10
149.86	0.31631	1.19976	10
149.96	0.31631	1.29986	10
150.06	0.31631	1.27333	10
150.16	0.31631	1.21773	10
150.26	0.31631	1.23963	10
150.36	0.31631	1.2448	10
150.46	0.31631	1.30517	10
150.56	0.31626	1.22341	10
150.66	0.31637	1.24693	10
150.76	0.31637	1.16722	10
150.86	0.31637	1.23336	10
150.96	0.31637	1.25276	10
151.06	0.31637	1.23097	10
151.16	0.31626	1.26062	10
151.26	0.31626	1.23273	10
151.36	0.31626	1.17937	10
151.46	0.31637	1.22673	10
151.56	0.31626	1.26208	10
151.66	0.31637	1.23022	10
151.76	0.31626	1.20751	10
151.86	0.31626	1.23397	10
151.96	0.31626	1.27262	10
152.06	0.31637	1.22463	10
152.16	0.31637	1.22744	10
152.26	0.31637	1.23751	10
152.36	0.31626	1.24891	10
152.46	0.31626	1.24413	10
152.56	0.31637	1.18815	10
152.66	0.31626	1.22584	10
152.76	0.31637	1.21936	10
152.86	0.31637	1.22611	10
152.96	0.31626	1.27847	10
153.06	0.31637	1.26833	10
153.16	0.31637	1.25755	10
153.26	0.31626	1.18033	10
153.36	0.31626	1.23643	10
153.46	0.31637	1.19525	10
153.56	0.31637	1.22031	10
153.66	0.31626	1.27106	10
153.76	0.31626	1.20419	10
153.86	0.31626	1.20129	10
153.96	0.31626	1.22354	10
154.06	0.31626	1.21749	10
154.16	0.31626	1.22899	10
154.26	0.31631	1.29327	10
154.36	0.31631	1.21717	10
154.46	0.31631	1.27851	10
154.56	0.31631	1.24291	10
154.66	0.31631	1.25099	10
154.76	0.31631	1.24231	10
154.86	0.31631	1.28335	10
154.96	0.31631	1.27447	10
155.06	0.3162	1.19597	10
155.16	0.3162	1.27338	10
155.26	0.3162	1.24672	10
155.36	0.3162	1.2166	10
155.46	0.3162	1.26964	10
155.56	0.3162	1.24355	10
155.66	0.3162	1.24657	10
155.76	0.3162	1.27043	10
155.86	0.3162	1.24139	10
155.96	0.3162	1.28677	10
156.06	0.3162	1.3019	10
156.16	0.3162	1.26894	10
156.26	0.31614	1.27003	10
156.36	0.31614	1.26674	10
156.46	0.31614	1.28083	10
156.56	0.31614	1.29136	10
156.66	0.31614	1.27165	10
156.76	0.31614	1.24327	10
156.86	0.31609	1.19024	10
156.96	0.31609	1.23369	10
157.06	0.31609	1.18786	10
157.16	0.31609	1.26575	10
157.26	0.31609	1.24863	10
157.36	0.31609	1.29211	10
157.46	0.31609	1.28556	10
157.56	0.31603	1.26938	10
157.66	0.31603	1.25231	10
157.76	0.31603	1.2666	10
157.86	0.31603	1.27755	10
157.96	0.31597	1.27804	10
158.06	0.31597	1.2984	10
158.16	0.31592	1.24103	10
158.26	0.3158	1.25281	10
158.36	0.31575	1.28654	10
158.46	0.31563	1.30248	10
158.56	0.31558	1.23874	10
158.66	0.31541	1.27174	10
158.76	0.31524	1.28502	10
158.86	0.31507	1.26725	10
158.96	0.31484	1.25627	10
159.06	0.31456	1.31238	10
159.16	0.31433	1.20654	10
159.26	0.31376	1.23735	10
159.36	0.31337	1.22434	10
159.46	0.31308	1.2733	10
159.56	0.31269	1.25699	10
159.66	0.3124	1.22724	10
159.76	0.31218	1.29149	10
159.86	0.31184	1.24076	10
159.96	0.3115	1.20701	10
160.06	0.31127	1.1912	10
160.16	0.31104	1.23097	10
160.26	0.31087	1.23685	10
160.36	0.31082	1.15839	10
160.46	0.31076	1.20877	10
160.56	0.3107	1.21681	10
160.66	0.31065	1.19795	10
160.76	0.31065	1.16262	10
160.86	0.31059	1.20177	10
160.96	0.31059	1.15126	10
161.06	0.31059	1.09954	10
161.16	0.31059	1.12931	10
161.26	0.31059	1.14703	10
161.36	0.31059	1.09609	10
161.46	0.3107	1.19791	10
161.56	0.3107	1.18103	10
161.66	0.3107	1.18528	10
161.76	0.3107	1.16461	10
161.86	0.3107	1.20252	10
161.96	0.31065	1.16667	10
162.06	0.31076	1.21403	10
162.16	0.31076	1.14699	10
162.26	0.31082	1.2005	10
162.36	0.31082	1.12855	10
162.46	0.31082	1.23999	10
162.56	0.31082	1.19003	10
162.66	0.31082	1.21804	10
162.76	0.31087	1.16284	10
162.86	0.31087	1.15196	10
162.96	0.31087	1.21754	10
163.06	0.31093	1.1566	10
163.16	0.31093	1.17802	10
163.26	0.31099	1.17559	10
163.36	0.31099	1.176	10
163.46	0.31099	1.20934	10
163.56	0.31099	1.16629	10
163.66	0.31099	1.16878	10
163.76	0.31104	1.16424	10
163.86	0.31104	1.16009	10
163.96	0.31104	1.2114	10
164.06	0.31104	1.22783	10
164.16	0.3111	1.23709	10
164.26	0.3111	1.16621	10
164.36	0.3111	1.18807	10
164.46	0.3111	1.26065	10
164.56	0.3111	1.21759	10
164.66	0.3111	1.2443	10
164.76	0.3111	1.26697	10
164.86	0.3111	1.24296	10
164.96	0.3111	1.23512	10
165.06	0.3111	1.26193	10
165.16	0.3111	1.24779	10
165.26	0.3111	1.21003	10
165.36	0.3111	1.20892	10
165.46	0.3111	1.23195	10
165.56	0.3111	1.23038	10
165.66	0.31116	1.21607	10
165.76	0.31116	1.14439	10
165.86	0.31116	1.19475	10
165.96	0.31116	1.28427	10
166.06	0.31116	1.24561	10
166.16	0.31116	1.22626	10
166.26	0.31121	1.23473	10
166.36	0.31121	1.218	10
166.46	0.31121	1.23165	10
166.56	0.31121	1.23796	10
166.66	0.31121	1.20801	10
166.76	0.31127	1.16352	10
166.86	0.31127	1.22078	10
166.96	0.31127	1.20549	10
167.06	0.31127	1.19737	10
167.16	0.31127	1.16902	10
167.26	0.31127	1.26331	10
167.36	0.31127	1.22163	10
167.46	0.31133	1.27802	10
167.56	0.31133	1.21089	10
167.66	0.31133	1.26411	10
167.76	0.31133	1.20998	10
167.86	0.31133	1.23975	10
167.96	0.31133	1.25948	10
168.06	0.31133	1.262	10
168.16	0.31133	1.24233	10
168.26	0.31133	1.26175	10
168.36	0.31133	1.25644	10
168.46	0.31133	1.24127	10
168.56	0.31133	1.27428	10
168.66	0.31138	1.20739	10
168.76	0.31138	1.18429	10
168.86	0.31138	1.23463	10
168.96	0.31138	1.20687	10
169.06	0.31138	1.24811	10
169.16	0.31138	1.30068	10
169.26	0.31138	1.2591	10
169.36	0.31138	1.21606	10
169.46	0.31138	1.21054	10
169.56	0.31138	1.26786	10
169.66	0.31138	1.21971	10
169.76	0.31138	1.24074	10
169.86	0.31138	1.2495	10
169.96	0.31138	1.26214	10
170.06	0.31138	1.28328	10
170.16	0.31138	1.19396	10
170.26	0.31138	1.24272	10
170.36	0.31138	1.263	10
170.46	0.31138	1.27104	10
170.56	0.31133	1.18272	10
170.66	0.31133	1.25121	10
170.76	0.31133	1.20979	10
170.86	0.31133	1.26069	10
170.96	0.31133	1.2356	10
171.06	0.31133	1.23297	10
171.16	0.31144	1.23441	10
171.26	0.31133	1.21712	10
171.36	0.31133	1.28954	10
171.46	0.31144	1.24196	10
171.56	0.31144	1.20649	10
171.66	0.31144	1.27198	10
171.76	0.31144	1.25302	10
171.86	0.31144	1.19958	10
171.96	0.31144	1.19191	10
172.06	0.31144	1.25009	10
172.16	0.31144	1.21767	10
172.26	0.31144	1.25138	10
172.36	0.31144	1.20586	10
172.46	0.31144	1.24581	10
172.56	0.31144	1.20978	10
172.66	0.31144	1.25917	10
172.76	0.31144	1.25479	10
172.86	0.31144	1.25766	10
172.96	0.31144	1.23142	10
173.06	0.31144	1.27348	10
173.16	0.31144	1.19502	10
173.26	0.31144	1.20448	10
173.36	0.31144	1.23211	10
173.46	0.31144	1.24108	10
173.56	0.31144	1.20755	10
173.66	0.31144	1.2744	10
173.76	0.31144	1.23552	10
173.86	0.31144	1.22295	10
173.96	0.31144	1.23499	10
174.06	0.31144	1.25377	10
174.16	0.31144	1.2005	10
174.26	0.31144	1.20472	10
174.36	0.31144	1.25143	10
174.46	0.31144	1.23658	10
174.56	0.31144	1.25163	10
174.66	0.31144	1.23447	10
174.76	0.31144	1.24894	10
174.86	0.31144	1.26463	10
174.96	0.31144	1.25316	10
175.06	0.31144	1.21943	10
175.16	0.31144	1.21847	10
175.26	0.31144	1.26767	10
175.36	0.31144	1.22539	10
175.46	0.31133	1.25971	10
175.56	0.31144	1.23864	10
175.66	0.31144	1.1987	10
175.76	0.31144	1.20722	10
175.86	0.31144	1.26193	10
175.96	0.31144	1.24373	10
176.06	0.31144	1.22684	10
176.16	0.31144	1.227	10
176.26	0.31144	1.21837	10
176.36	0.31144	1.23143	10
176.46	0.31144	1.25817	10
176.56	0.31144	1.25706	10
176.66	0.31133	1.27197	10
176.76	0.31133	1.25265	10
176.86	0.31133	1.23025	10
176.96	0.31133	1.26116	10
177.06	0.31133	1.24496	10
177.16	0.31133	1.18408	10
177.26	0.31133	1.24317	10
177.36	0.31133	1.21345	10
177.46	0.31133	1.25478	10
177.56	0.31133	1.22085	10
177.66	0.31133	1.21662	10
177.76	0.31133	1.23659	10
177.86	0.31133	1.20014	10
177.96	0.31133	1.23975	10
178.06	0.31133	1.24101	10
178.16	0.31133	1.22634	10
178.26	0.31133	1.26152	10
178.36	0.31133	1.21687	10
178.46	0.31133	1.23616	10
178.56	0.31133	1.24076	10
178.66	0.31133	1.20422	10
178.76	0.31133	1.24887	10
178.86	0.31133	1.2222	10
178.96	0.31133	1.23879	10
179.06	0.31133	1.24966	10
179.16	0.31133	1.20301	10
179.26	0.31133	1.24804	10
179.36	0.31133	1.22245	10
179.46	0.31133	1.21343	10
179.56	0.31133	1.25161	10
179.66	0.31133	1.25237	10
179.76	0.31133	1.26676	10
179.86	0.31133	1.25763	10
179.96	0.31133	1.2613	10
180.06	0.31133	1.20755	10
180.16	0.31133	1.24508	10
180.26	0.31133	1.24515	10
180.36	0.31133	1.25029	10
180.46	0.31133	1.28247	10
180.56	0.31133	1.23457	10
180.66	0.31133	1.29498	10
180.76	0.31133	1.21824	10
180.86	0.31133	1.19972	10
180.96	0.31138	1.20852	10
181.06	0.31138	1.2186	10
181.16	0.31138	1.25781	10
181.26	0.31138	1.26752	10
181.36	0.31138	1.2054	10
181.46	0.31138	1.24942	10
181.56	0.31138	1.2014	10
181.66	0.31138	1.18533	10
181.76	0.31138	1.2361	10
181.86	0.31138	1.26758	10
181.96	0.31138	1.23016	10
182.06	0.31138	1.20805	10
182.16	0.31138	1.2382	10
182.26	0.31138	1.23182	10
182.36	0.31138	1.24724	10
182.46	0.31138	1.28752	10
182.56	0.31138	1.21675	10
182.66	0.31138	1.21878	10
182.76	0.31138	1.24272	10
182.86	0.31138	1.258	10
182.96	0.31138	1.27401	10
183.06	0.31138	1.27831	10
183.16	0.31138	1.2431	10
183.26	0.31138	1.25981	10
183.36	0.31138	1.20696	10
183.46	0.31138	1.26151	10
183.56	0.31138	1.23658	10
183.66	0.31138	1.24975	10
183.76	0.31138	1.24193	10
183.86	0.31138	1.24581	10
183.96	0.31138	1.25707	10
184.06	0.31138	1.23944	10
184.16	0.31138	1.23379	10
184.26	0.31138	1.28308	10
184.36	0.31138	1.20894	10
184.46	0.31138	1.225	10
184.56	0.31138	1.25335	10
184.66	0.31138	1.22484	10
184.76	0.31138	1.20844	10
184.86	0.31138	1.25831	10
184.96	0.31138	1.23008	10
185.06	0.31138	1.21231	10
185.16	0.31138	1.25077	10
185.26	0.31138	1.2798	10
185.36	0.31138	1.24639	10
185.46	0.31138	1.25104	10
185.56	0.31138	1.24119	10
185.66	0.31138	1.20759	10
185.76	0.31138	1.1947	10
185.86	0.31138	1.21351	10
185.96	0.31138	1.26918	10
186.06	0.31138	1.23027	10
186.16	0.31138	1.256	10
186.26	0.31138	1.27687	10
186.36	0.31138	1.2119	10
186.46	0.31138	1.28453	10
186.56	0.31138	1.21047	10
186.66	0.31138	1.25268	10
186.76	0.31138	1.20751	10
186.86	0.31138	1.23615	10
186.96	0.31138	1.25269	10
187.06	0.31138	1.22084	10
187.16	0.31138	1.21979	10
187.26	0.31138	1.30833	10
187.36	0.31138	1.21982	10
187.46	0.31138	1.25722	10
187.56	0.31138	1.20597	10
187.66	0.31138	1.20949	10
187.76	0.31138	1.20301	10
187.86	0.31138	1.25353	10
187.96	0.31138	1.25172	10
188.06	0.31138	1.23295	10
188.16	0.31138	1.20455	10
188.26	0.31138	1.28755	10
188.36	0.31138	1.21718	10
188.46	0.31138	1.26275	10
188.56	0.31138	1.20418	10
188.66	0.31138	1.23928	10
188.76	0.31138	1.22239	10
188.86	0.31138	1.25277	10
188.96	0.31138	1.24622	10
189.06	0.31138	1.23686	10
189.16	0.31138	1.22953	10
189.26	0.31138	1.24706	10
189.36	0.31138	1.2207	10
189.46	0.31138	1.23066	10
189.56	0.31138	1.22978	10
189.66	0.31138	1.29382	10
189.76	0.31138	1.23277	10
189.86	0.31138	1.23813	10
189.96	0.31138	1.23304	10
190.06	0.31138	1.20786	10
190.16	0.31138	1.20599	10
190.26	0.31138	1.22044	10
190.36	0.31138	1.19645	10
190.46	0.31138	1.24742	10
190.56	0.31138	1.22067	10
190.66	0.31138	1.23348	10
190.76	0.31138	1.23428	10
190.86	0.31138	1.2938	10
190.96	0.31138	1.22385	10
191.06	0.31138	1.23628	10
191.16	0.31138	1.22513	10
191.26	0.31138	1.28274	10
191.36	0.31138	1.24479	10
191.46	0.31138	1.23888	10
191.56	0.31138	1.24778	10
191.66	0.31138	1.22991	10
191.76	0.31138	1.22764	10
191.86	0.31138	1.22374	10
191.96	0.31138	1.22429	10
192.06	0.31138	1.25669	10
192.16	0.31138	1.21798	10
192.26	0.31138	1.27163	10
192.36	0.31138	1.25098	10
192.46	0.31138	1.25388	10
192.56	0.31138	1.23075	10
192.66	0.31138	1.24908	10
192.76	0.31138	1.18892	10
192.86	0.31138	1.21012	10
192.96	0.31138	1.24866	10
193.06	0.31138	1.22989	10
193.16	0.31138	1.19665	10
193.26	0.31138	1.32407	10
193.36	0.31138	1.23565	10
193.46	0.31138	1.22891	10
193.56	0.31138	1.24661	10
193.66	0.31138	1.19795	10
193.76	0.31138	1.20478	10
193.86	0.31138	1.2736	10
193.96	0.31138	1.24313	10
194.06	0.31138	1.21982	10
194.16	0.31138	1.27267	10
194.26	0.31138	1.28926	10
194.36	0.31138	1.24736	10
194.46	0.31138	1.26524	10
194.56	0.31138	1.22264	10
194.66	0.31138	1.25711	10
194.76	0.31138	1.22697	10
194.86	0.31138	1.24456	10
194.96	0.31138	1.23236	10
195.06	0.31138	1.23574	10
195.16	0.31138	1.24761	10
195.26	0.31138	1.2995	10
195.36	0.31138	1.23159	10
195.46	0.31138	1.26075	10
195.56	0.31138	1.2026	10
195.66	0.31138	1.25998	10
[truncated: 2,201 more rows]

## Sheet: S151624 MCL
Specimen properties : Length	103	mm										Stress-Strain																Linear						Modulus		Failure
Cross Section Average	24.5095	mm2										Polynomial Coefficients																Force		Stress	Extension	Strain		Secant	Tangent	Load	Stress	Extension	Strain	Stiffness
Time	Extension	Load	Total cycle count			Extension	Load	Strain	Stress	E-tan		X6	2.05595e+08									Strain	Stress	E-tan				(N)		(MPa)	(mm)	(%)		(MPa)	(MPa)	(N)	(MPa)	(mm)	(%)	(N/mm)
(s)	(mm)	(N)				(mm)	(N)	(mm/mm)	(MPa)	(MPa)		X5	-4.73536e+07									(mm/mm)	(MPa)	(MPa)				267.205		10.9021	5.562	5.4		201.89	353.993	438.484	17.8904	8.00003	7.76702	48.0411
0	0.21726	1.15187	0			0.40313	1.00336	0	0			X4	3.32945e+06									0	0
0.1	0.2265	1.10336	0			0.79537	2.50517	0.00380816	0.102212	58.2136		X3	-88848.3									0.001	0.0131962	13.1962
0.2	0.24344	1.18909	0			1.72663	17.6335	0.0128495	0.719456	95.8117		X2	4371.13									0.002	0.0346467	21.4505
0.3	0.26004	1.40187	0			2.56881	43.1457	0.021026	1.76037	158.727		X1	8.91059									0.003	0.0639314	29.2847
0.4	0.2767	1.54545	0			3.40306	80.9722	0.0291255	3.30371	223.06												0.004	0.100699	36.7675
0.5	0.29353	1.60262	0			4.23646	131.664	0.0372168	5.37197	283.281												0.005	0.144661	43.9625
0.6	0.31014	1.74023	0			5.0698	193.325	0.0453075	7.88775	325.417												0.006	0.195589	50.928
0.7	0.32668	1.93395	0			5.90308	260.719	0.0533976	10.6375	350.573												0.007	0.253307	57.7175
0.8	0.34357	2.08848	0			6.73636	332.351	0.0614877	13.5601	329.27												0.008	0.317686	64.3795
0.9	0.36006	2.18283	0			7.5697	391.302	0.0695783	15.9653	267.588												0.009	0.388644	70.9577
1	0.37678	2.33152	0			8.40316	438.484	0.0776702	17.8904													0.01	0.466135	77.4913
1.1	0.39338	2.47156	0			9.23667	183.404															0.011	0.55015	84.0151
1.2	0.41021	2.69106	0			10.0698	224.851															0.012	0.64071	90.5597
1.3	0.42681	2.80972	0			10.9032	223.48															0.013	0.737862	97.1514
1.4	0.44336	2.93427	0			11.7365	196.279															0.014	0.841674	103.813
1.5	0.46013	3.164	0			12.5699	86.5425															0.015	0.952236	110.562
1.6	0.47674	3.32707	0			13.4032	57.8701															0.016	1.06965	117.414
1.7	0.49345	3.47047	0			14.2365	57.0582															0.017	1.19403	124.381
1.8	0.51	3.68406	0			15.0699	52.086															0.018	1.3255	131.47
1.9	0.52689	3.91999	0																			0.019	1.46419	138.685
2	0.54338	4.03263	0																			0.02	1.61022	146.03
2.1	0.56009	4.22763	0																			0.021	1.76372	153.502
2.2	0.57681	4.44432	0																			0.022	1.92481	161.097
2.3	0.59347	4.68758	0																			0.023	2.09362	168.808
2.4	0.61007	4.85006	0																			0.024	2.27025	176.627
2.5	0.62679	5.06169	0																			0.025	2.45479	184.541
2.6	0.64351	5.28915	0																			0.026	2.64733	192.537
2.7	0.66005	5.53031	0																			0.027	2.84792	200.598
2.8	0.67677	5.72366	0																			0.028	3.05663	208.708
2.9	0.69354	5.93664	0																			0.029	3.27348	216.847
3	0.71009	6.16706	0																			0.03	3.49847	224.993
3.1	0.72669	6.38487	0																			0.031	3.7316	233.123
3.2	0.74352	6.58889	0																			0.032	3.97281	241.215
3.3	0.76007	6.87627	0																			0.033	4.22205	249.242
3.4	0.77679	6.99779	0																			0.034	4.47923	257.179
3.5	0.79339	7.28457	0																			0.035	4.74423	264.999
3.6	0.81016	7.50235	0																			0.036	5.0169	272.673
3.7	0.82677	7.7713	0																			0.037	5.29708	280.175
3.8	0.84337	8.00501	0																			0.038	5.58455	287.474
3.9	0.86026	8.19757	0																			0.039	5.87909	294.542
4	0.87675	8.43072	0																			0.04	6.18044	301.35
4.1	0.89341	8.67215	0																			0.041	6.48831	307.869
4.2	0.91012	8.90247	0																			0.042	6.80238	314.07
4.3	0.9269	9.2004	0																			0.043	7.12231	319.923
4.4	0.94333	9.26977	0																			0.044	7.44771	325.402
4.5	0.9601	9.36673	0																			0.045	7.77819	330.478
4.6	0.97693	9.49576	0																			0.046	8.11331	335.125
4.7	0.99342	9.81216	0																			0.047	8.45263	339.317
4.8	1.01003	10.0893	0																			0.048	8.79566	343.028
4.9	1.02686	10.2065	0																			0.049	9.14189	346.236
5	1.04346	10.3808	0																			0.05	9.49081	348.918
5.1	1.06001	10.6791	0																			0.051	9.84186	351.052
5.2	1.07684	10.9344	0																			0.052	10.1945	352.621
5.3	1.0935	11.1845	0																			0.053	10.5481	353.606
5.4	1.11016	11.3044	0																		MAX	0.054	10.9021	353.993
5.5	1.12665	11.6821	0																			0.055	11.2559	353.768
5.6	1.14359	11.8503	0																			0.056	11.6088	352.919
5.7	1.16008	12.0346	0																			0.057	11.9602	351.438
5.8	1.17674	12.3345	0																			0.058	12.3095	349.319
5.9	1.19346	12.6165	0																			0.059	12.6561	346.559
6	1.21017	12.9397	0																			0.06	12.9992	343.156
6.1	1.22683	13.2023	0																			0.061	13.3384	339.114
6.2	1.24332	13.4328	0																			0.062	13.6728	334.437
6.3	1.26021	13.8395	0																			0.063	14.0019	329.134
6.4	1.2767	14.083	0																			0.064	14.3251	323.217
6.5	1.29342	14.3942	0																			0.065	14.6418	316.702
6.6	1.31019	14.7408	0																			0.066	14.9515	309.609
6.7	1.32674	15.0871	0																			0.067	15.2534	301.961
6.8	1.3434	15.407	0																			0.068	15.5472	293.784
6.9	1.36011	15.8367	0																			0.069	15.8323	285.111
7	1.37689	16.231	0																			0.07	16.1083	275.978
7.1	1.39338	16.4938	0																			0.071	16.3747	266.424
7.2	1.41009	16.9286	0																			0.072	16.6312	256.494
7.3	1.42687	17.2658	0																			0.073	16.8774	246.238
7.4	1.44347	17.7019	0																			0.074	17.1132	235.71
7.5	1.46002	18.057	0																			0.075	17.3381	224.97
7.6	1.47685	18.5008	0																			0.076	17.5522	214.083
7.7	1.49345	18.8213	0																			0.077	17.7553	203.119
7.8	1.51011	19.2581	0																			0.078	17.9475	192.152
7.9	1.52671	19.6847	0																			0.079	18.1287	181.266
8	1.5436	20.0013	0																			0.08	18.2993	170.546
8.1	1.56015	20.4161	0																			0.081
8.2	1.57664	20.81	0																			0.082
8.3	1.59352	21.2344	0																			0.083
8.4	1.61007	21.551	0																			0.084
8.5	1.62679	21.7559	0																			0.085
8.6	1.64339	22.1285	0																			0.086
8.7	1.66028	22.5854	0																			0.087
8.8	1.67671	23.0062	0																			0.088
8.9	1.69337	23.4582	0																			0.089
9	1.7102	23.9028	0																			0.09
9.1	1.7268	24.2864	0																			0.091
9.2	1.74341	24.6748	0																			0.092
9.3	1.76007	25.2175	0																			0.093
9.4	1.77684	25.5828	0																			0.094
9.5	1.79339	25.9727	0																			0.095
9.6	1.8101	26.5278	0																			0.096
9.7	1.82682	26.9382	0																			0.097
9.8	1.84348	27.3247	0																			0.098
9.9	1.86003	27.8105	0																			0.099
10	1.87686	28.2884	0																			0.1
10.1	1.8934	28.7252	0																			0.101
10.2	1.91012	29.2488	0																			0.102
10.3	1.92672	29.7316	0																			0.103
10.4	1.9435	30.1693	0																			0.104
10.5	1.9601	30.6868	0																			0.105
10.6	1.9767	31.2391	0																			0.106
10.7	1.99359	31.6401	0																			0.107
10.8	2.01002	32.1337	0																			0.108
10.9	2.0268	32.6191	0																			0.109
11	2.04346	33.1424	0																			0.11
11.1	2.06023	33.6216	0																			0.111
11.2	2.07666	34.1628	0																			0.112
11.3	2.09344	34.7653	0																			0.113
11.4	2.11021	35.1704	0																			0.114
11.5	2.1267	35.6783	0																			0.115
11.6	2.14336	36.2972	0																			0.116
11.7	2.16013	36.8244	0																			0.117
11.8	2.17685	37.3484	0																			0.118
11.9	2.19334	37.8325	0																			0.119
12	2.21011	38.4993	0																			0.12
12.1	2.22683	39.0227	0																			0.121
12.2	2.24349	39.5267	0																			0.122
12.266	2.25443	40.0014	0.5																			0.123
12.268	2.25471	40.0122	0.5																			0.124
12.368	2.24247	39.8681	0.5																			0.125
12.468	2.22167	38.7635	0.5																			0.126
12.568	2.2045	38.0666	0.5																			0.127
12.668	2.18784	37.4092	0.5																			0.128
12.768	2.1713	36.6714	0.5																			0.129
12.868	2.15441	35.948	0.5																			0.13
12.968	2.13781	35.2663	0.5																			0.131
13.068	2.1212	34.6416	0.5																			0.132
13.168	2.10454	33.9854	0.5																			0.133
13.268	2.08783	33.3359	0.5																			0.134
13.368	2.07122	32.7113	0.5																			0.135
13.468	2.05456	32.1445	0.5																			0.136
13.568	2.03773	31.5219	0.5																			0.137
13.668	2.02119	30.9327	0.5																			0.138
13.768	2.00447	30.3881	0.5																			0.139
13.868	1.98792	29.8053	0.5																			0.14
13.968	1.97104	29.2264	0.5																			0.141
14.068	1.9546	28.6981	0.5																			0.142
14.168	1.93783	28.1567	0.5																			0.143
14.268	1.921	27.5948	0.5																			0.144
14.368	1.90451	27.0303	0.5																			0.145
14.468	1.88785	26.5101	0.5																			0.146
14.568	1.87108	26.0476	0.5																			0.147
14.668	1.85442	25.4806	0.5																			0.148
14.768	1.83787	24.9757	0.5																			0.149
14.868	1.82115	24.502	0.5																			0.15
14.968	1.80444	23.987	0.5																			0.151
15.068	1.78778	23.461	0.5																			0.152
15.168	1.77117	23.059	0.5																			0.153
15.268	1.75429	22.5613	0.5																			0.154
15.368	1.73785	22.0674	0.5																			0.155
15.468	1.72114	21.6311	0.5																			0.156
15.568	1.70448	21.1717	0.5																			0.157
15.668	1.6877	20.6518	0.5																			0.158
15.768	1.67116	20.2729	0.5																			0.159
15.868	1.65455	19.8126	0.5																			0.16
15.968	1.63772	19.3917	0.5																			0.161
16.068	1.62118	18.9792	0.5																			0.162
16.168	1.60446	18.5316	0.5																			0.163
16.268	1.5878	18.1215	0.5																			0.164
16.368	1.57103	17.7609	0.5																			0.165
16.468	1.55454	17.3427	0.5																			0.166
16.568	1.53782	16.963	0.5																			0.167
16.668	1.52099	16.5811	0.5																			0.168
16.768	1.50444	16.2608	0.5																			0.169
16.868	1.48784	15.8977	0.5																			0.17
16.968	1.47107	15.6097	0.5																			0.171
17.068	1.45446	15.2364	0.5																			0.172
17.168	1.43786	14.8496	0.5																			0.173
17.268	1.42114	14.579	0.5																			0.174
17.368	1.40443	14.1715	0.5																			0.175
17.468	1.38782	13.8275	0.5																			0.176
17.568	1.37122	13.6019	0.5																			0.177
17.668	1.35433	13.2964	0.5																			0.178
17.768	1.33784	13.0001	0.5																			0.179
17.868	1.32118	12.611	0.5																			0.18
17.968	1.30441	12.2784	0.5																			0.181
18.068	1.28775	11.955	0.5																			0.182
18.168	1.27115	11.6592	0.5																			0.183
18.268	1.25454	11.379	0.5																			0.184
18.368	1.23766	11.0687	0.5																			0.185
18.468	1.22122	10.7575	0.5																			0.186
18.568	1.20451	10.4394	0.5																			0.187
18.668	1.18768	10.1389	0.5																			0.188
18.768	1.17113	9.86114	0.5																			0.189
18.868	1.15453	9.59927	0.5																			0.19
18.968	1.13781	9.31848	0.5																			0.191
19.068	1.12104	9.0359	0.5																			0.192
19.168	1.10455	8.78042	0.5																			0.193
19.268	1.08783	8.54295	0.5																			0.194
19.368	1.071	8.32904	0.5																			0.195
19.468	1.05445	8.09778	0.5																			0.196
19.568	1.03785	7.8808	0.5																			0.197
19.668	1.02108	7.67389	0.5																			0.198
19.768	1.00447	7.40889	0.5																			0.199
19.868	0.98781	7.16781	0.5																			0.2
19.968	0.97121	6.97026	0.5
20.068	0.95438	6.77047	0.5
20.168	0.93778	6.51013	0.5
20.268	0.92123	6.32545	0.5
20.368	0.90434	6.11627	0.5
20.468	0.8878	5.92159	0.5
20.568	0.87108	5.74113	0.5
20.668	0.85448	5.50394	0.5
20.768	0.83765	5.2539	0.5
20.868	0.82121	5.07019	0.5
20.968	0.8045	4.84972	0.5
21.068	0.78767	4.65206	0.5
21.168	0.77112	4.50279	0.5
21.268	0.75452	4.28578	0.5
21.368	0.73774	4.09942	0.5
21.468	0.72108	3.92062	0.5
21.568	0.70454	3.68392	0.5
21.668	0.68782	3.49529	0.5
21.768	0.67105	3.41843	0.5
21.868	0.65444	3.29138	0.5
21.968	0.63784	3.15825	0.5
22.068	0.62101	3.07781	0.5
22.168	0.60446	2.8804	0.5
22.268	0.5878	2.73458	0.5
22.368	0.57109	2.59887	0.5
22.468	0.55437	2.42289	0.5
22.568	0.53782	2.28627	0.5
22.668	0.52122	2.15875	0.5
22.768	0.50433	2.0048	0.5
22.868	0.48784	1.89782	0.5
22.968	0.47113	1.76411	0.5
23.068	0.45452	1.62658	0.5
23.168	0.43769	1.53037	0.5
23.268	0.42115	1.41852	0.5
23.368	0.40454	1.32326	0.5
23.468	0.38766	1.21016	0.5
23.568	0.37111	1.09695	0.5
23.604	0.36516	0.9981	1
23.606	0.36482	1.00071	1
23.608	0.36448	1.00684	1
23.708	0.37729	0.99142	1
23.808	0.39837	1.21366	1
23.908	0.41542	1.34388	1
24.008	0.43203	1.49631	1
24.108	0.44869	1.70789	1
24.208	0.46552	1.83971	1
24.308	0.48212	2.04532	1
24.408	0.49867	2.10467	1
24.508	0.5155	2.30397	1
24.608	0.53204	2.51015	1
24.708	0.54876	2.61405	1
24.808	0.56536	2.83544	1
24.908	0.58219	3.01705	1
25.008	0.59868	3.17155	1
25.108	0.6154	3.38442	1
25.208	0.63217	3.55445	1
25.308	0.64872	3.79426	1
25.408	0.66544	3.93593	1
25.508	0.68204	4.15358	1
25.608	0.69887	4.3385	1
25.708	0.71536	4.52905	1
25.808	0.73213	4.77467	1
25.908	0.74879	4.99089	1
26.008	0.76545	5.20265	1
26.108	0.782	5.43775	1
26.208	0.79883	5.66836	1
26.308	0.81543	5.87812	1
26.408	0.83204	6.10982	1
26.508	0.84875	6.37793	1
26.608	0.86553	6.57912	1
26.708	0.88213	6.87006	1
26.808	0.89868	7.05045	1
26.908	0.91556	7.29385	1
27.008	0.93205	7.54201	1
27.108	0.94877	7.78151	1
27.208	0.96543	8.03652	1
27.308	0.9822	8.24677	1
27.408	0.99869	8.47222	1
27.508	1.01535	8.73954	1
27.608	1.03224	8.92064	1
27.708	1.04873	9.1603	1
27.808	1.06545	9.43517	1
27.908	1.08216	9.68967	1
28.008	1.09882	9.91639	1
28.108	1.11537	10.0851	1
28.208	1.13214	10.2927	1
28.308	1.1488	10.6172	1
28.408	1.16541	10.8348	1
28.508	1.18201	11.1153	1
28.608	1.1989	11.3255	1
28.708	1.21544	11.5865	1
28.808	1.23205	11.8544	1
28.908	1.24882	12.211	1
29.008	1.26542	12.4566	1
29.108	1.28208	12.7808	1
29.208	1.29869	13.1494	1
29.308	1.31557	13.4598	1
29.408	1.33201	13.7828	1
29.508	1.34878	14.1704	1
29.608	1.36555	14.5202	1
29.708	1.3821	14.8795	1
29.808	1.39876	15.274	1
29.908	1.41542	15.6399	1
30.008	1.43219	16.0309	1
30.108	1.44863	16.3818	1
30.208	1.4654	16.7886	1
30.308	1.48217	17.1522	1
30.408	1.49883	17.5166	1
30.508	1.51532	17.9644	1
30.608	1.53215	18.3819	1
30.708	1.54887	18.728	1
30.808	1.56542	19.0921	1
30.908	1.58202	19.3357	1
31.008	1.59885	19.6085	1
31.108	1.61545	19.9673	1
31.208	1.632	20.4077	1
31.308	1.64883	20.8609	1
31.408	1.66538	21.2696	1
31.508	1.68215	21.6771	1
31.608	1.6987	22.1569	1
31.708	1.71553	22.4806	1
31.808	1.73207	22.9685	1
31.908	1.74873	23.4093	1
32.008	1.76551	23.84	1
32.108	1.78205	24.2644	1
32.208	1.79877	24.7105	1
32.308	1.81543	25.1162	1
32.408	1.8322	25.57	1
32.508	1.84869	26.0095	1
32.608	1.86541	26.5055	1
32.708	1.88213	26.9339	1
32.808	1.89879	27.4118	1
32.908	1.91533	27.9226	1
33.008	1.93222	28.4148	1
33.108	1.94877	28.8834	1
33.208	1.96537	29.435	1
33.308	1.98214	29.8739	1
33.408	1.9988	30.3978	1
33.508	2.01541	30.9523	1
33.608	2.03201	31.4102	1
33.708	2.04895	31.939	1
33.808	2.06539	32.4464	1
33.908	2.0821	33.0025	1
34.008	2.09882	33.6005	1
34.108	2.11548	34.0537	1
34.208	2.13203	34.6413	1
34.308	2.14869	35.245	1
34.408	2.16557	35.7899	1
34.508	2.18206	36.3016	1
34.608	2.19872	36.9323	1
34.708	2.2155	37.4623	1
34.808	2.23221	38.03	1
34.908	2.2487	38.5968	1
35.008	2.26542	39.2326	1
35.108	2.28219	39.7765	1
35.156	2.29007	40.022	1.5
35.158	2.29041	40.0483	1.5
35.258	2.27811	40.0392	1.5
35.358	2.25726	38.9766	1.5
35.458	2.24026	38.2368	1.5
35.558	2.22354	37.5209	1.5
35.658	2.20671	36.8112	1.5
35.758	2.19017	36.156	1.5
35.858	2.17356	35.4682	1.5
35.958	2.15679	34.7779	1.5
36.058	2.14007	34.1803	1.5
36.158	2.12358	33.5581	1.5
36.258	2.10692	32.9741	1.5
36.358	2.09009	32.2975	1.5
36.458	2.07355	31.7112	1.5
36.558	2.05689	31.054	1.5
36.658	2.04011	30.5143	1.5
36.758	2.0234	29.9166	1.5
36.858	2.00685	29.3502	1.5
36.958	1.99025	28.8837	1.5
37.058	1.97336	28.3081	1.5
37.158	1.95687	27.7478	1.5
37.258	1.94021	27.3316	1.5
37.358	1.92344	26.7067	1.5
37.458	1.90672	26.2068	1.5
37.558	1.89023	25.6921	1.5
37.658	1.87346	25.2261	1.5
37.758	1.85674	24.7015	1.5
37.858	1.84014	24.2612	1.5
37.958	1.82348	23.7417	1.5
38.058	1.8067	23.2697	1.5
38.158	1.7901	22.8461	1.5
38.258	1.7735	22.344	1.5
38.358	1.75672	21.9252	1.5
38.458	1.74018	21.3801	1.5
38.558	1.72346	21.0126	1.5
38.658	1.70686	20.5937	1.5
38.758	1.68997	20.0904	1.5
38.858	1.67354	19.7113	1.5
38.958	1.65682	19.2848	1.5
39.058	1.64005	18.8434	1.5
39.158	1.62344	18.4666	1.5
39.258	1.60678	17.9938	1.5
39.358	1.59018	17.6574	1.5
39.458	1.57335	17.2355	1.5
39.558	1.55686	16.8405	1.5
39.658	1.54014	16.4982	1.5
39.758	1.52337	16.0912	1.5
39.858	1.50677	15.7106	1.5
39.958	1.49022	15.3729	1.5
40.058	1.47339	15.0232	1.5
40.158	1.45679	14.6844	1.5
40.258	1.44018	14.3538	1.5
40.358	1.42352	14.0815	1.5
40.458	1.40669	13.7113	1.5
40.558	1.39015	13.4402	1.5
40.658	1.37354	13.1376	1.5
40.758	1.35666	12.8378	1.5
40.858	1.34017	12.5066	1.5
40.958	1.32345	12.1999	1.5
41.058	1.3069	11.9259	1.5
41.158	1.29002	11.617	1.5
41.258	1.27353	11.3524	1.5
41.358	1.25687	11.0766	1.5
41.458	1.23998	10.7015	1.5
41.558	1.22349	10.3971	1.5
41.658	1.20683	10.111	1.5
41.758	1.19011	9.81476	1.5
41.858	1.1734	9.63027	1.5
41.958	1.15685	9.24673	1.5
42.058	1.14013	9.02625	1.5
42.158	1.12336	8.74872	1.5
42.258	1.10676	8.44826	1.5
42.358	1.09021	8.27703	1.5
42.458	1.07332	7.98039	1.5
42.558	1.05678	7.72127	1.5
42.658	1.04017	7.46908	1.5
42.758	1.02346	7.30575	1.5
42.858	1.0068	7.05133	1.5
42.958	0.99019	6.83411	1.5
43.058	0.97353	6.61586	1.5
43.158	0.9567	6.3887	1.5
43.258	0.94016	6.25447	1.5
43.358	0.9235	6.08232	1.5
43.458	0.90672	5.77592	1.5
43.558	0.89006	5.62587	1.5
43.658	0.87346	5.42343	1.5
43.758	0.85686	5.19423	1.5
43.858	0.84003	4.97749	1.5
43.958	0.82348	4.83932	1.5
44.058	0.80682	4.53723	1.5
44.158	0.79005	4.4012	1.5
44.258	0.77344	4.25299	1.5
44.358	0.7569	4.04034	1.5
44.458	0.74012	3.79985	1.5
44.558	0.72335	3.6431	1.5
44.658	0.70686	3.41282	1.5
44.758	0.6902	3.26595	1.5
44.858	0.67337	3.1485	1.5
44.958	0.65677	2.95295	1.5
45.058	0.64016	2.88035	1.5
45.158	0.62333	2.71157	1.5
45.258	0.60679	2.61028	1.5
45.358	0.59013	2.53712	1.5
45.458	0.57352	2.32875	1.5
45.558	0.55664	2.11914	1.5
45.658	0.54015	2.0352	1.5
45.758	0.52349	1.91665	1.5
45.858	0.50671	1.759	1.5
45.958	0.49011	1.67515	1.5
46.058	0.47345	1.53244	1.5
46.158	0.45685	1.47057	1.5
46.258	0.44002	1.406	1.5
46.358	0.42353	1.24401	1.5
46.458	0.40681	1.10393	1.5
46.532	0.39434	0.99781	2
46.534	0.394	0.99222	2
46.536	0.39366	0.98812	2
46.636	0.4067	0.98644	2
46.736	0.42766	1.21731	2
46.836	0.44466	1.31756	2
46.936	0.46149	1.45324	2
47.036	0.47798	1.63003	2
47.136	0.49476	1.83291	2
47.236	0.51142	1.93804	2
47.336	0.52819	2.21509	2
47.436	0.54468	2.3375	2
47.536	0.5614	2.47148	2
47.636	0.57811	2.61934	2
47.736	0.59472	2.85584	2
47.836	0.61138	3.00374	2
47.936	0.62809	3.13086	2
48.036	0.64481	3.33063	2
48.136	0.66136	3.5462	2
48.236	0.67807	3.80285	2
48.336	0.69479	4.00529	2
48.436	0.71145	4.12728	2
48.536	0.728	4.3424	2
48.636	0.74483	4.5257	2
48.736	0.76143	4.766	2
48.836	0.77803	5.0451	2
48.936	0.79481	5.26233	2
49.036	0.81147	5.4238	2
49.136	0.82807	5.72933	2
49.236	0.84467	5.89958	2
49.336	0.86162	6.12911	2
49.436	0.87811	6.3761	2
49.536	0.89477	6.5983	2
49.636	0.91143	6.83313	2
49.736	0.9282	7.09179	2
49.836	0.94475	7.31105	2
49.936	0.96135	7.55139	2
50.036	0.97824	7.76745	2
50.136	0.99473	7.9626	2
50.236	1.01144	8.20097	2
50.336	1.0281	8.46668	2
50.436	1.04482	8.66719	2
50.536	1.06137	8.91454	2
50.636	1.07814	9.22663	2
50.736	1.0948	9.49203	2
50.836	1.11146	9.69208	2
50.936	1.12806	9.85115	2
51.036	1.14489	10.1447	2
51.136	1.16138	10.3093	2
51.236	1.17804	10.6055	2
51.336	1.19487	10.8641	2
51.436	1.21142	11.1364	2
51.536	1.22814	11.3738	2
51.636	1.24468	11.6519	2
51.736	1.26151	11.9383	2
51.836	1.278	12.2772	2
51.936	1.29472	12.6449	2
52.036	1.31155	12.9111	2
52.136	1.32804	13.3103	2
52.236	1.34476	13.6706	2
52.336	1.36142	13.9614	2
52.436	1.37825	14.393	2
52.536	1.39468	14.7791	2
52.636	1.41145	15.0633	2
52.736	1.42817	15.4289	2
52.836	1.44477	15.7978	2
52.936	1.46132	16.2009	2
53.036	1.47815	16.6015	2
53.136	1.49481	16.9496	2
53.236	1.51141	17.3382	2
53.336	1.52807	17.7979	2
53.436	1.5449	18.1768	2
53.536	1.56145	18.4201	2
53.636	1.578	18.7192	2
53.736	1.59488	19.0282	2
53.836	1.61137	19.3967	2
53.936	1.62815	19.8189	2
54.036	1.64475	20.2736	2
54.136	1.66152	20.6785	2
54.236	1.67807	21.0425	2
54.336	1.69467	21.4881	2
54.436	1.71156	21.8689	2
54.536	1.72811	22.3101	2
54.636	1.74477	22.7401	2
54.736	1.76143	23.1502	2
54.836	1.77814	23.5659	2
54.936	1.79475	24.0323	2
55.036	1.81146	24.4544	2
55.136	1.82812	24.937	2
55.236	1.84484	25.2619	2
55.336	1.86139	25.7033	2
55.436	1.87816	26.2008	2
55.536	1.89476	26.7662	2
55.636	1.91137	27.2102	2
55.736	1.92814	27.7394	2
55.836	1.9448	28.1869	2
55.936	1.9614	28.6639	2
56.036	1.97801	29.2064	2
56.136	1.99495	29.6927	2
56.236	2.01138	30.1673	2
56.336	2.02804	30.7241	2
56.436	2.04487	31.2027	2
56.536	2.06148	31.7594	2
56.636	2.07808	32.2171	2
56.736	2.09474	32.8118	2
56.836	2.11157	33.2708	2
56.936	2.128	33.8464	2
57.036	2.14472	34.4453	2
57.136	2.16149	34.9763	2
57.236	2.17815	35.5373	2
57.336	2.19464	36.1063	2
57.436	2.21147	36.6981	2
57.536	2.22819	37.3283	2
57.636	2.24474	37.8497	2
57.736	2.26134	38.4112	2
57.836	2.27823	39.0189	2
57.936	2.29477	39.592	2
57.988	2.30339	40.0019	2.5
57.99	2.30373	40.0125	2.5
58.09	2.29137	39.8575	2.5
58.19	2.27063	38.8176	2.5
58.29	2.25346	38.1459	2.5
58.39	2.23692	37.38	2.5
58.49	2.22026	36.6942	2.5
58.59	2.20337	36.026	2.5
58.69	2.18682	35.3354	2.5
58.79	2.17028	34.686	2.5
58.89	2.15345	34.082	2.5
58.99	2.13684	33.3936	2.5
59.09	2.12018	32.8018	2.5
59.19	2.10352	32.1971	2.5
59.29	2.08675	31.5464	2.5
59.39	2.0702	31.0521	2.5
59.49	2.0536	30.3944	2.5
59.59	2.03671	29.8968	2.5
59.69	2.02017	29.2811	2.5
59.79	2.00345	28.7401	2.5
59.89	1.98685	28.1838	2.5
59.99	1.97002	27.6744	2.5
60.09	1.95347	27.1327	2.5
60.19	1.93687	26.5744	2.5
60.29	1.92004	26.145	2.5
60.39	1.90349	25.6702	2.5
60.49	1.88683	25.1134	2.5
60.59	1.87011	24.6819	2.5
60.69	1.85345	24.1593	2.5
60.79	1.83685	23.6777	2.5
60.89	1.82013	23.228	2.5
60.99	1.80342	22.6901	2.5
61.09	1.78676	22.2775	2.5
61.19	1.77021	21.823	2.5
61.29	1.75332	21.4282	2.5
61.39	1.73678	21.0331	2.5
61.49	1.72017	20.5055	2.5
61.59	1.70346	20.0796	2.5
61.69	1.68674	19.6536	2.5
61.79	1.67019	19.3307	2.5
61.89	1.65353	18.8907	2.5
61.99	1.63665	18.4211	2.5
62.09	1.62016	18.0365	2.5
62.19	1.6035	17.5951	2.5
62.29	1.58678	17.3511	2.5
62.39	1.57006	16.9197	2.5
62.49	1.55346	16.4599	2.5
62.59	1.53686	16.0317	2.5
62.69	1.51997	15.7655	2.5
62.79	1.50354	15.3481	2.5
62.89	1.48682	15.0117	2.5
62.99	1.47005	14.6471	2.5
63.09	1.4535	14.3176	2.5
63.19	1.4369	13.997	2.5
63.29	1.42012	13.7025	2.5
63.39	1.40341	13.3955	2.5
63.49	1.3868	13.1019	2.5
63.59	1.3702	12.7817	2.5
63.69	1.35331	12.4806	2.5
63.79	1.33682	12.1723	2.5
63.89	1.32016	11.9587	2.5
63.99	1.30339	11.5698	2.5
64.09	1.28679	11.2809	2.5
64.19	1.27013	11.017	2.5
64.29	1.25352	10.7299	2.5
64.39	1.23664	10.4449	2.5
64.49	1.22015	10.1679	2.5
64.59	1.20349	9.84768	2.5
64.69	1.18671	9.60055	2.5
64.79	1.17011	9.32717	2.5
64.89	1.15351	8.99577	2.5
64.99	1.13685	8.6953	2.5
65.09	1.12002	8.49509	2.5
65.19	1.10353	8.23875	2.5
65.29	1.08681	7.92133	2.5
65.39	1.07004	7.75596	2.5
65.49	1.05343	7.50693	2.5
65.59	1.03683	7.19027	2.5
65.69	1.02006	7.09475	2.5
65.79	1.00345	6.81384	2.5
65.89	0.98685	6.57233	2.5
65.99	0.97013	6.37872	2.5
66.09	0.95336	6.12765	2.5
66.19	0.93681	5.97326	2.5
66.29	0.92021	5.73796	2.5
66.39	0.90332	5.5361	2.5
66.49	0.88683	5.34288	2.5
66.59	0.87012	5.16323	2.5
66.69	0.85351	4.94141	2.5
66.79	0.83668	4.71302	2.5
66.89	0.82014	4.614	2.5
66.99	0.80348	4.34395	2.5
67.09	0.78665	4.16977	2.5
67.19	0.77016	3.95233	2.5
67.29	0.7535	3.86578	2.5
67.39	0.73678	3.5777	2.5
67.49	0.72006	3.49685	2.5
67.59	0.70352	3.2797	2.5
67.69	0.6868	3.08112	2.5
67.79	0.67008	2.93201	2.5
67.89	0.65342	2.78303	2.5
67.99	0.63688	2.6427	2.5
68.09	0.61999	2.52157	2.5
68.19	0.60339	2.43269	2.5
68.29	0.58684	2.32518	2.5
68.39	0.57012	2.22723	2.5
68.49	0.55341	2.05097	2.5
68.59	0.5368	1.80502	2.5
68.69	0.5202	1.80297	2.5
68.79	0.50331	1.70358	2.5
68.89	0.48682	1.45507	2.5
68.99	0.47016	1.41927	2.5
69.09	0.45339	1.29556	2.5
69.19	0.43673	1.15905	2.5
69.29	0.42013	1.07652	2.5
69.308	0.41707	0.99967	3
69.31	0.41673	0.99429	3
69.312	0.41639	0.98891	3
69.412	0.42931	1.04025	3
69.512	0.45033	1.28206	3
69.612	0.46744	1.37376	3
69.712	0.48405	1.54907	3
69.812	0.50065	1.7044	3
69.912	0.51754	1.86883	3
70.012	0.53408	2.03359	3
70.112	0.55074	2.16063	3
70.212	0.5674	2.30658	3
70.312	0.58412	2.51969	3
70.412	0.60072	2.76683	3
70.512	0.61733	2.85426	3
70.612	0.63427	3.02604	3
70.712	0.65065	3.2301	3
70.812	0.66742	3.44572	3
70.912	0.68414	3.58013	3
71.012	0.70085	3.81472	3
71.112	0.71734	3.96681	3
71.212	0.73412	4.19595	3
71.312	0.75083	4.42554	3
71.412	0.76738	4.72776	3
71.512	0.78404	4.83592	3
71.612	0.80081	5.04509	3
71.712	0.81747	5.2626	3
71.812	0.83396	5.55985	3
71.912	0.85085	5.73306	3
72.012	0.86745	5.97612	3
72.112	0.88417	6.18575	3
72.212	0.90072	6.42588	3
72.312	0.91755	6.71461	3
72.412	0.93415	7.01447	3
72.512	0.9507	7.16466	3
72.612	0.96747	7.41123	3
72.712	0.98413	7.64384	3
72.812	1.00079	7.85927	3
72.912	1.01734	8.14524	3
73.012	1.03422	8.28229	3
73.112	1.05066	8.57004	3
73.212	1.06743	8.81367	3
73.312	1.0842	9.06619	3
73.412	1.10081	9.3818	3
73.512	1.11741	9.55635	3
73.612	1.13407	9.7467	3
73.712	1.15084	9.9176	3
73.812	1.16739	10.1602	3
73.912	1.18411	10.442	3
74.012	1.20082	10.682	3
74.112	1.21743	11.0035	3
74.212	1.23403	11.2204	3
74.312	1.25086	11.547	3
74.412	1.26741	11.8879	3
74.512	1.28407	12.1665	3
74.612	1.30073	12.5139	3
74.712	1.3175	12.8299	3
74.812	1.3341	13.1692	3
74.912	1.35065	13.575	3
75.012	1.36759	13.8441	3
75.112	1.38403	14.2449	3
75.212	1.4008	14.6308	3
75.312	1.4174	14.961	3
75.412	1.43423	15.4123	3
75.512	1.45067	15.7289	3
75.612	1.46738	16.0791	3
75.712	1.48421	16.4425	3
75.812	1.50076	16.826	3
75.912	1.51736	17.2313	3
76.012	1.53414	17.6184	3
76.112	1.55085	18.0196	3
76.212	1.5674	18.338	3
76.312	1.58406	18.6243	3
76.412	1.60083	18.8404	3
76.512	1.61744	19.1475	3
76.612	1.63398	19.5883	3
76.712	1.65087	20.028	3
76.812	1.66742	20.4796	3
76.912	1.68408	20.9596	3
77.012	1.70074	21.3595	3
77.112	1.71751	21.6879	3
77.212	1.73411	22.1365	3
77.312	1.7506	22.552	3
77.412	1.76755	22.9781	3
77.512	1.78409	23.4538	3
77.612	1.80081	23.8942	3
77.712	1.81747	24.2177	3
77.812	1.83413	24.6049	3
77.912	1.85073	25.1142	3
78.012	1.86745	25.564	3
78.112	1.88417	26.0026	3
78.212	1.90071	26.4766	3
78.312	1.91743	26.9169	3
78.412	1.9342	27.484	3
78.512	1.95081	27.9018	3
78.612	1.96735	28.4532	3
78.712	1.98413	28.9439	3
78.812	2.00084	29.4655	3
78.912	2.01745	29.8594	3
79.012	2.03399	30.5094	3
79.112	2.05088	30.9888	3
79.212	2.06737	31.558	3
79.312	2.08403	32.0589	3
79.412	2.10092	32.5929	3
79.512	2.11741	33.0553	3
79.612	2.13407	33.6625	3
79.712	2.15067	34.1945	3
79.812	2.16756	34.7767	3
79.912	2.18399	35.3394	3
80.012	2.20071	35.9272	3
80.112	2.21754	36.446	3
80.212	2.23414	37.0433	3
80.312	2.25074	37.6324	3
80.412	2.2674	38.2689	3
80.512	2.28423	38.8465	3
80.612	2.30072	39.4552	3
80.688	2.31336	40.0028	3.5
80.69	2.3137	40.0101	3.5
80.79	2.3014	39.8561	3.5
80.89	2.28072	38.7787	3.5
80.99	2.26338	38.0504	3.5
81.09	2.24689	37.3306	3.5
81.19	2.23012	36.5926	3.5
81.29	2.21351	36.0135	3.5
81.39	2.19668	35.3126	3.5
81.49	2.18019	34.6168	3.5
81.59	2.16353	34.0051	3.5
81.69	2.14682	33.4017	3.5
81.79	2.13021	32.7247	3.5
81.89	2.1135	32.1692	3.5
81.99	2.09678	31.5928	3.5
82.09	2.08012	30.9611	3.5
82.19	2.06357	30.3754	3.5
82.29	2.0468	29.8292	3.5
82.39	2.03008	29.2899	3.5
82.49	2.01354	28.7614	3.5
82.59	1.99682	28.1825	3.5
82.69	1.97993	27.6416	3.5
82.79	1.96344	27.1228	3.5
82.89	1.94684	26.6487	3.5
82.99	1.93012	26.126	3.5
83.09	1.91341	25.5674	3.5
83.19	1.8968	25.1058	3.5
83.29	1.8802	24.6357	3.5
83.39	1.86337	24.1516	3.5
83.49	1.84682	23.6797	3.5
83.59	1.83016	23.1318	3.5
83.69	1.81339	22.7098	3.5
83.79	1.79673	22.2244	3.5
83.89	1.78013	21.7844	3.5
83.99	1.76352	21.3479	3.5
84.09	1.74669	20.9069	3.5
84.19	1.73015	20.5146	3.5
84.29	1.71349	20.091	3.5
84.39	1.69671	19.6855	3.5
84.49	1.68011	19.239	3.5
84.59	1.66351	18.8864	3.5
84.69	1.64679	18.5025	3.5
84.79	1.63007	18.072	3.5
84.89	1.61353	17.7099	3.5
84.99	1.59681	17.2675	3.5
85.09	1.58004	16.8772	3.5
85.19	1.56349	16.45	3.5
85.29	1.54683	16.1171	3.5
85.39	1.53	15.7569	3.5
85.49	1.51345	15.383	3.5
85.59	1.49679	15.0559	3.5
85.69	1.48019	14.6618	3.5
85.79	1.4633	14.316	3.5
85.89	1.44687	14.0189	3.5
85.99	1.43015	13.67	3.5
86.09	1.41338	13.3671	3.5
86.19	1.39678	13.102	3.5
86.29	1.38012	12.7736	3.5
86.39	1.36351	12.486	3.5
86.49	1.34668	12.1797	3.5
86.59	1.33025	11.9175	3.5
86.69	1.31353	11.5973	3.5
86.79	1.2967	11.2991	3.5
86.89	1.2801	11.0705	3.5
86.99	1.26355	10.7197	3.5
87.09	1.24678	10.4268	3.5
87.19	1.23012	10.1177	3.5
87.29	1.21352	9.91765	3.5
87.39	1.1968	9.55	3.5
87.49	1.18003	9.32669	3.5
87.59	1.16348	8.99974	3.5
87.69	1.14693	8.75545	3.5
87.79	1.13005	8.46657	3.5
87.89	1.11344	8.22608	3.5
87.99	1.09673	7.94354	3.5
88.09	1.08012	7.73955	3.5
88.19	1.06335	7.50161	3.5
88.29	1.0468	7.28743	3.5
88.39	1.0302	7.01378	3.5
88.49	1.01337	6.80176	3.5
88.59	0.99688	6.59134	3.5
88.69	0.98016	6.38612	3.5
88.79	0.96339	6.1628	3.5
88.89	0.94673	5.9568	3.5
88.99	0.93018	5.73093	3.5
89.09	0.91341	5.56624	3.5
89.19	0.89669	5.36782	3.5
89.29	0.88015	5.17571	3.5
89.39	0.86354	4.89356	3.5
89.49	0.84666	4.75847	3.5
89.59	0.83011	4.55489	3.5
89.69	0.81351	4.34673	3.5
89.79	0.79679	4.16243	3.5
89.89	0.78007	3.96937	3.5
89.99	0.76347	3.78546	3.5
90.09	0.74687	3.59186	3.5
90.19	0.72998	3.36977	3.5
90.29	0.71349	3.22811	3.5
90.39	0.69683	3.12152	3.5
90.49	0.68011	2.89387	3.5
90.59	0.6634	2.72153	3.5
90.69	0.64679	2.56221	3.5
90.79	0.63019	2.41758	3.5
90.89	0.61336	2.4056	3.5
90.99	0.59687	2.2511	3.5
91.09	0.58015	2.11629	3.5
91.19	0.56338	2.07325	3.5
91.29	0.54678	1.87794	3.5
91.39	0.53017	1.68689	3.5
91.49	0.51346	1.6118	3.5
91.59	0.49674	1.44941	3.5
91.69	0.48014	1.35678	3.5
91.79	0.46348	1.26818	3.5
91.89	0.4467	1.19269	3.5
91.986	0.43078	0.996	4
91.988	0.43044	0.99352	4
91.99	0.43016	0.98994	4
92.09	0.44302	1.01608	4
92.19	0.4641	1.28204	4
92.29	0.48104	1.37357	4
92.39	0.49765	1.557	4
92.49	0.51448	1.71956	4
92.59	0.53108	1.84859	4
92.69	0.54774	2.04052	4
92.79	0.56429	2.17804	4
92.89	0.58123	2.36005	4
92.99	0.59766	2.49817	4
93.09	0.61438	2.71989	4
93.19	0.63121	2.8404	4
93.29	0.64776	3.03977	4
93.39	0.66436	3.28178	4
93.49	0.68108	3.45703	4
93.59	0.69791	3.5976	4
93.69	0.71434	3.79754	4
93.79	0.73106	4.03381	4
93.89	0.74777	4.22016	4
93.99	0.76443	4.39223	4
94.09	0.78098	4.64299	4
94.19	0.79781	4.83904	4
94.29	0.81441	5.04162	4
94.39	0.83102	5.27841	4
94.49	0.84779	5.56047	4
94.59	0.86451	5.75513	4
94.69	0.88117	6.00206	4
94.79	0.89766	6.18607	4
94.89	0.91454	6.45689	4
94.99	0.93109	6.64871	4
95.09	0.94775	6.91704	4
95.19	0.96435	7.14489	4
95.29	0.98124	7.34722	4
95.39	0.99773	7.5761	4
95.49	1.01439	7.86123	4
95.59	1.03122	8.00027	4
95.69	1.04771	8.2761	4
95.79	1.06443	8.5489	4
95.89	1.08114	8.80893	4
95.99	1.0978	9.03703	4
96.09	1.11441	9.26594	4
96.19	1.13118	9.47126	4
96.29	1.14784	9.86701	4
96.39	1.16444	9.97318	4
96.49	1.18099	10.2197	4
96.59	1.19788	10.46	4
96.69	1.21442	10.6696	4
96.79	1.23108	10.9511	4
96.89	1.2478	11.2645	4
96.99	1.2644	11.6121	4
97.09	1.28106	11.9153	4
97.19	1.29772	12.247	4
97.29	1.31461	12.6186	4
97.39	1.33099	12.8843	4
97.49	1.34782	13.2793	4
97.59	1.36448	13.5744	4
97.69	1.38114	13.9244	4
97.79	1.39774	14.3111	4
97.89	1.4144	14.6705	4
97.99	1.43123	14.9997	4
98.09	1.44766	15.3938	4
98.19	1.46438	15.7938	4
98.29	1.48115	16.135	4
98.39	1.49781	16.4677	4
98.49	1.5143	16.9252	4
98.59	1.53113	17.3183	4
98.69	1.54785	17.6426	4
98.79	1.56445	17.9853	4
98.89	1.581	18.364	4
98.99	1.59789	18.6224	4
99.09	1.61443	18.849	4
99.19	1.63104	19.2041	4
99.29	1.64781	19.7234	4
99.39	1.66447	20.1195	4
99.49	1.68107	20.5649	4
99.59	1.69768	20.9589	4
99.69	1.71456	21.3663	4
99.79	1.73105	21.6949	4
99.89	1.74771	22.1854	4
99.99	1.76449	22.5562	4
100.09	1.78115	23.0254	4
100.19	1.79775	23.4353	4
100.29	1.81441	23.8871	4
100.39	1.83113	24.3204	4
100.49	1.84773	24.7547	4
100.59	1.86445	25.1517	4
100.69	1.88116	25.6007	4
100.79	1.89782	26.0942	4
100.89	1.91431	26.5697	4
100.99	1.9312	27.0384	4
101.09	1.94775	27.5173	4
101.19	1.96441	28.0029	4
101.29	1.98107	28.5524	4
101.39	1.99784	29.0843	4
101.49	2.01444	29.5645	4
101.59	2.03099	30.0528	4
101.69	2.04793	30.5748	4
101.79	2.06437	31.0226	4
101.89	2.08108	31.5792	4
101.99	2.0978	32.1245	4
102.09	2.11457	32.6712	4
102.19	2.13101	33.1736	4
102.29	2.14772	33.7837	4
102.39	2.16455	34.315	4
102.49	2.18104	34.911	4
102.59	2.1977	35.4646	4
102.69	2.21442	36.0317	4
102.79	2.23119	36.6323	4
102.89	2.24774	37.2502	4
102.99	2.26446	37.8224	4
103.09	2.28117	38.4011	4
103.19	2.29778	38.9869	4
103.29	2.31432	39.5818	4
103.356	2.32537	40.0087	4.5
103.358	2.32577	40.0271	4.5
103.458	2.31325	39.8515	4.5
103.558	2.29268	38.8497	4.5
103.658	2.27562	38.1705	4.5
103.758	2.25873	37.4143	4.5
103.858	2.24219	36.783	4.5
103.958	2.22553	36.0883	4.5
104.058	2.2087	35.3811	4.5
104.158	2.19221	34.7561	4.5
104.258	2.17555	34.1268	4.5
104.358	2.15889	33.4136	4.5
104.458	2.14206	32.8288	4.5
104.558	2.12557	32.2678	4.5
104.658	2.10885	31.6159	4.5
104.758	2.09208	31.0642	4.5
104.858	2.07553	30.4542	4.5
104.958	2.05887	29.8738	4.5
105.058	2.04215	29.3309	4.5
105.158	2.02538	28.804	4.5
105.258	2.00889	28.2585	4.5
105.358	1.99217	27.7594	4.5
105.458	1.97534	27.2666	4.5
105.558	1.9588	26.634	4.5
105.658	1.94219	26.1869	4.5
105.758	1.92536	25.6788	4.5
105.858	1.90876	25.1416	4.5
105.958	1.89221	24.6615	4.5
106.058	1.87544	24.2006	4.5
106.158	1.85872	23.6558	4.5
106.258	1.84212	23.2552	4.5
106.358	1.82557	22.7366	4.5
106.458	1.80869	22.329	4.5
106.558	1.79214	21.8617	4.5
106.658	1.77542	21.4093	4.5
106.758	1.75876	20.9754	4.5
106.858	1.7421	20.5512	4.5
106.958	1.7255	20.0885	4.5
107.058	1.70884	19.6684	4.5
107.158	1.69201	19.288	4.5
107.258	1.67552	18.9096	4.5
107.358	1.6588	18.5042	4.5
107.458	1.64209	18.1631	4.5
107.558	1.62543	17.7768	4.5
107.658	1.60882	17.3808	4.5
107.758	1.59216	17.0175	4.5
107.858	1.57539	16.568	4.5
107.958	1.55884	16.2004	4.5
108.058	1.54218	15.8065	4.5
108.158	1.5253	15.4263	4.5
108.258	1.50875	15.1088	4.5
108.358	1.4922	14.7692	4.5
108.458	1.47543	14.4123	4.5
108.558	1.45877	14.0661	4.5
108.658	1.44217	13.7654	4.5
108.758	1.42551	13.4524	4.5
108.858	1.40862	13.0899	4.5
108.958	1.39219	12.7988	4.5
109.058	1.37553	12.5798	4.5
109.158	1.3587	12.1998	4.5
109.258	1.34215	11.9163	4.5
109.358	1.32549	11.6282	4.5
109.458	1.30889	11.3517	4.5
109.558	1.292	11.029	4.5
109.658	1.27551	10.8326	4.5
109.758	1.25885	10.4843	4.5
109.858	1.24208	10.2012	4.5
109.958	1.22542	9.88324	4.5
110.058	1.20887	9.66697	4.5
110.158	1.1921	9.39015	4.5
110.258	1.17538	9.02945	4.5
110.358	1.15883	8.7755	4.5
110.458	1.14212	8.53244	4.5
110.558	1.1254	8.26759	4.5
110.658	1.1088	8.01467	4.5
110.758	1.09214	7.76782	4.5
110.858	1.07531	7.533	4.5
110.958	1.05882	7.28177	4.5
111.058	1.0421	7.05299	4.5
111.158	1.0255	6.80575	4.5
111.258	1.00872	6.59613	4.5
111.358	0.99218	6.40755	4.5
111.458	0.97552	6.16727	4.5
111.558	0.95869	5.99873	4.5
111.658	0.94214	5.79246	4.5
111.758	0.92548	5.62101	4.5
111.858	0.90882	5.33231	4.5
111.958	0.89199	5.18156	4.5
112.058	0.87556	4.96923	4.5
112.158	0.85884	4.66785	4.5
112.258	0.84201	4.55728	4.5
112.358	0.82541	4.37623	4.5
112.458	0.8088	4.18834	4.5
112.558	0.79203	4.01366	4.5
112.658	0.77548	3.83013	4.5
112.758	0.75882	3.62651	4.5
112.858	0.74216	3.45813	4.5
112.958	0.72539	3.25594	4.5
113.058	0.70884	3.09561	4.5
113.158	0.69224	2.90187	4.5
113.258	0.67535	2.79672	4.5
113.358	0.65881	2.58343	4.5
113.458	0.64215	2.45152	4.5
113.558	0.62543	2.3406	4.5
113.658	0.60871	2.25143	4.5
113.758	0.59217	2.13549	4.5
113.858	0.57551	2.0133	4.5
113.958	0.55868	1.82163	4.5
114.058	0.54219	1.72587	4.5
114.158	0.52547	1.63618	4.5
114.258	0.50875	1.49007	4.5
114.358	0.49209	1.35451	4.5
114.458	0.47543	1.27755	4.5
114.558	0.45877	1.14921	4.5
114.658	0.442	1.05764	4.5
114.678	0.43866	0.99987	5
114.68	0.43837	0.99376	5
114.682	0.43803	0.98714	5
114.782	0.4509	1.02223	5
114.882	0.47209	1.22865	5
114.982	0.48898	1.37482	5
115.082	0.50569	1.49471	5
115.182	0.52241	1.68771	5
115.282	0.53907	1.83977	5
115.382	0.55567	2.00265	5
115.482	0.5725	2.16811	5
115.582	0.58911	2.30389	5
115.682	0.60565	2.50603	5
115.782	0.62243	2.68121	5
115.882	0.63914	2.8272	5
115.982	0.6558	3.02288	5
116.082	0.67235	3.25566	5
116.182	0.68924	3.38616	5
116.282	0.70567	3.61241	5
116.382	0.72244	3.79693	5
116.482	0.7391	3.99588	5
116.582	0.75582	4.17487	5
116.682	0.77237	4.42945	5
116.782	0.78903	4.60022	5
116.882	0.80586	4.79488	5
116.982	0.82235	5.02681	5
117.082	0.83906	5.29684	5
117.182	0.85584	5.48891	5
117.282	0.8725	5.69426	5
117.382	0.88904	5.87609	5
117.482	0.90576	6.1909	5
117.582	0.92248	6.47584	5
117.682	0.93908	6.59121	5
117.782	0.95568	6.87582	5
117.882	0.97251	7.14826	5
117.982	0.98917	7.36085	5
118.082	1.00566	7.58896	5
118.182	1.02249	7.83179	5
118.282	1.0391	7.9914	5
118.382	1.05576	8.21599	5
118.482	1.0723	8.58307	5
118.582	1.0893	8.77468	5
118.682	1.10574	9.02565	5
118.782	1.12234	9.27075	5
118.882	1.13923	9.49528	5
118.982	1.15577	9.76367	5
119.082	1.17243	9.96796	5
119.182	1.18904	10.1641	5
119.282	1.20587	10.434	5
119.382	1.22236	10.6971	5
119.482	1.23907	10.9536	5
119.582	1.25585	11.2028	5
119.682	1.27245	11.5508	5
119.782	1.289	11.9351	5
119.882	1.30583	12.226	5
119.982	1.32243	12.6089	5
120.082	1.33903	12.914	5
120.182	1.35575	13.2254	5
120.282	1.37252	13.612	5
120.382	1.38907	13.9147	5
120.482	1.40567	14.3239	5
120.582	1.42256	14.6802	5
120.682	1.43905	14.9802	5
120.782	1.45577	15.3928	5
120.882	1.47237	15.7888	5
120.982	1.4892	16.1105	5
121.082	1.50575	16.5134	5
121.182	1.52235	16.9493	5
121.282	1.53929	17.3043	5
121.382	1.55573	17.6869	5
121.482	1.57239	18.098	5
121.582	1.58905	18.4009	5
121.682	1.60588	18.6135	5
121.782	1.62237	18.8792	5
121.882	1.63908	19.2241	5
121.982	1.65586	19.6349	5
122.082	1.67246	20.0904	5
122.182	1.68901	20.4973	5
122.282	1.70584	20.9175	5
122.382	1.7225	21.313	5
122.482	1.73904	21.6899	5
122.582	1.75576	22.1183	5
122.682	1.77248	22.5807	5
122.782	1.78914	23.0305	5
122.882	1.80563	23.4244	5
122.982	1.82257	23.8833	5
123.082	1.83906	24.2634	5
123.182	1.85578	24.6849	5
123.282	1.87249	25.1285	5
123.382	1.88915	25.5959	5
123.482	1.90576	26.0728	5
123.582	1.92236	26.537	5
123.682	1.9393	27.0708	5
123.782	1.95568	27.5311	5
123.882	1.9724	28.0346	5
123.982	1.98923	28.4907	5
124.082	2.00583	29.0408	5
124.182	2.02238	29.5249	5
124.282	2.03915	30.0471	5
124.382	2.05581	30.5432	5
124.482	2.07241	31.0941	5
124.582	2.08902	31.5783	5
124.682	2.1059	32.1301	5
124.782	2.12245	32.6838	5
124.882	2.139	33.2175	5
124.982	2.15583	33.7698	5
125.082	2.17243	34.333	5
125.182	2.18909	34.8503	5
125.282	2.20569	35.5065	5
125.382	2.22258	36.0731	5
125.482	2.23907	36.6027	5
125.582	2.25567	37.2441	5
125.682	2.2725	37.8302	5
125.782	2.28911	38.4505	5
125.882	2.30577	39.004	5
125.982	2.32237	39.6463	5
126.05	2.33382	40.0067	5.5
126.052	2.33416	40.0206	5.5
126.152	2.32163	39.9647	5.5
126.252	2.30106	38.8985	5.5
126.352	2.28389	38.1349	5.5
126.452	2.26712	37.4673	5.5
126.552	2.25046	36.7605	5.5
126.652	2.2338	36.1211	5.5
126.752	2.2172	35.4243	5.5
126.852	2.20037	34.8028	5.5
126.952	2.18393	34.1478	5.5
127.052	2.16722	33.4913	5.5
127.152	2.1505	32.8284	5.5
127.252	2.13378	32.3028	5.5
127.352	2.11724	31.6725	5.5
127.452	2.10046	31.0172	5.5
127.552	2.0838	30.4846	5.5
127.652	2.0672	29.8675	5.5
127.752	2.05054	29.3707	5.5
127.852	2.03371	28.8216	5.5
127.952	2.01716	28.2686	5.5
128.052	2.0005	27.7056	5.5
128.152	1.98373	27.1886	5.5
128.252	1.96713	26.6857	5.5
128.352	1.95047	26.1452	5.5
128.452	1.93392	25.6944	5.5
128.552	1.91698	25.2133	5.5
128.652	1.90054	24.6957	5.5
128.752	1.88383	24.2241	5.5
128.852	1.86705	23.7192	5.5
128.952	1.85045	23.2309	5.5
129.052	1.83385	22.8035	5.5
129.152	1.81713	22.3191	5.5
129.252	1.80036	21.873	5.5
129.352	1.78387	21.4151	5.5
129.452	1.76715	20.9839	5.5
129.552	1.75032	20.5696	5.5
129.652	1.73377	20.1344	5.5
129.752	1.71717	19.7285	5.5
129.852	1.70045	19.3273	5.5
129.952	1.68379	18.8986	5.5
130.052	1.66713	18.5347	5.5
130.152	1.65053	18.1325	5.5
130.252	1.6337	17.783	5.5
130.352	1.61715	17.3698	5.5
130.452	1.60055	16.974	5.5
130.552	1.58372	16.6454	5.5
130.652	1.56717	16.2138	5.5
130.752	1.55046	15.8582	5.5
130.852	1.5338	15.5392	5.5
130.952	1.51702	15.1971	5.5
131.052	1.50048	14.7637	5.5
131.152	1.48382	14.4822	5.5
131.252	1.46704	14.1306	5.5
131.352	1.4505	13.7107	5.5
131.452	1.43384	13.4733	5.5
131.552	1.41712	13.1836	5.5
131.652	1.4004	12.7929	5.5
131.752	1.38386	12.5322	5.5
131.852	1.36714	12.2617	5.5
131.952	1.35037	11.9143	5.5
132.052	1.33382	11.6939	5.5
132.152	1.31722	11.3299	5.5
132.252	1.30033	11.0581	5.5
132.352	1.28378	10.7311	5.5
132.452	1.26718	10.4867	5.5
132.552	1.25052	10.1707	5.5
132.652	1.23369	9.93262	5.5
132.752	1.21714	9.63393	5.5
132.852	1.20054	9.39035	5.5
132.952	1.18365	9.07721	5.5
133.052	1.16716	8.8327	5.5
133.152	1.1505	8.53095	5.5
133.252	1.13379	8.31577	5.5
133.352	1.11707	8.08995	5.5
133.452	1.10047	7.75296	5.5
133.552	1.08386	7.56396	5.5
133.652	1.06698	7.27974	5.5
133.752	1.05049	7.06723	5.5
133.852	1.03383	6.82055	5.5
133.952	1.01711	6.56527	5.5
134.052	1.00045	6.36053	5.5
134.152	0.98385	6.16346	5.5
134.252	0.96713	5.99112	5.5
134.352	0.95041	5.72097	5.5
134.452	0.93387	5.55534	5.5
134.552	0.91709	5.35953	5.5
134.652	0.90032	5.16075	5.5
134.752	0.88383	4.93577	5.5
134.852	0.86723	4.68358	5.5
134.952	0.8504	4.51856	5.5
135.052	0.83379	4.39416	5.5
135.152	0.81713	4.1586	5.5
135.252	0.80047	3.95584	5.5
135.352	0.78359	3.78248	5.5
135.452	0.76715	3.62952	5.5
135.552	0.75049	3.41386	5.5
135.652	0.73372	3.26764	5.5
135.752	0.71712	3.09937	5.5
135.852	0.70051	2.85118	5.5
135.952	0.6838	2.72685	5.5
136.052	0.66702	2.60077	5.5
136.152	0.65053	2.38368	5.5
136.252	0.63382	2.34166	5.5
136.352	0.61704	2.21424	5.5
136.452	0.60038	2.04472	5.5
136.552	0.58389	1.93347	5.5
136.652	0.56706	1.8975	5.5
136.752	0.55046	1.66629	5.5
136.852	0.5338	1.60435	5.5
136.952	0.5172	1.48781	5.5
137.052	0.50037	1.3538	5.5
137.152	0.48382	1.212	5.5
137.252	0.46722	1.14162	5.5
137.308	0.45781	0.99762	6
137.31	0.45747	0.99633	6
137.312	0.45713	0.99614	6
137.412	0.46994	1.02616	6
137.512	0.49096	1.27838	6
137.612	0.50802	1.44287	6
137.712	0.52479	1.53656	6
137.812	0.54134	1.73315	6
137.912	0.55811	1.85846	6
138.012	0.57477	2.03321	6
138.112	0.59143	2.21531	6
138.212	0.60803	2.43261	6
138.312	0.62475	2.56713	6
138.412	0.64147	2.76346	6
138.512	0.65807	2.89866	6
138.612	0.67467	3.05406	6
138.712	0.6915	3.27646	6
138.812	0.70805	3.46739	6
138.912	0.72471	3.64855	6
139.012	0.74154	3.84827	6
139.112	0.75803	4.07914	6
139.212	0.77475	4.30374	6
139.312	0.79135	4.5342	6
139.412	0.80824	4.69069	6
139.512	0.82467	4.91193	6
139.612	0.84139	5.13813	6
139.712	0.85822	5.28844	6
139.812	0.87476	5.57336	6
139.912	0.89142	5.79593	6
140.012	0.90808	6.00054	6
140.112	0.92486	6.32169	6
140.212	0.9414	6.51772	6
140.312	0.95806	6.72988	6
140.412	0.97478	6.9629	6
140.512	0.9915	7.23409	6
140.612	1.00799	7.46576	6
140.712	1.02482	7.69358	6
140.812	1.04142	7.90884	6
140.912	1.05808	8.11978	6
141.012	1.07474	8.403	6
141.112	1.09151	8.64723	6
141.212	1.10812	8.86565	6
141.312	1.12466	9.07273	6
141.412	1.14155	9.32444	6
141.512	1.15804	9.62335	6
141.612	1.17476	9.79781	6
141.712	1.19142	10.1175	6
141.812	1.20825	10.3696	6
141.912	1.22474	10.5747	6
142.012	1.24134	10.8827	6
142.112	1.25823	11.1188	6
142.212	1.27472	11.4776	6
142.312	1.29138	11.8015	6
142.412	1.30809	12.1227	6
142.512	1.32481	12.4817	6
142.612	1.34136	12.7978	6
142.712	1.35813	13.1274	6
142.812	1.37485	13.4863	6
142.912	1.39145	13.7917	6
143.012	1.408	14.1488	6
143.112	1.42488	14.4935	6
143.212	1.44143	14.9345	6
143.312	1.45803	15.2576	6
143.412	1.47481	15.6116	6
143.512	1.49152	15.9446	6
143.612	1.50807	16.3971	6
143.712	1.52467	16.7936	6
143.812	1.54162	17.1771	6
143.912	1.55811	17.4812	6
144.012	1.57471	17.9173	6
144.112	1.59148	18.1834	6
144.212	1.60814	18.4767	6
144.312	1.62475	18.6737	6
144.412	1.64141	19.1367	6
144.512	1.65824	19.5445	6
144.612	1.67473	19.9789	6
144.712	1.69139	20.4148	6
144.812	1.70816	20.7665	6
144.912	1.72482	21.1441	6
145.012	1.74142	21.5996	6
145.112	1.75808	22.0685	6
145.212	1.7748	22.4819	6
145.312	1.79146	22.8702	6
145.412	1.80806	23.3237	6
145.512	1.82484	23.7039	6
145.612	1.84144	24.1538	6
145.712	1.85804	24.5186	6
145.812	1.87487	24.9375	6
145.912	1.89142	25.4097	6
146.012	1.90808	25.9444	6
146.112	1.92468	26.3661	6
146.212	1.94157	26.8692	6
146.312	1.958	27.3807	6
146.412	1.97478	27.8722	6
146.512	1.99161	28.3823	6
146.612	2.00804	28.9067	6
146.712	2.02476	29.3767	6
146.812	2.04142	29.8651	6
146.912	2.05825	30.3902	6
147.012	2.07468	30.8981	6
147.112	2.0914	31.5024	6
147.212	2.10817	31.9716	6
147.312	2.12477	32.5059	6
147.412	2.14132	33.0788	6
147.512	2.15821	33.5645	6
147.612	2.17481	34.1464	6
147.712	2.19136	34.7571	6
147.812	2.20807	35.3149	6
147.912	2.22485	35.8707	6
148.012	2.24145	36.4568	6
148.112	2.25794	37.0366	6
148.212	2.27494	37.6363	6
148.312	2.29143	38.2538	6
148.412	2.30815	38.8723	6
148.512	2.32469	39.4435	6
148.57	2.3345	40.0026	6.5
148.572	2.33484	40.0122	6.5
148.672	2.32226	39.7678	6.5
148.772	2.30169	38.7522	6.5
148.872	2.28457	38.008	6.5
148.972	2.26786	37.2419	6.5
149.072	2.25108	36.6126	6.5
149.172	2.23448	35.8775	6.5
149.272	2.21788	35.2285	6.5
149.372	2.20105	34.687	6.5
149.472	2.18456	33.9744	6.5
149.572	2.1679	33.3413	6.5
149.672	2.15112	32.6968	6.5
149.772	2.13446	32.1142	6.5
149.872	2.11786	31.5288	6.5
149.972	2.10114	30.9399	6.5
150.072	2.08448	30.3442	6.5
150.172	2.06788	29.7972	6.5
150.272	2.05122	29.2346	6.5
150.372	2.03433	28.6963	6.5
150.472	2.01784	28.1443	6.5
150.572	2.00113	27.6194	6.5
150.672	1.98441	27.1298	6.5
150.772	1.96775	26.577	6.5
150.872	1.95109	25.9945	6.5
150.972	1.93454	25.5208	6.5
151.072	1.91766	25.0224	6.5
151.172	1.90122	24.5462	6.5
151.272	1.88451	24.0766	6.5
151.372	1.86773	23.5911	6.5
151.472	1.85113	23.0752	6.5
151.572	1.83453	22.6957	6.5
151.672	1.81781	22.2129	6.5
151.772	1.80098	21.7676	6.5
151.872	1.78449	21.2637	6.5
151.972	1.76783	20.8512	6.5
152.072	1.75106	20.4274	6.5
152.172	1.73445	20.0204	6.5
152.272	1.71785	19.6316	6.5
152.372	1.70113	19.2321	6.5
152.472	1.68447	18.7902	6.5
152.572	1.66781	18.5154	6.5
152.672	1.65121	18.0625	6.5
152.772	1.63432	17.6798	6.5
152.872	1.61778	17.2958	6.5
152.972	1.60123	16.9744	6.5
153.072	1.58434	16.5585	6.5
153.172	1.5678	16.1727	6.5
153.272	1.55114	15.8584	6.5
153.372	1.53448	15.4576	6.5
153.472	1.51765	15.1013	6.5
153.572	1.50121	14.795	6.5
153.672	1.4845	14.4132	6.5
153.772	1.46772	14.09	6.5
153.872	1.45118	13.734	6.5
153.972	1.43452	13.3561	6.5
154.072	1.41774	13.0262	6.5
154.172	1.40103	12.7964	6.5
154.272	1.38454	12.4866	6.5
154.372	1.36782	12.1623	6.5
154.472	1.35105	11.9485	6.5
154.572	1.3345	11.6758	6.5
154.672	1.31795	11.3226	6.5
154.772	1.30101	11.0709	6.5
154.872	1.28452	10.7341	6.5
154.972	1.2678	10.441	6.5
155.072	1.25114	10.1511	6.5
155.172	1.23431	9.82061	6.5
155.272	1.21782	9.58624	6.5
155.372	1.20122	9.33862	6.5
155.472	1.18433	8.97904	6.5
155.572	1.16784	8.86092	6.5
155.672	1.15118	8.4308	6.5
155.772	1.13447	8.229	6.5
155.872	1.11775	7.99515	6.5
155.972	1.10115	7.70159	6.5
156.072	1.08454	7.4756	6.5
156.172	1.06766	7.26457	6.5
156.272	1.05117	7.02844	6.5
156.372	1.03451	6.8545	6.5
156.472	1.01773	6.55193	6.5
156.572	1.00107	6.37294	6.5
156.672	0.98453	6.12389	6.5
156.772	0.96775	5.92554	6.5
156.872	0.95104	5.70469	6.5
156.972	0.93449	5.49571	6.5
157.072	0.91783	5.30232	6.5
157.172	0.901	5.12536	6.5
157.272	0.88451	4.86176	6.5
157.372	0.86785	4.70379	6.5
157.472	0.85113	4.47472	6.5
157.572	0.83442	4.34533	6.5
157.672	0.81776	4.13134	6.5
157.772	0.8011	3.92016	6.5
157.872	0.78421	3.7577	6.5
157.972	0.76783	3.5449	6.5
158.072	0.75112	3.35059	6.5
158.172	0.7344	3.19456	6.5
158.272	0.71774	3.0563	6.5
158.372	0.70114	2.90464	6.5
158.472	0.68448	2.75637	6.5
158.572	0.6677	2.56642	6.5
158.672	0.65121	2.41579	6.5
158.772	0.6345	2.30164	6.5
158.872	0.61772	2.13458	6.5
158.972	0.60106	2.03492	6.5
159.072	0.58452	1.90364	6.5
159.172	0.56769	1.75572	6.5
159.272	0.55108	1.69745	6.5
159.372	0.53448	1.57531	6.5
159.472	0.51782	1.43668	6.5
159.572	0.50105	1.3288	6.5
159.672	0.4845	1.21174	6.5
159.772	0.4679	1.10259	6.5
159.872	0.45107	1.0245	6.5
159.888	0.44835	0.99798	7
159.89	0.44801	0.99184	7
159.892	0.44767	0.9842	7
159.992	0.46059	0.95301	7
160.092	0.48167	1.13529	7
160.192	0.49867	1.31483	7
160.292	0.5155	1.46495	7
160.392	0.53204	1.59881	7
160.492	0.54876	1.82352	7
160.592	0.56536	1.96041	7
160.692	0.58219	2.08105	7
160.792	0.59868	2.28037	7
160.892	0.61534	2.46819	7
160.992	0.63223	2.60548	7
161.092	0.64872	2.77177	7
161.192	0.66544	2.92523	7
161.292	0.6821	3.10479	7
161.392	0.69887	3.30729	7
161.492	0.71536	3.53059	7
161.592	0.73208	3.77153	7
161.692	0.74879	3.89459	7
161.792	0.7654	4.1032	7
161.892	0.782	4.29412	7
161.992	0.79883	4.47677	7
162.092	0.81543	4.70893	7
162.192	0.83198	4.93179	7
162.292	0.84881	5.18863	7
162.392	0.86547	5.42974	7
162.492	0.88207	5.59297	7
162.592	0.89862	5.89521	7
162.692	0.91556	6.0772	7
162.792	0.932	6.28702	7
162.892	0.94871	6.55009	7
162.992	0.96549	6.78928	7
163.092	0.9822	7.01502	7
163.192	0.99875	7.25304	7
163.292	1.01535	7.53783	7
163.392	1.03224	7.69964	7
163.492	1.04879	7.92039	7
163.592	1.06545	8.30592	7
163.692	1.08211	8.42587	7
163.792	1.09888	8.6653	7
163.892	1.11537	8.91013	7
163.992	1.13214	9.12132	7
164.092	1.1488	9.42867	7
164.192	1.16541	9.62506	7
164.292	1.18201	9.87117	7
164.392	1.1989	10.1356	7
164.492	1.21544	10.3793	7
164.592	1.23205	10.6883	7
164.692	1.24876	10.9126	7
164.792	1.26542	11.2185	7
164.892	1.28208	11.4659	7
164.992	1.29869	11.8434	7
165.092	1.31557	12.1953	7
165.192	1.33201	12.4594	7
165.292	1.34872	12.87	7
165.392	1.3655	13.1392	7
165.492	1.3821	13.5515	7
165.592	1.39876	13.9117	7
165.692	1.41542	14.277	7
165.792	1.43225	14.5749	7
165.892	1.44868	14.9582	7
165.992	1.4654	15.3171	7
166.092	1.48217	15.6487	7
166.192	1.49883	16.0453	7
166.292	1.51532	16.4373	7
166.392	1.5321	16.8457	7
166.492	1.54887	17.1988	7
166.592	1.56542	17.5683	7
166.692	1.58202	17.9406	7
166.792	1.59885	18.2406	7
166.892	1.61545	18.4674	7
166.992	1.632	18.742	7
167.092	1.64889	19.1803	7
167.192	1.66543	19.6183	7
167.292	1.68209	20.0126	7
167.392	1.69864	20.4284	7
167.492	1.71558	20.8669	7
167.592	1.73213	21.2029	7
167.692	1.74873	21.6671	7
167.792	1.76556	22.0562	7
167.892	1.78205	22.4254	7
167.992	1.79877	22.882	7
168.092	1.81543	23.3116	7
168.192	1.83215	23.745	7
168.292	1.84875	24.1874	7
168.392	1.86547	24.5834	7
168.492	1.88213	25.0388	7
168.592	1.89879	25.5231	7
168.692	1.91539	26.0432	7
168.792	1.93216	26.4328	7
168.892	1.94877	26.9674	7
168.992	1.96537	27.4115	7
169.092	1.98214	27.8744	7
169.192	1.99886	28.4418	7
169.292	2.01541	28.9344	7
169.392	2.03195	29.4457	7
169.492	2.04895	29.9756	7
169.592	2.06539	30.4658	7
169.692	2.0821	31.0023	7
169.792	2.09876	31.493	7
169.892	2.11548	32.0856	7
169.992	2.13208	32.5627	7
170.092	2.14869	33.1451	7
170.192	2.16557	33.7035	7
170.292	2.18206	34.1901	7
170.392	2.19867	34.8049	7
170.492	2.21544	35.4035	7
170.592	2.23216	35.9738	7
170.692	2.2487	36.557	7
170.792	2.26536	37.2087	7
170.892	2.28219	37.7658	7
170.992	2.2988	38.3423	7
171.092	2.3154	38.9959	7
171.192	2.33217	39.547	7
171.254	2.34249	40.0057	7.5
171.256	2.34283	40.0262	7.5
171.356	2.33036	39.8556	7.5
171.456	2.30962	38.8232	7.5
171.556	2.29256	38.0437	7.5
171.656	2.27585	37.425	7.5
171.756	2.25907	36.7541	7.5
171.856	2.24253	36.0441	7.5
171.956	2.22587	35.3913	7.5
172.056	2.20904	34.7432	7.5
172.156	2.19255	34.0786	7.5
172.256	2.17589	33.5069	7.5
172.356	2.15923	32.7922	7.5
172.456	2.1424	32.1703	7.5
172.556	2.12591	31.6559	7.5
172.656	2.10919	31.0061	7.5
172.756	2.09242	30.5753	7.5
172.856	2.07587	29.8835	7.5
172.956	2.05915	29.2991	7.5
173.056	2.04249	28.7798	7.5
173.156	2.02566	28.17	7.5
173.256	2.00923	27.7296	7.5
173.356	1.99251	27.1377	7.5
173.456	1.97568	26.6521	7.5
173.556	1.95914	26.0963	7.5
173.656	1.94253	25.6096	7.5
173.756	1.9257	25.0979	7.5
173.856	1.90916	24.6109	7.5
173.956	1.8925	24.0955	7.5
174.056	1.87578	23.6754	7.5
174.156	1.85906	23.1883	7.5
174.256	1.84252	22.6904	7.5
174.356	1.82586	22.2273	7.5
174.456	1.80903	21.8708	7.5
174.556	1.79248	21.3863	7.5
174.656	1.77576	20.9803	7.5
174.756	1.75916	20.4931	7.5
174.856	1.74239	20.0018	7.5
174.956	1.72584	19.6983	7.5
175.056	1.70918	19.2747	7.5
175.156	1.69235	18.8294	7.5
175.256	1.67586	18.4987	7.5
175.356	1.65914	18.1149	7.5
175.456	1.64243	17.7263	7.5
175.556	1.62571	17.3391	7.5
175.656	1.60916	16.9881	7.5
175.756	1.5925	16.617	7.5
175.856	1.57573	16.2728	7.5
175.956	1.55918	15.8675	7.5
176.056	1.54247	15.5017	7.5
176.156	1.52564	15.1274	7.5
176.256	1.50909	14.8835	7.5
176.356	1.49254	14.4371	7.5
176.456	1.47571	14.1061	7.5
176.556	1.45905	13.7113	7.5
176.656	1.44245	13.4048	7.5
176.756	1.42585	13.1518	7.5
176.856	1.40896	12.8769	7.5
176.956	1.39247	12.5132	7.5
177.056	1.37587	12.2431	7.5
177.156	1.35909	11.9752	7.5
177.256	1.34243	11.6326	7.5
177.356	1.32583	11.3693	7.5
177.456	1.30928	11.0615	7.5
177.556	1.29234	10.7129	7.5
177.656	1.27585	10.5178	7.5
177.756	1.25913	10.2032	7.5
177.856	1.24236	10.0582	7.5
177.956	1.22576	9.6113	7.5
178.056	1.20915	9.37601	7.5
178.156	1.19238	9.0845	7.5
178.256	1.17572	8.81965	7.5
178.356	1.15917	8.53657	7.5
178.456	1.14251	8.21482	7.5
178.556	1.12574	8.01191	7.5
178.656	1.10908	7.81813	7.5
178.756	1.09248	7.47501	7.5
178.856	1.07565	7.27928	7.5
178.956	1.05916	7.02777	7.5
179.056	1.04244	6.78305	7.5
179.156	1.02578	6.58475	7.5
179.256	1.00901	6.37532	7.5
179.356	0.99252	6.1676	7.5
179.456	0.9758	5.93911	7.5
179.556	0.95903	5.68147	7.5
179.656	0.94248	5.50177	7.5
179.756	0.92582	5.29789	7.5
179.856	0.90916	5.09228	7.5
179.956	0.89239	4.85092	7.5
180.056	0.87595	4.7299	7.5
180.156	0.85918	4.5065	7.5
180.256	0.84241	4.3453	7.5
180.356	0.82575	4.10724	7.5
180.456	0.80914	3.96604	7.5
180.556	0.79237	3.78879	7.5
180.656	0.77571	3.61123	7.5
180.756	0.75916	3.40003	7.5
180.856	0.7425	3.18349	7.5
180.956	0.72567	3.06431	7.5
181.056	0.70918	2.85076	7.5
181.156	0.69258	2.67349	7.5
181.256	0.67569	2.61022	7.5
181.356	0.65909	2.3946	7.5
181.456	0.64243	2.31107	7.5
181.556	0.62577	2.17151	7.5
181.656	0.60905	2.12004	7.5
181.756	0.59245	1.96602	7.5
181.856	0.57585	1.81796	7.5
181.956	0.55896	1.69	7.5
182.056	0.54258	1.5286	7.5
182.156	0.52575	1.41624	7.5
182.256	0.50909	1.35	7.5
182.356	0.49243	1.20072	7.5
182.456	0.47583	1.12288	7.5
182.534	0.46285	0.99669	8
182.536	0.46251	0.99383	8
182.538	0.46217	0.99316	8
182.638	0.47487	1.05678	8
182.738	0.496	1.24662	8
182.838	0.51306	1.35266	8
182.938	0.52972	1.49365	8
183.038	0.54638	1.67969	8
183.138	0.56298	1.84046	8
183.238	0.57987	1.98831	8
183.338	0.59636	2.18762	8
183.438	0.61308	2.26611	8
183.538	0.62979	2.51801	8
183.638	0.64645	2.69136	8
183.738	0.66306	2.83562	8
183.838	0.67977	3.01156	8
183.938	0.69649	3.19941	8
184.038	0.71304	3.34162	8
184.138	0.72975	3.57219	8
184.238	0.74647	3.76598	8
184.338	0.76307	3.95107	8
184.438	0.77968	4.14274	8
184.538	0.79645	4.39068	8
184.638	0.81311	4.62525	8
184.738	0.82971	4.86366	8
184.838	0.84632	5.01324	8
184.938	0.8632	5.21579	8
185.038	0.87969	5.47279	8
185.138	0.8963	5.752	8
185.238	0.91324	5.92777	8
185.338	0.92979	6.19717	8
185.438	0.94645	6.39128	8
185.538	0.96311	6.62477	8
185.638	0.97994	6.94026	8
185.738	0.99637	7.0958	8
185.838	1.01309	7.33133	8
185.938	1.02986	7.5652	8
186.038	1.04646	7.77712	8
186.138	1.06307	7.99059	8
186.238	1.07978	8.28297	8
186.338	1.0965	8.53049	8
186.438	1.11305	8.72869	8
186.538	1.12976	9.03077	8
186.638	1.14648	9.26429	8
186.738	1.16308	9.48315	8
186.838	1.17963	9.75602	8
186.938	1.19652	9.99432	8
187.038	1.21306	10.2985	8
187.138	1.22978	10.4512	8
187.238	1.24638	10.8098	8
187.338	1.26316	11.06	8
187.438	1.2797	11.3254	8
187.538	1.29636	11.6681	8
187.638	1.31325	11.9565	8
187.738	1.32963	12.3872	8
187.838	1.3464	12.69	8
187.938	1.36317	12.9706	8
188.038	1.37989	13.3818	8
188.138	1.39638	13.6975	8
188.238	1.4131	14.0709	8
188.338	1.42987	14.3837	8
188.438	1.44636	14.8	8
188.538	1.46308	15.1136	8
188.638	1.47985	15.5955	8
188.738	1.49651	15.8654	8
188.838	1.513	16.2076	8
188.938	1.52983	16.6879	8
189.038	1.54649	16.9846	8
189.138	1.56315	17.3625	8
189.238	1.57964	17.7438	8
189.338	1.59658	18.1416	8
189.438	1.61307	18.3748	8
189.538	1.62973	18.6217	8
189.638	1.64645	19.0008	8
189.738	1.66311	19.3656	8
189.838	1.67977	19.8089	8
189.938	1.69632	20.3031	8
190.038	1.7132	20.5798	8
190.138	1.72975	21.0701	8
190.238	1.74647	21.4131	8
190.338	1.76313	21.8664	8
190.438	1.77979	22.2776	8
190.538	1.79639	22.7032	8
190.638	1.81311	23.0565	8
190.738	1.82977	23.5264	8
190.838	1.84637	23.8753	8
190.938	1.86309	24.3547	8
191.038	1.87986	24.8161	8
191.138	1.89646	25.2987	8
191.238	1.91307	25.742	8
191.338	1.92984	26.2019	8
191.438	1.94644	26.696	8
191.538	1.96305	27.1879	8
191.638	1.97971	27.7298	8
191.738	1.99654	28.1833	8
191.838	2.01303	28.6609	8
191.938	2.02969	29.1835	8
192.038	2.04657	29.6995	8
192.138	2.06306	30.1179	8
192.238	2.07978	30.7098	8
192.338	2.09638	31.2629	8
192.438	2.11321	31.7738	8
192.538	2.1297	32.3213	8
192.638	2.14636	32.8834	8
192.738	2.16319	33.4098	8
192.838	2.1798	33.9677	8
192.938	2.19634	34.6207	8
193.038	2.21312	35.1324	8
193.138	2.22983	35.7511	8
193.238	2.24638	36.2626	8
193.338	2.26304	36.8566	8
193.438	2.27981	37.4291	8
193.538	2.29647	38.1083	8
193.638	2.31302	38.7037	8
193.738	2.32985	39.3382	8
193.838	2.34645	39.9109	8
193.848	2.3481	40.0021	8.5
193.85	2.34849	40.0234	8.5
193.95	2.33597	39.8738	8.5
194.05	2.31523	38.8257	8.5
194.15	2.29829	38.1344	8.5
194.25	2.28157	37.4338	8.5
194.35	2.26474	36.6976	8.5
194.45	2.24819	36.0487	8.5
194.55	2.23142	35.3749	8.5
194.65	2.21487	34.7299	8.5
194.75	2.19804	34.0932	8.5
194.85	2.18161	33.4269	8.5
194.95	2.16484	32.7744	8.5
195.05	2.14812	32.2505	8.5
195.15	2.13152	31.628	8.5
195.25	2.11491	31.0171	8.5
195.35	2.09814	30.4225	8.5
195.45	2.08142	29.9099	8.5
195.55	2.06488	29.2736	8.5
195.65	2.04816	28.8548	8.5
195.75	2.03139	28.2101	8.5
195.85	2.01478	27.6745	8.5
195.95	1.99818	27.174	8.5
196.05	1.98129	26.6558	8.5
196.15	1.9648	26.085	8.5
196.25	1.94814	25.6951	8.5
[truncated: 3,450 more rows]

## Sheet: S151624 LCL
Specimen properties : Length	62	mm			This							Stress-Strain																Linear						Modulus		Failure
Cross Section Average	17.103	mm2										Polynomial Coefficients																Force		Stress	Extension	Strain		Secant	Tangent	Load	Stress	Extension	Strain	Stiffness
Time	Extension	Load	Total cycle count			Extension	Load	Strain	Stress	E-tan		X6	-1.47673e+07									Strain	Stress	E-tan				(N)		(MPa)	(mm)	(%)		(MPa)	(MPa)	(N)	(MPa)	(mm)	(%)	(N/mm)
(s)	(mm)	(N)				(mm)	(N)	(mm/mm)	(MPa)	(MPa)		X5	7.39818e+06									(mm/mm)	(MPa)	(MPa)				320.33		18.7295	5.58	9		208.105	375.547	545.897	31.9182	7.99991	12.9031	57.4069
0	2.01308	1.27707	0			3.81095	1.08664	0	0			X4	-1.50004e+06									0	0
0.1	1.9962	1.02557	0			4.20302	2.15771	0.00632371	0.12616	34.3375		X3	132228									0.001	0.0299399	29.9399
0.2	2.0064	1.05391	0			5.13474	12.1669	0.0213515	0.711387	69.7763		X2	-2218.11									0.002	0.0562162	26.2763
0.3	2.02447	1.0803	0			5.97675	36.5705	0.0349323	2.13825	154.576		X1	32.0273									0.003	0.0795693	23.3531
0.4	2.04136	1.15311	0			6.81082	83.6722	0.048385	4.89225	244.5												0.004	0.100705	21.1362
0.5	2.05796	1.07176	0			7.64428	149.042	0.0618279	8.71438	311.017												0.005	0.120298	19.5921
0.6	2.07462	1.1326	0			8.47745	226.662	0.0752661	13.2528	354.375												0.006	0.138986	18.6882
0.7	2.09151	1.21001	0			9.31084	311.958	0.0887079	18.24	372.2												0.007	0.157379	18.393
0.8	2.10811	1.16491	0			10.1442	397.797	0.10215	23.2589	360.335												0.008	0.176054	18.6755
0.9	2.12466	1.23557	0			10.9776	477.632	0.115591	27.9268	322.136												0.009	0.19556	19.5057
1	2.14149	1.22385	0			11.8109	545.897	0.129031	31.9182													0.01	0.216414	20.8543
1.1	2.15815	1.19339	0			12.6448	75.1041															0.011	0.239107	22.6929
1.2	2.17475	1.14205	0			13.4775	67.9209															0.012	0.264101	24.9939
1.3	2.1913	1.20643	0			14.311	72.0766															0.013	0.291831	27.7303
1.4	2.20824	1.19468	0			15.1443	76.6955															0.014	0.322708	30.8761
1.5	2.22473	1.27513	0			15.9776	79.0751															0.015	0.357113	34.4058
1.6	2.24139	1.29098	0			16.811	78.6411															0.016	0.395408	38.2949
1.7	2.25811	1.32463	0			17.6444	78.9055															0.017	0.437928	42.5195
1.8	2.27477	1.33127	0			18.4776	80.0536															0.018	0.484984	47.0564
1.9	2.29137	1.40459	0			19.3109	77.1948															0.019	0.536867	51.8833
2	2.30803	1.3746	0			20.1443	70.52															0.02	0.593846	56.9782
2.1	2.32486	1.41211	0			20.9777	67.1446															0.021	0.656166	62.3202
2.2	2.34135	1.39734	0																			0.022	0.724055	67.8889
2.3	2.35807	1.41798	0																			0.023	0.79772	73.6647
2.4	2.37484	1.4428	0																			0.024	0.877348	79.6284
2.5	2.39145	1.51904	0																			0.025	0.963109	85.7616
2.6	2.40805	1.4959	0																			0.026	1.05516	92.0467
2.7	2.42477	1.60558	0																			0.027	1.15362	98.4664
2.8	2.44148	1.5688	0																			0.028	1.25863	105.004
2.9	2.45809	1.55941	0																			0.029	1.37027	111.644
3	2.47469	1.59776	0																			0.03	1.48864	118.371
3.1	2.49152	1.58604	0																			0.031	1.61381	125.171
3.2	2.50807	1.59758	0																			0.032	1.74584	132.028
3.3	2.52461	1.63066	0																			0.033	1.88477	138.93
3.4	2.5415	1.62733	0																			0.034	2.03063	145.863
3.5	2.55805	1.66132	0																			0.035	2.18345	152.815
3.6	2.57465	1.71804	0																			0.036	2.34322	159.774
3.7	2.59131	1.77937	0																			0.037	2.50995	166.729
3.8	2.60825	1.78062	0																			0.038	2.68362	173.668
3.9	2.62474	1.83751	0																			0.039	2.8642	180.582
4	2.64135	1.87982	0																			0.04	3.05166	187.459
4.1	2.65823	1.87397	0																			0.041	3.24596	194.292
4.2	2.67472	1.95433	0																			0.042	3.44703	201.07
4.3	2.69144	1.99337	0																			0.043	3.65481	207.785
4.4	2.7081	2.02888	0																			0.044	3.86924	214.43
4.5	2.72487	2.05758	0																			0.045	4.09024	220.996
4.6	2.74131	2.12867	0																			0.046	4.31771	227.476
4.7	2.75802	2.14696	0																			0.047	4.55158	233.863
4.8	2.77485	2.20756	0																			0.048	4.79173	240.152
4.9	2.79146	2.23919	0																			0.049	5.03806	246.336
5	2.80806	2.30524	0																			0.05	5.29047	252.409
5.1	2.82478	2.39985	0																			0.051	5.54884	258.365
5.2	2.84149	2.43016	0																			0.052	5.81304	264.202
5.3	2.85804	2.44229	0																			0.053	6.08295	269.912
5.4	2.87476	2.5386	0																			0.054	6.35844	275.494
5.5	2.89147	2.62057	0																			0.055	6.63939	280.941
5.6	2.90813	2.60467	0																			0.056	6.92564	286.252
5.7	2.92462	2.67913	0																			0.057	7.21706	291.422
5.8	2.94151	2.75214	0																			0.058	7.51351	296.449
5.9	2.95806	2.77088	0																			0.059	7.81484	301.33
6	2.97477	2.85664	0																			0.06	8.1209	306.063
6.1	2.99138	2.94777	0																			0.061	8.43155	310.646
6.2	3.00821	2.98782	0																			0.062	8.74662	315.076
6.3	3.02475	3.0642	0																			0.063	9.06598	319.352
6.4	3.04136	3.11753	0																			0.064	9.38945	323.472
6.5	3.05824	3.14517	0																			0.065	9.71688	327.436
6.6	3.07473	3.23782	0																			0.066	10.0481	331.243
6.7	3.09139	3.2838	0																			0.067	10.383	334.892
6.8	3.10811	3.3378	0																			0.068	10.7214	338.381
6.9	3.12488	3.45773	0																			0.069	11.0631	341.712
7	3.14137	3.52845	0																			0.07	11.408	344.883
7.1	3.15809	3.53915	0																			0.071	11.7559	347.894
7.2	3.17486	3.6939	0																			0.072	12.1066	350.746
7.3	3.19135	3.72632	0																			0.073	12.4601	353.439
7.4	3.20807	3.82418	0																			0.074	12.816	355.973
7.5	3.2249	3.88324	0																			0.075	13.1744	358.349
7.6	3.24139	3.97247	0																			0.076	13.535	360.568
7.7	3.25799	3.9913	0																			0.077	13.8976	362.629
7.8	3.27477	4.12704	0																			0.078	14.2621	364.533
7.9	3.29143	4.22763	0																			0.079	14.6284	366.283
8	3.30814	4.31874	0																			0.08	14.9963	367.877
8.1	3.32463	4.38441	0																			0.081	15.3656	369.319
8.2	3.34158	4.4904	0																			0.082	15.7362	370.607
8.3	3.35807	4.55909	0																			0.083	16.108	371.744
8.4	3.37467	4.6701	0																			0.084	16.4807	372.731
8.5	3.39144	4.70934	0																			0.085	16.8543	373.568
8.6	3.40816	4.85679	0																			0.086	17.2285	374.256
8.7	3.42476	4.94455	0																			0.087	17.6033	374.797
8.8	3.44131	5.09814	0																			0.088	17.9785	375.192
8.9	3.45825	5.15609	0																			0.089	18.3539	375.442
9	3.47469	5.19027	0																		MAX	0.09	18.7295	375.547
9.1	3.49135	5.24458	0																			0.091	19.105	375.508
9.2	3.50818	5.2825	0																			0.092	19.4803	375.327
9.3	3.52484	5.36855	0																			0.093	19.8553	375.005
9.4	3.54133	5.47226	0																			0.094	20.2299	374.54
9.5	3.5581	5.5795	0																			0.095	20.6038	373.936
9.6	3.57487	5.75799	0																			0.096	20.977	373.191
9.7	3.59142	5.75431	0																			0.097	21.3493	372.306
9.8	3.60802	5.99088	0																			0.098	21.7206	371.282
9.9	3.6248	6.06908	0																			0.099	22.0907	370.118
10	3.64146	6.20855	0																			0.1	22.4595	368.815
10.1	3.658	6.2686	0																			0.101	22.8269	367.371
10.2	3.67483	6.43713	0																			0.102	23.1927	365.788
10.3	3.69144	6.53967	0																			0.103	23.5567	364.064
10.4	3.7081	6.67618	0																			0.104	23.9189	362.199
10.5	3.7247	6.80516	0																			0.105	24.2791	360.191
10.6	3.74153	6.95393	0																			0.106	24.6372	358.04
10.7	3.75808	7.04596	0																			0.107	24.9929	355.743
10.8	3.77468	7.17494	0																			0.108	25.3462	353.3
10.9	3.79151	7.33902	0																			0.109	25.6969	350.709
11	3.80806	7.47764	0																			0.11	26.0449	347.966
11.1	3.82477	7.62837	0																			0.111	26.39	345.071
11.2	3.84143	7.75582	0																			0.112	26.732	342.02
11.3	3.85826	7.92156	0																			0.113	27.0708	338.81
11.4	3.87464	8.06529	0																			0.114	27.4062	335.439
11.5	3.89141	8.21281	0																			0.115	27.7381	331.902
11.6	3.90819	8.33899	0																			0.116	28.0663	328.195
11.7	3.92479	8.51543	0																			0.117	28.3906	324.315
11.8	3.94134	8.66179	0																			0.118	28.7109	320.257
11.9	3.95811	8.75476	0																			0.119	29.0269	316.016
12	3.97483	8.95673	0																			0.12	29.3385	311.586
12.1	3.99132	9.09455	0																			0.121	29.6455	306.963
12.2	4.00809	9.22227	0																			0.122	29.9476	302.139
12.3	4.02486	9.45061	0																			0.123	30.2447	297.109
12.4	4.04141	9.56475	0																			0.124	30.5366	291.866
12.5	4.05796	9.7058	0																			0.125	30.823	286.403
12.6	4.07484	9.85635	0																			0.126	31.1037	280.711
12.7	4.09145	9.92097	0																			0.127	31.3785	274.783
12.8	4.10805	10.0353	0																			0.128	31.6471	268.61
12.9	4.12471	10.2504	0																			0.129	31.9093	262.184
13	4.14148	10.4719	0																			0.13	32.1648	255.494
13.1	4.15809	10.5068	0																			0.131	32.4133	248.531
13.2	4.17469	10.5944	0																			0.132	32.6546	241.285
13.3	4.19158	10.713	0																			0.133	32.8883	233.744
13.4	4.20807	10.8596	0																			0.134	33.1142	225.897
13.5	4.22473	11.0831	0																			0.135	33.332	217.732
13.6	4.24144	11.2578	0																			0.136	33.5412	209.237
13.7	4.25816	11.4159	0																			0.137	33.7416	200.398
13.8	4.27471	11.5581	0																			0.138	33.9328	191.202
13.9	4.29142	11.7203	0																			0.139	34.1144	181.635
14	4.3082	11.9099	0																			0.14	34.2861	171.682
14.1	4.32474	12.0964	0																			0.141	34.4474	161.327
14.2	4.3414	12.2753	0																			0.142	34.598	150.555
14.3	4.35818	12.4881	0																			0.143	34.7373	139.35
14.4	4.37478	12.6761	0																			0.144	34.865	127.694
14.5	4.39133	12.8518	0																			0.145	34.9806	115.569
14.6	4.40816	12.9622	0																			0.146	35.0836	102.957
14.7	4.42482	13.1677	0																			0.147	35.1734	89.839
14.8	4.44142	13.3622	0																			0.148	35.2496	76.1953
14.9	4.45797	13.5756	0																			0.149	35.3116	62.0055
15	4.47497	13.737	0																			0.15	35.3588	47.2484
15.1	4.4914	13.9682	0																			0.151	35.3907	31.9023
15.2	4.50806	14.1795	0																			0.152	35.4067	15.9449
15.3	4.52483	14.4006	0																			0.153	35.406	-0.647108
15.4	4.54144	14.5994	0																			0.154	35.3881	-17.8976
15.5	4.55804	14.8563	0																			0.155	35.3523	-35.8311
15.6	4.57464	15.0709	0																			0.156	35.2978	-54.4731
15.7	4.59159	15.2831	0																			0.157	35.224	-73.8496
15.8	4.60802	15.4873	0																			0.158	35.13	-93.9876
15.9	4.62474	15.7831	0																			0.159	35.0151	-114.915
16	4.64151	15.9749	0																			0.16	34.8784	-136.659
16.1	4.65817	16.1875	0																			0.161	34.7192	-159.251
16.2	4.67472	16.5124	0																			0.162	34.5365	-182.719
16.3	4.69143	16.8281	0																			0.163	34.3294	-207.095
16.4	4.70815	17.0507	0																			0.164	34.097	-232.411
16.5	4.72475	17.2839	0																			0.165	33.8383	-258.698
16.6	4.74141	17.6447	0																			0.166	33.5523	-285.991
16.7	4.75813	17.8636	0																			0.167	33.2379	-314.323
16.8	4.77479	18.2174	0																			0.168	32.8942	-343.73
16.9	4.79134	18.5276	0																			0.169	32.52	-374.248
17	4.80822	18.8167	0																			0.17	32.1141	-405.914
17.1	4.82477	19.1138	0																			0.171	31.6753	-438.765
17.2	4.84143	19.4679	0																			0.172	31.2024	-472.84
17.3	4.85803	19.7533	0																			0.173	30.6943	-508.179
17.4	4.87486	20.1001	0																			0.174	30.1494	-544.822
17.5	4.89141	20.3932	0																			0.175	29.5666	-582.811
17.6	4.90807	20.6938	0																			0.176	28.9444	-622.189
17.7	4.92484	21.0339	0																			0.177	28.2815	-662.998
17.8	4.94139	21.4342	0																			0.178	27.5762	-705.284
17.9	4.95811	21.7104	0																			0.179	26.8271	-749.092
18	4.97471	22.1002	0																			0.18	26.0326	-794.467
18.1	4.9916	22.4431	0																			0.181	25.1911	-841.458
18.2	5.00803	22.723	0																			0.182	24.301	-890.114
18.3	5.02469	23.09	0																			0.183	23.3606	-940.482
18.4	5.04146	23.4526	0																			0.184	22.3679	-992.615
18.5	5.05812	23.8321	0																			0.185	21.3214	-1046.56
18.6	5.07467	24.136	0																			0.186	20.219	-1102.38
18.7	5.0915	24.5646	0																			0.187	19.0589	-1160.12
18.8	5.10816	24.8266	0																			0.188	17.839	-1219.83
18.9	5.12471	25.1244	0																			0.189	16.5575	-1281.58
19	5.14142	25.5191	0																			0.19	15.212	-1345.42
19.1	5.1582	25.7768	0																			0.191	13.8006	-1411.4
19.2	5.17474	26.1468	0																			0.192	12.3211	-1479.59
19.3	5.19129	26.548	0																			0.193	10.771	-1550.05
19.4	5.20823	26.8621	0																			0.194	9.14816	-1622.84
19.5	5.22472	27.2383	0																			0.195	7.45014	-1698.02
19.6	5.24138	27.6569	0																			0.196	5.67448	-1775.66
19.7	5.2581	27.9653	0																			0.197	3.81867	-1855.81
19.8	5.27482	28.3625	0																			0.198	1.88012	-1938.55
19.9	5.29148	28.7591	0																			0.199	-0.143832	-2023.95
20	5.30797	29.183	0																			0.2	-2.2559	-2112.07
20.1	5.32485	29.6054	0
20.2	5.3414	29.9485	0
20.3	5.35812	30.3567	0
20.4	5.37472	30.8267	0
20.5	5.39155	31.2358	0
20.6	5.40804	31.6787	0
20.7	5.4247	32.1192	0
20.8	5.44153	32.6198	0
20.9	5.45808	33.0094	0
21	5.47468	33.5178	0
21.1	5.49151	34.0358	0
21.2	5.50811	34.4778	0
21.3	5.52472	35.0199	0
21.4	5.54138	35.5802	0
21.5	5.55815	35.9796	0
21.6	5.57475	36.5337	0
21.7	5.5913	37.0802	0
21.8	5.60824	37.575	0
21.9	5.62473	38.1951	0
22	5.64139	38.7151	0
22.1	5.65817	39.2046	0
22.2	5.67477	39.8502	0
22.226	5.67908	40.0064	0.5
22.228	5.67942	40.016	0.5
22.328	5.66706	39.6044	0.5
22.428	5.64615	38.0827	0.5
22.528	5.62927	37.0391	0.5
22.628	5.61261	36.0297	0.5
22.728	5.59572	35.1594	0.5
22.828	5.57912	34.2352	0.5
22.928	5.56246	33.3353	0.5
23.028	5.54591	32.4928	0.5
23.128	5.52902	31.7012	0.5
23.228	5.51253	30.8746	0.5
23.328	5.49582	30.1442	0.5
23.428	5.4791	29.3699	0.5
23.528	5.4625	28.6822	0.5
23.628	5.44589	27.9687	0.5
23.728	5.42912	27.2924	0.5
23.828	5.4124	26.6282	0.5
23.928	5.39586	25.9743	0.5
24.028	5.37914	25.3663	0.5
24.128	5.36242	24.7969	0.5
24.228	5.34582	24.1469	0.5
24.328	5.32916	23.5978	0.5
24.428	5.31233	22.9869	0.5
24.528	5.29584	22.4411	0.5
24.628	5.27918	21.8602	0.5
24.728	5.26246	21.3062	0.5
24.828	5.24569	20.7782	0.5
24.928	5.22914	20.2845	0.5
25.028	5.21254	19.7112	0.5
25.128	5.1956	19.255	0.5
25.228	5.17916	18.7494	0.5
25.328	5.16245	18.2504	0.5
25.428	5.14579	17.8026	0.5
25.528	5.12901	17.3377	0.5
25.628	5.11252	16.8963	0.5
25.728	5.09581	16.5162	0.5
25.828	5.07898	16.0919	0.5
25.928	5.06249	15.7212	0.5
26.028	5.04588	15.2849	0.5
26.128	5.02905	14.8699	0.5
26.228	5.01239	14.4485	0.5
26.328	4.99585	14.1507	0.5
26.428	4.97913	13.7655	0.5
26.528	4.96241	13.4089	0.5
26.628	4.94581	13.0977	0.5
26.728	4.92915	12.7388	0.5
26.828	4.91232	12.429	0.5
26.928	4.89583	12.1105	0.5
27.028	4.87917	11.7664	0.5
27.128	4.8624	11.4837	0.5
27.228	4.84579	11.2163	0.5
27.328	4.82913	10.9247	0.5
27.428	4.81253	10.6288	0.5
27.528	4.79564	10.3467	0.5
27.628	4.77921	10.0848	0.5
27.728	4.76244	9.82091	0.5
27.828	4.74566	9.54979	0.5
27.928	4.72912	9.3415	0.5
28.028	4.71251	9.07616	0.5
28.128	4.69574	8.85212	0.5
28.228	4.67897	8.60003	0.5
28.328	4.66259	8.40818	0.5
28.428	4.64582	8.16938	0.5
28.528	4.62899	7.96431	0.5
28.628	4.61238	7.75022	0.5
28.728	4.59584	7.56556	0.5
28.828	4.57906	7.37156	0.5
28.928	4.5624	7.11743	0.5
29.028	4.54586	6.94558	0.5
29.128	4.5292	6.74433	0.5
29.228	4.51231	6.55979	0.5
29.328	4.49582	6.39467	0.5
29.428	4.47922	6.22384	0.5
29.528	4.46233	5.98652	0.5
29.628	4.44578	5.86902	0.5
29.728	4.42907	5.72385	0.5
29.828	4.41246	5.54159	0.5
29.928	4.39563	5.41841	0.5
30.028	4.37914	5.24724	0.5
30.128	4.36248	5.10212	0.5
30.228	4.34565	4.96741	0.5
30.328	4.32916	4.8359	0.5
30.428	4.3125	4.67095	0.5
30.528	4.29573	4.52994	0.5
30.628	4.27907	4.41376	0.5
30.728	4.26247	4.31166	0.5
30.828	4.24581	4.27991	0.5
30.928	4.22903	4.1411	0.5
31.028	4.21243	4.07362	0.5
31.128	4.19583	3.94693	0.5
31.228	4.179	3.85967	0.5
31.328	4.16245	3.68393	0.5
31.428	4.14579	3.59842	0.5
31.528	4.12913	3.48601	0.5
31.628	4.11241	3.33162	0.5
31.728	4.09581	3.26578	0.5
31.828	4.07915	3.13663	0.5
31.928	4.06232	3.02518	0.5
32.028	4.04583	2.93344	0.5
32.128	4.02917	2.82088	0.5
32.228	4.0124	2.74615	0.5
32.328	3.99574	2.67877	0.5
32.428	3.97919	2.54881	0.5
32.528	3.96253	2.45766	0.5
32.628	3.9457	2.36374	0.5
32.728	3.92915	2.29105	0.5
32.828	3.91249	2.27886	0.5
32.928	3.89572	2.18856	0.5
33.028	3.87912	2.09449	0.5
33.128	3.86251	2.03827	0.5
33.228	3.84574	1.99438	0.5
33.328	3.82902	1.98044	0.5
33.428	3.81248	1.91916	0.5
33.528	3.79587	1.88603	0.5
33.628	3.77899	1.85438	0.5
33.728	3.76244	1.79835	0.5
33.828	3.74578	1.7772	0.5
33.928	3.72906	1.67267	0.5
34.028	3.7124	1.60532	0.5
34.128	3.6958	1.56856	0.5
34.228	3.6792	1.5501	0.5
34.328	3.66231	1.50178	0.5
34.428	3.64582	1.51782	0.5
34.528	3.62916	1.49382	0.5
34.628	3.61239	1.44354	0.5
34.728	3.59578	1.39269	0.5
34.828	3.57912	1.36658	0.5
34.928	3.56246	1.28407	0.5
35.028	3.54569	1.27395	0.5
35.128	3.5292	1.18478	0.5
35.228	3.51248	1.13743	0.5
35.328	3.49565	1.16283	0.5
35.428	3.47911	1.04961	0.5
35.528	3.46256	1.04036	0.5
35.628	3.44573	1.00553	0.5
35.632	3.44505	0.99872	1
35.634	3.44471	0.99886	1
35.636	3.44437	1.0003	1
35.736	3.45718	1.02724	1
35.836	3.47831	1.13801	1
35.936	3.49526	1.23956	1
36.036	3.5122	1.25467	1
36.136	3.52869	1.36537	1
36.236	3.54541	1.41246	1
36.336	3.56207	1.47555	1
36.436	3.57884	1.47339	1
36.536	3.59533	1.49993	1
36.636	3.61205	1.54492	1
36.736	3.62882	1.51386	1
36.836	3.64537	1.64533	1
36.936	3.66197	1.79605	1
37.036	3.6788	1.79064	1
37.136	3.6954	1.87955	1
37.236	3.71201	1.92858	1
37.336	3.72878	1.92473	1
37.436	3.74544	2.00136	1
37.536	3.7621	2.13458	1
37.636	3.77865	2.17781	1
37.736	3.79553	2.24407	1
37.836	3.81202	2.39046	1
37.936	3.82863	2.52133	1
38.036	3.84551	2.58687	1
38.136	3.86212	2.75634	1
38.236	3.87878	2.82963	1
38.336	3.89532	3.01345	1
38.436	3.91221	3.1424	1
38.536	3.9287	3.2253	1
38.636	3.94536	3.38763	1
38.736	3.96219	3.49698	1
38.836	3.97879	3.64614	1
38.936	3.99534	3.75945	1
39.036	4.01211	3.88913	1
39.136	4.02889	4.02685	1
39.236	4.04538	4.08652	1
39.336	4.06204	4.27106	1
39.436	4.07881	4.33406	1
39.536	4.09547	4.43439	1
39.636	4.11202	4.63546	1
39.736	4.12879	4.75168	1
39.836	4.14539	4.93067	1
39.936	4.16211	5.14922	1
40.036	4.17871	5.28546	1
40.136	4.19554	5.47472	1
40.236	4.21215	5.66884	1
40.336	4.22864	5.85038	1
40.436	4.24552	6.02237	1
40.536	4.26207	6.23126	1
40.636	4.27879	6.39229	1
40.736	4.29539	6.60895	1
40.836	4.31222	6.82625	1
40.936	4.32871	6.9968	1
41.036	4.34537	7.23585	1
41.136	4.3622	7.42712	1
41.236	4.37875	7.68463	1
41.336	4.39541	7.85855	1
41.436	4.41218	8.04486	1
41.536	4.42878	8.30342	1
41.636	4.44533	8.49075	1
41.736	4.4621	8.75145	1
41.836	4.47882	8.95134	1
41.936	4.49542	9.14677	1
42.036	4.51197	9.35819	1
42.136	4.52886	9.49223	1
42.236	4.5454	9.78047	1
42.336	4.56206	9.9652	1
42.436	4.57878	10.2355	1
42.536	4.5955	10.436	1
42.636	4.61204	10.6194	1
42.736	4.62865	10.7274	1
42.836	4.64565	11.0124	1
42.936	4.66208	11.2505	1
43.036	4.67874	11.4086	1
43.136	4.69546	11.7034	1
43.236	4.71217	11.966	1
43.336	4.72866	12.2354	1
43.436	4.74544	12.4702	1
43.536	4.76221	12.7423	1
43.636	4.77876	12.9614	1
43.736	4.79542	13.1911	1
43.836	4.81213	13.486	1
43.936	4.82879	13.7228	1
44.036	4.84534	14.0435	1
44.136	4.86217	14.3988	1
44.236	4.87877	14.684	1
44.336	4.89549	15.0953	1
44.436	4.91204	15.3739	1
44.536	4.92887	15.7089	1
44.636	4.94536	16.1049	1
44.736	4.96207	16.4686	1
44.836	4.97879	16.8664	1
44.936	4.99545	17.2084	1
45.036	5.01211	17.5612	1
45.136	5.02871	18.0054	1
45.236	5.04554	18.3893	1
45.336	5.06203	18.825	1
45.436	5.07875	19.1908	1
45.536	5.09552	19.5872	1
45.636	5.11213	19.9931	1
45.736	5.12873	20.4161	1
45.836	5.14545	20.8641	1
45.936	5.16216	21.2938	1
46.036	5.17865	21.6829	1
46.136	5.19543	22.1789	1
46.236	5.2122	22.6116	1
46.336	5.22875	22.9668	1
46.436	5.24529	23.3862	1
46.536	5.26218	23.6584	1
46.636	5.27878	24.1317	1
46.736	5.29539	24.5612	1
46.836	5.31199	25.0285	1
46.936	5.32888	25.4033	1
47.036	5.34542	25.8773	1
47.136	5.36197	26.3743	1
47.236	5.37886	26.7645	1
47.336	5.3954	27.2435	1
47.436	5.41206	27.7867	1
47.536	5.42872	28.2039	1
47.636	5.44555	28.7443	1
47.736	5.46204	29.2144	1
47.836	5.4787	29.8085	1
47.936	5.49553	30.3345	1
48.036	5.51208	30.832	1
48.136	5.52874	31.3776	1
48.236	5.54546	31.956	1
48.336	5.56217	32.5465	1
48.436	5.57872	33.0572	1
48.536	5.59544	33.7061	1
48.636	5.61215	34.3275	1
48.736	5.62881	34.8797	1
48.836	5.64536	35.5703	1
48.936	5.66219	36.1141	1
49.036	5.67874	36.7736	1
49.136	5.6954	37.3717	1
49.236	5.71206	38.0939	1
49.336	5.72877	38.6977	1
49.436	5.74538	39.3818	1
49.528	5.76073	40.0051	1.5
49.53	5.76102	40.0214	1.5
49.63	5.74878	39.6426	1.5
49.73	5.72804	38.2284	1.5
49.83	5.71081	37.1755	1.5
49.93	5.69415	36.1741	1.5
50.03	5.67755	35.2007	1.5
50.13	5.66083	34.3375	1.5
50.23	5.64411	33.46	1.5
50.33	5.62757	32.5909	1.5
50.43	5.61096	31.8384	1.5
50.53	5.59408	30.988	1.5
50.63	5.57747	30.2143	1.5
50.73	5.56081	29.4908	1.5
50.83	5.54415	28.8006	1.5
50.93	5.52744	28.0336	1.5
51.03	5.51083	27.3457	1.5
51.13	5.49417	26.6889	1.5
51.23	5.4774	26.0434	1.5
51.33	5.46085	25.4581	1.5
51.43	5.44419	24.8292	1.5
51.53	5.42742	24.2355	1.5
51.63	5.41076	23.6387	1.5
51.73	5.39421	23.047	1.5
51.83	5.37744	22.5215	1.5
51.93	5.36072	21.9412	1.5
52.03	5.34418	21.4096	1.5
52.13	5.32752	20.864	1.5
52.23	5.31063	20.3358	1.5
52.33	5.2942	19.8711	1.5
52.43	5.27754	19.3877	1.5
52.53	5.26076	18.936	1.5
52.63	5.24405	18.4575	1.5
52.73	5.2275	18.0266	1.5
52.83	5.2109	17.5579	1.5
52.93	5.19395	17.0619	1.5
53.03	5.17746	16.6557	1.5
53.13	5.16086	16.2143	1.5
53.23	5.14403	15.7314	1.5
53.33	5.12743	15.3947	1.5
53.43	5.11082	15.0143	1.5
53.53	5.09422	14.6101	1.5
53.63	5.07733	14.2255	1.5
53.73	5.06084	13.9197	1.5
53.83	5.04418	13.5581	1.5
53.93	5.02735	13.2198	1.5
54.03	5.01081	12.8867	1.5
54.13	4.9942	12.4896	1.5
54.23	4.97743	12.1806	1.5
54.33	4.96071	11.8934	1.5
54.43	4.94417	11.5606	1.5
54.53	4.92745	11.2683	1.5
54.63	4.91073	10.9605	1.5
54.73	4.89413	10.6157	1.5
54.83	4.87747	10.364	1.5
54.93	4.8607	10.1035	1.5
55.03	4.84415	9.77793	1.5
55.13	4.82743	9.5224	1.5
55.23	4.81083	9.2499	1.5
55.33	4.794	9.01286	1.5
55.43	4.77751	8.7755	1.5
55.53	4.76079	8.51816	1.5
55.63	4.74402	8.28007	1.5
55.73	4.72747	8.04581	1.5
55.83	4.71081	7.87939	1.5
55.93	4.6941	7.56083	1.5
56.03	4.67732	7.35679	1.5
56.13	4.66083	7.23642	1.5
56.23	4.64412	6.99688	1.5
56.33	4.62729	6.83162	1.5
56.43	4.6108	6.64409	1.5
56.53	4.59419	6.48333	1.5
56.63	4.57742	6.28591	1.5
56.73	4.56076	6.08485	1.5
56.83	4.54421	5.98469	1.5
56.93	4.5275	5.76362	1.5
57.03	4.51072	5.57882	1.5
57.13	4.49406	5.42781	1.5
57.23	4.47757	5.23935	1.5
57.33	4.46069	5.10624	1.5
57.43	4.44408	4.91265	1.5
57.53	4.42742	4.80235	1.5
57.63	4.41076	4.63953	1.5
57.73	4.39405	4.51097	1.5
57.83	4.37744	4.42598	1.5
57.93	4.36084	4.23846	1.5
58.03	4.34395	4.15279	1.5
58.13	4.32752	4.10205	1.5
58.23	4.3108	3.98519	1.5
58.33	4.29414	3.88513	1.5
58.43	4.27743	3.77611	1.5
58.53	4.26082	3.6792	1.5
58.63	4.24411	3.49829	1.5
58.73	4.22733	3.37527	1.5
58.83	4.21079	3.30085	1.5
58.93	4.19418	3.14781	1.5
59.03	4.1773	3.0459	1.5
59.13	4.16081	2.91676	1.5
59.23	4.1442	2.82654	1.5
59.33	4.12737	2.7619	1.5
59.43	4.11077	2.64903	1.5
59.53	4.09411	2.57892	1.5
59.63	4.07751	2.4796	1.5
59.73	4.06062	2.44274	1.5
59.83	4.04419	2.37224	1.5
59.93	4.02753	2.24039	1.5
60.03	4.0107	2.12802	1.5
60.13	3.99409	2.06215	1.5
60.23	3.97749	2.03612	1.5
60.33	3.96089	2.01177	1.5
60.43	3.944	1.97295	1.5
60.53	3.92751	1.92909	1.5
60.63	3.91079	1.89969	1.5
60.73	3.89408	1.84147	1.5
60.83	3.87742	1.82788	1.5
60.93	3.86087	1.7013	1.5
61.03	3.84404	1.61608	1.5
61.13	3.82738	1.57693	1.5
61.23	3.81089	1.54658	1.5
61.33	3.79417	1.53181	1.5
61.43	3.77734	1.53137	1.5
61.53	3.7608	1.47635	1.5
61.63	3.74414	1.51718	1.5
61.73	3.72731	1.43523	1.5
61.83	3.71082	1.43398	1.5
61.93	3.6941	1.2955	1.5
62.03	3.67744	1.2281	1.5
62.13	3.66061	1.24062	1.5
62.23	3.64418	1.14649	1.5
62.33	3.62746	1.16076	1.5
62.43	3.61069	1.06234	1.5
62.53	3.59414	1.0281	1.5
62.63	3.57748	1.02464	1.5
62.704	3.56513	0.99836	2
62.706	3.56479	0.99142	2
62.708	3.56445	0.98506	2
62.808	3.57708	0.99533	2
62.908	3.59833	1.04964	2
63.008	3.61533	1.11596	2
63.108	3.63216	1.20016	2
63.208	3.64865	1.31697	2
63.308	3.66537	1.38618	2
63.408	3.6822	1.43756	2
63.508	3.69875	1.45576	2
63.608	3.71535	1.48672	2
63.708	3.73212	1.56232	2
63.808	3.74884	1.53415	2
63.908	3.76539	1.58833	2
64.008	3.7821	1.68379	2
64.108	3.79871	1.76592	2
64.208	3.81542	1.87187	2
64.308	3.83197	1.99762	2
64.408	3.84886	1.97708	2
64.508	3.8654	1.99338	2
64.608	3.88206	2.06452	2
64.708	3.89878	2.19853	2
64.808	3.91544	2.25388	2
64.908	3.93204	2.38423	2
65.008	3.94865	2.55063	2
65.108	3.96553	2.58525	2
65.208	3.98208	2.70177	2
65.308	3.99874	2.86186	2
65.408	4.0154	2.99161	2
65.508	4.03223	3.10925	2
65.608	4.04872	3.28445	2
65.708	4.06538	3.47089	2
65.808	4.08221	3.55518	2
65.908	4.09876	3.68233	2
66.008	4.1153	3.80717	2
66.108	4.13213	4.00163	2
66.208	4.14879	4.06874	2
66.308	4.16534	4.12338	2
66.408	4.18217	4.27948	2
66.508	4.19883	4.37659	2
66.608	4.21549	4.50659	2
66.708	4.23198	4.77045	2
66.808	4.24887	4.90099	2
66.908	4.26541	5.05884	2
67.008	4.28207	5.24522	2
67.108	4.29879	5.46956	2
67.208	4.31539	5.59494	2
67.308	4.33211	5.83016	2
67.408	4.34866	5.99987	2
67.508	4.36554	6.18938	2
67.608	4.38198	6.35732	2
67.708	4.39869	6.61446	2
67.808	4.41552	6.74106	2
67.908	4.43207	7.01779	2
68.008	4.44873	7.22762	2
68.108	4.46545	7.45834	2
68.208	4.48216	7.65817	2
68.308	4.49871	7.87771	2
68.408	4.51543	8.08488	2
68.508	4.53214	8.35592	2
68.608	4.54875	8.54046	2
68.708	4.56535	8.74739	2
68.808	4.58218	8.99162	2
68.908	4.59878	9.16903	2
69.008	4.61539	9.36045	2
69.108	4.63205	9.60007	2
69.208	4.64893	9.85313	2
69.308	4.66542	9.97824	2
69.408	4.68197	10.1852	2
69.508	4.69886	10.4116	2
69.608	4.7154	10.5899	2
69.708	4.73212	10.8239	2
69.808	4.74872	11.093	2
69.908	4.76561	11.2611	2
70.008	4.78204	11.5996	2
70.108	4.7987	11.8288	2
70.208	4.81548	12.0736	2
70.308	4.83208	12.3233	2
70.408	4.84868	12.6462	2
70.508	4.86551	12.9155	2
70.608	4.88212	13.1875	2
70.708	4.89872	13.5059	2
70.808	4.91544	13.8891	2
70.908	4.93215	14.167	2
71.008	4.94881	14.518	2
71.108	4.9653	14.8627	2
71.208	4.98219	15.241	2
71.308	4.99874	15.5665	2
71.408	5.0154	15.9696	2
71.508	5.03211	16.3609	2
71.608	5.04883	16.7647	2
71.708	5.06543	17.1355	2
71.808	5.08198	17.4713	2
71.908	5.09892	17.944	2
72.008	5.11536	18.4116	2
72.108	5.13207	18.7364	2
72.208	5.14885	19.1186	2
72.308	5.16551	19.594	2
72.408	5.182	20.0201	2
72.508	5.19877	20.4237	2
72.608	5.21554	20.8991	2
72.708	5.23203	21.2995	2
72.808	5.24869	21.7252	2
72.908	5.26552	22.1455	2
73.008	5.28213	22.5921	2
73.108	5.29862	22.9099	2
73.208	5.31545	23.3308	2
73.308	5.33216	23.7619	2
73.408	5.34882	24.1611	2
73.508	5.36531	24.5363	2
73.608	5.38226	25.1023	2
73.708	5.39875	25.5171	2
73.808	5.41541	26.0236	2
73.908	5.43218	26.4766	2
74.008	5.44878	26.8867	2
74.108	5.46544	27.3182	2
74.208	5.48199	27.9592	2
74.308	5.49888	28.4528	2
74.408	5.51537	29.0194	2
74.508	5.53208	29.5652	2
74.608	5.54886	30.1174	2
74.708	5.56546	30.6519	2
74.808	5.58201	31.234	2
74.908	5.59878	31.9197	2
75.008	5.6155	32.3881	2
75.108	5.63204	32.9746	2
75.208	5.6487	33.6214	2
75.308	5.66548	34.2079	2
75.408	5.68214	34.8833	2
75.508	5.69863	35.5124	2
75.608	5.71551	36.1929	2
75.708	5.73206	36.8741	2
75.808	5.74872	37.5542	2
75.908	5.76544	38.3153	2
76.008	5.78221	38.8556	2
76.108	5.79876	39.6131	2
76.164	5.80805	40.0069	2.5
76.166	5.80839	40.0294	2.5
76.266	5.79604	39.7022	2.5
76.366	5.77535	38.2649	2.5
76.466	5.75807	37.2006	2.5
76.566	5.74158	36.1791	2.5
76.666	5.72481	35.2805	2.5
76.766	5.70809	34.3734	2.5
76.866	5.69149	33.573	2.5
76.966	5.67488	32.6732	2.5
77.066	5.65817	31.8333	2.5
77.166	5.64145	31.0187	2.5
77.266	5.62485	30.3015	2.5
77.366	5.60819	29.5061	2.5
77.466	5.59141	28.8068	2.5
77.566	5.57481	28.1095	2.5
77.666	5.55821	27.4124	2.5
77.766	5.54138	26.7322	2.5
77.866	5.52483	26.15	2.5
77.966	5.50817	25.4786	2.5
78.066	5.49151	24.8214	2.5
78.166	5.47462	24.2492	2.5
78.266	5.45819	23.6059	2.5
78.366	5.44147	23.0248	2.5
78.466	5.4247	22.5309	2.5
78.566	5.40815	21.957	2.5
78.666	5.39144	21.4019	2.5
78.766	5.37483	20.8914	2.5
78.866	5.358	20.4052	2.5
78.966	5.34157	19.8709	2.5
79.066	5.3248	19.397	2.5
79.166	5.30802	18.8925	2.5
79.266	5.29148	18.45	2.5
79.366	5.27493	18.0606	2.5
79.466	5.25804	17.568	2.5
79.566	5.2415	17.1158	2.5
79.666	5.22484	16.733	2.5
79.766	5.20812	16.3332	2.5
79.866	5.19135	15.9626	2.5
79.966	5.17474	15.4978	2.5
80.066	5.1582	15.105	2.5
80.166	5.14137	14.7168	2.5
80.266	5.12476	14.2962	2.5
80.366	5.1081	13.9482	2.5
80.466	5.0915	13.5963	2.5
80.566	5.07467	13.231	2.5
80.666	5.05812	12.9191	2.5
80.766	5.04146	12.5105	2.5
80.866	5.02469	12.2539	2.5
80.966	5.00814	11.8906	2.5
81.066	4.99154	11.5965	2.5
81.166	4.97471	11.2644	2.5
81.266	4.95811	10.9588	2.5
81.366	4.9415	10.6631	2.5
81.466	4.92479	10.3621	2.5
81.566	4.90801	10.0475	2.5
81.666	4.89147	9.77884	2.5
81.766	4.87481	9.53736	2.5
81.866	4.85803	9.29939	2.5
81.966	4.84143	8.99397	2.5
82.066	4.82483	8.74408	2.5
82.166	4.80805	8.50365	2.5
82.266	4.79139	8.20304	2.5
82.366	4.77485	8.04346	2.5
82.466	4.75813	7.77788	2.5
82.566	4.7413	7.52164	2.5
82.666	4.72481	7.33975	2.5
82.766	4.70815	7.10353	2.5
82.866	4.69138	6.93207	2.5
82.966	4.67477	6.72119	2.5
83.066	4.65817	6.60797	2.5
83.166	4.64151	6.37555	2.5
83.266	4.62462	6.13854	2.5
83.366	4.60819	5.96617	2.5
83.466	4.59142	5.78499	2.5
83.566	4.57476	5.66659	2.5
83.666	4.5581	5.48282	2.5
83.766	4.54155	5.30084	2.5
83.866	4.52478	5.15004	2.5
83.966	4.50806	4.981	2.5
84.066	4.49146	4.83589	2.5
84.166	4.47485	4.72221	2.5
84.266	4.45802	4.52167	2.5
84.366	4.44142	4.35558	2.5
84.466	4.42482	4.25332	2.5
84.566	4.40799	4.16142	2.5
84.666	4.39144	4.07608	2.5
84.766	4.37472	4.05372	2.5
84.866	4.35818	3.90384	2.5
84.966	4.34129	3.78826	2.5
85.066	4.32491	3.69902	2.5
85.166	4.30814	3.54629	2.5
85.266	4.29137	3.40489	2.5
85.366	4.27482	3.31586	2.5
85.466	4.2581	3.1512	2.5
85.566	4.24144	3.0859	2.5
85.666	4.22467	2.99865	2.5
85.766	4.20818	2.88748	2.5
85.866	4.19146	2.75967	2.5
85.966	4.17469	2.67387	2.5
86.066	4.15809	2.58841	2.5
86.166	4.14148	2.49134	2.5
86.266	4.12471	2.39856	2.5
86.366	4.10811	2.31781	2.5
86.466	4.0915	2.26298	2.5
86.566	4.07484	2.20355	2.5
86.666	4.05801	2.10853	2.5
86.766	4.04147	2.04223	2.5
86.866	4.02486	2.07216	2.5
86.966	4.00798	1.97218	2.5
87.066	3.99149	1.98522	2.5
87.166	3.97477	1.91024	2.5
87.266	3.95817	1.87792	2.5
87.366	3.94134	1.74518	2.5
87.466	3.92485	1.70376	2.5
87.566	3.90813	1.57889	2.5
87.666	3.89136	1.6037	2.5
87.766	3.87481	1.60651	2.5
87.866	3.85815	1.53728	2.5
87.966	3.84138	1.54719	2.5
88.066	3.82472	1.51603	2.5
88.166	3.80823	1.51772	2.5
88.266	3.79151	1.4103	2.5
88.366	3.77468	1.38071	2.5
88.466	3.75813	1.25518	2.5
88.566	3.74153	1.18474	2.5
88.666	3.72464	1.19008	2.5
88.766	3.7081	1.11882	2.5
88.866	3.69144	1.11936	2.5
88.938	3.67948	0.9967	3
88.94	3.6792	0.98992	3
88.942	3.67886	0.98681	3
89.042	3.69138	1.05695	3
89.142	3.71257	1.20132	3
89.242	3.72969	1.25596	3
89.342	3.7464	1.32987	3
89.442	3.76306	1.39908	3
89.542	3.77967	1.49721	3
89.642	3.7965	1.5079	3
89.742	3.81304	1.53254	3
89.842	3.82965	1.57376	3
89.942	3.84653	1.57229	3
90.042	3.86308	1.68113	3
90.142	3.87974	1.74795	3
90.242	3.89634	1.83039	3
90.342	3.91317	1.95879	3
90.442	3.92966	1.98932	3
90.542	3.94638	2.0406	3
90.642	3.96315	2.0318	3
90.742	3.97976	2.10139	3
90.842	3.99636	2.24417	3
90.942	4.01308	2.32568	3
91.042	4.02985	2.46553	3
91.142	4.0464	2.63794	3
91.242	4.06306	2.81126	3
91.342	4.07983	2.87325	3
91.442	4.09643	3.01208	3
91.542	4.11298	3.16284	3
91.642	4.12981	3.29193	3
91.742	4.14641	3.42709	3
91.842	4.16302	3.62376	3
91.942	4.17973	3.75272	3
92.042	4.19651	3.89277	3
92.142	4.21317	3.97372	3
92.242	4.22966	4.12312	3
92.342	4.24654	4.20096	3
92.442	4.26303	4.31014	3
92.542	4.27981	4.40295	3
92.642	4.29635	4.62622	3
92.742	4.31318	4.79883	3
92.842	4.32979	4.97815	3
92.942	4.34633	5.16056	3
93.042	4.36322	5.35974	3
93.142	4.37971	5.49818	3
93.242	4.39637	5.79135	3
93.342	4.41314	5.98471	3
93.442	4.4298	6.15653	3
93.542	4.44635	6.32618	3
93.642	4.46318	6.55659	3
93.742	4.47978	6.73246	3
93.842	4.49644	6.96524	3
93.942	4.51299	7.18656	3
94.042	4.52988	7.42424	3
94.142	4.54642	7.64142	3
94.242	4.56303	7.8373	3
94.342	4.5798	8.07685	3
94.442	4.59646	8.32992	3
94.542	4.61306	8.50483	3
94.642	4.62967	8.72838	3
94.742	4.64661	8.93183	3
94.842	4.66304	9.17239	3
94.942	4.6797	9.31181	3
95.042	4.69648	9.5659	3
95.142	4.71314	9.76783	3
95.242	4.72974	9.93956	3
95.342	4.7464	10.2061	3
95.442	4.76323	10.3703	3
95.542	4.77972	10.5933	3
95.642	4.79638	10.8517	3
95.742	4.81315	11.0409	3
95.842	4.82981	11.2866	3
95.942	4.84636	11.5425	3
96.042	4.86313	11.8548	3
96.142	4.87979	12.125	3
96.242	4.8964	12.4255	3
96.342	4.91306	12.8115	3
96.442	4.92983	13.0757	3
96.542	4.94638	13.4161	3
96.642	4.96304	13.7439	3
96.742	4.97981	14.0825	3
96.842	4.99641	14.4573	3
96.942	5.01307	14.8391	3
97.042	5.02968	15.1816	3
97.142	5.04656	15.5603	3
97.242	5.063	15.9272	3
97.342	5.07971	16.2877	3
97.442	5.09654	16.6689	3
97.542	5.11309	17.0719	3
97.642	5.12975	17.4819	3
97.742	5.14647	17.8747	3
97.842	5.16318	18.3001	3
97.942	5.17967	18.7059	3
98.042	5.19645	19.1757	3
98.142	5.21316	19.6151	3
98.242	5.22977	19.9624	3
98.342	5.24631	20.4564	3
98.442	5.26314	20.8811	3
98.542	5.2798	21.2497	3
98.642	5.29641	21.7136	3
98.742	5.31301	22.1528	3
98.842	5.32984	22.4847	3
98.942	5.34644	22.8778	3
99.042	5.36299	23.3435	3
99.142	5.37988	23.7263	3
99.242	5.39642	24.1556	3
99.342	5.41308	24.6429	3
99.442	5.42969	25.1008	3
99.542	5.44652	25.638	3
99.642	5.46306	26.0614	3
99.742	5.47967	26.566	3
99.842	5.49655	27.0904	3
99.942	5.51304	27.607	3
100.042	5.52976	27.9934	3
100.142	5.54642	28.5634	3
100.242	5.56314	29.168	3
100.342	5.57974	29.7123	3
100.442	5.59646	30.28	3
100.542	5.61312	30.8414	3
100.642	5.62978	31.4334	3
100.742	5.64632	32.0981	3
100.842	5.66315	32.6897	3
100.942	5.67976	33.2964	3
101.042	5.69636	33.9248	3
101.142	5.71313	34.5872	3
101.242	5.72979	35.2022	3
101.342	5.7464	35.9519	3
101.442	5.763	36.6548	3
101.542	5.78	37.3265	3
101.642	5.79638	37.9907	3
101.742	5.81304	38.6921	3
101.842	5.82981	39.4108	3
101.916	5.84222	40.0004	3.5
101.918	5.8425	40.0094	3.5
102.018	5.83004	39.6572	3.5
102.118	5.80918	38.1953	3.5
102.218	5.79224	37.1683	3.5
102.318	5.77558	36.138	3.5
102.418	5.75869	35.2066	3.5
102.518	5.7422	34.3949	3.5
102.618	5.72554	33.4482	3.5
102.718	5.70877	32.6256	3.5
102.818	5.69217	31.8708	3.5
102.918	5.67556	31.03	3.5
103.018	5.65879	30.2625	3.5
103.118	5.64213	29.5343	3.5
103.218	5.62553	28.764	3.5
103.318	5.60887	28.0374	3.5
103.418	5.59204	27.3603	3.5
103.518	5.57549	26.6845	3.5
103.618	5.55883	26.0519	3.5
103.718	5.54206	25.4358	3.5
103.818	5.52545	24.7567	3.5
103.918	5.50879	24.1501	3.5
104.018	5.49219	23.6313	3.5
104.118	5.47536	22.9816	3.5
104.218	5.45887	22.3948	3.5
104.318	5.44215	21.873	3.5
104.418	5.42538	21.3446	3.5
104.518	5.40878	20.8304	3.5
104.618	5.39217	20.3391	3.5
104.718	5.37546	19.7574	3.5
104.818	5.35868	19.3185	3.5
104.918	5.34219	18.8423	3.5
105.018	5.32548	18.384	3.5
105.118	5.30865	17.9635	3.5
105.218	5.29216	17.5482	3.5
105.318	5.27555	17.0406	3.5
105.418	5.25872	16.6867	3.5
105.518	5.24212	16.2943	3.5
105.618	5.22546	15.8033	3.5
105.718	5.20886	15.4067	3.5
105.818	5.19197	15.0915	3.5
105.918	5.17548	14.6625	3.5
106.018	5.15888	14.2738	3.5
106.118	5.14199	13.9146	3.5
106.218	5.12544	13.4863	3.5
106.318	5.10873	13.1749	3.5
106.418	5.09218	12.8402	3.5
106.518	5.07535	12.5026	3.5
106.618	5.05886	12.1564	3.5
106.718	5.04214	11.805	3.5
106.818	5.02531	11.4772	3.5
106.918	5.00877	11.1879	3.5
107.018	4.99216	10.878	3.5
107.118	4.97539	10.5589	3.5
107.218	4.95873	10.2872	3.5
107.318	4.94218	10.0222	3.5
107.418	4.92541	9.68193	3.5
107.518	4.90869	9.4209	3.5
107.618	4.89209	9.14659	3.5
107.718	4.87549	8.84339	3.5
107.818	4.85866	8.65988	3.5
107.918	4.84211	8.41894	3.5
108.018	4.82551	8.13096	3.5
108.118	4.80873	7.88474	3.5
108.218	4.79207	7.63484	3.5
108.318	4.77553	7.43614	3.5
108.418	4.75881	7.24059	3.5
108.518	4.74198	6.99248	3.5
108.618	4.72549	6.79584	3.5
108.718	4.70883	6.57201	3.5
108.818	4.69211	6.39697	3.5
108.918	4.6754	6.15771	3.5
109.018	4.65885	6.02673	3.5
109.118	4.64213	5.83876	3.5
109.218	4.6253	5.61091	3.5
109.318	4.60881	5.46996	3.5
109.418	4.59215	5.30723	3.5
109.518	4.57538	5.12455	3.5
109.618	4.55878	5.00162	3.5
109.718	4.54223	4.87247	3.5
109.818	4.52546	4.65015	3.5
109.918	4.50874	4.59089	3.5
110.018	4.49214	4.39768	3.5
110.118	4.47553	4.25328	3.5
110.218	4.45865	4.12377	3.5
110.318	4.4421	4.12015	3.5
110.418	4.42544	3.99743	3.5
110.518	4.40867	3.9228	3.5
110.618	4.39206	3.76738	3.5
110.718	4.37546	3.62927	3.5
110.818	4.35886	3.53744	3.5
110.918	4.34197	3.38184	3.5
111.018	4.32554	3.26972	3.5
111.118	4.30876	3.13843	3.5
111.218	4.29205	3.0394	3.5
111.318	4.2755	2.89658	3.5
111.418	4.25884	2.84389	3.5
111.518	4.24212	2.72777	3.5
111.618	4.22535	2.61376	3.5
111.718	4.20886	2.52539	3.5
111.818	4.19214	2.435	3.5
111.918	4.17531	2.35798	3.5
112.018	4.15871	2.30682	3.5
112.118	4.14222	2.23405	3.5
112.218	4.12545	2.07555	3.5
112.318	4.10879	2.04779	3.5
112.418	4.09213	2.06146	3.5
112.518	4.07547	1.97279	3.5
112.618	4.05869	2.01116	3.5
112.718	4.0422	1.90512	3.5
112.818	4.02554	1.8393	3.5
112.918	4.0086	1.74423	3.5
113.018	3.99217	1.73628	3.5
113.118	3.97545	1.59012	3.5
113.218	3.95885	1.60196	3.5
113.318	3.94202	1.60343	3.5
113.418	3.92553	1.55098	3.5
113.518	3.90881	1.54038	3.5
113.618	3.89198	1.51754	3.5
113.718	3.87549	1.46555	3.5
113.818	3.85883	1.43174	3.5
113.918	3.84206	1.32699	3.5
114.018	3.8254	1.26782	3.5
114.118	3.80891	1.19849	3.5
114.218	3.79213	1.19952	3.5
114.318	3.77536	1.10183	3.5
114.418	3.75881	1.09226	3.5
114.518	3.74215	1.03901	3.5
114.618	3.72532	1.00026	3.5
114.62	3.72498	0.99468	4
114.622	3.72464	0.98987	4
114.624	3.7243	0.98777	4
114.724	3.737	0.98581	4
114.824	3.7583	1.1338	4
114.924	3.7753	1.19433	4
115.024	3.79219	1.21453	4
115.124	3.80868	1.31408	4
115.224	3.8254	1.44371	4
115.324	3.84206	1.48168	4
115.424	3.85889	1.55039	4
115.524	3.87532	1.54416	4
115.624	3.89204	1.55799	4
115.724	3.90887	1.63339	4
115.824	3.92536	1.67123	4
115.924	3.94202	1.78165	4
116.024	3.95879	1.85434	4
116.124	3.97545	1.95719	4
116.224	3.992	1.94655	4
116.324	4.00871	2.03572	4
116.424	4.02549	2.06296	4
116.524	4.04209	2.13306	4
116.624	4.05864	2.25381	4
116.724	4.07552	2.47133	4
116.824	4.09207	2.56822	4
116.924	4.10873	2.69382	4
117.024	4.12539	2.81385	4
117.124	4.14211	2.92415	4
117.224	4.15877	3.10398	4
117.324	4.17531	3.19797	4
117.424	4.1922	3.35828	4
117.524	4.20875	3.51901	4
117.624	4.22546	3.63453	4
117.724	4.24207	3.84637	4
117.824	4.25878	3.97788	4
117.924	4.27544	4.02022	4
118.024	4.2921	4.10706	4
118.124	4.30882	4.21352	4
118.224	4.32542	4.37344	4
118.324	4.34203	4.56312	4
118.424	4.3588	4.72924	4
118.524	4.37546	4.92283	4
118.624	4.39201	5.06228	4
118.724	4.40878	5.31941	4
118.824	4.42544	5.5152	4
118.924	4.4421	5.70669	4
119.024	4.45865	5.95016	4
119.124	4.47553	6.10898	4
119.224	4.49208	6.30162	4
119.324	4.50868	6.52917	4
119.424	4.52551	6.68437	4
119.524	4.54206	6.9295	4
119.624	4.55878	7.20488	4
119.724	4.57532	7.38579	4
119.824	4.59221	7.5772	4
119.924	4.6087	7.77132	4
120.024	4.62542	8.06678	4
120.124	4.64219	8.22608	4
120.224	4.65879	8.5028	4
120.324	4.6754	8.71774	4
120.424	4.69211	8.84905	4
120.524	4.70883	9.1329	4
120.624	4.72538	9.29657	4
120.724	4.74209	9.50219	4
120.824	4.75881	9.77046	4
120.924	4.77547	9.89094	4
121.024	4.79196	10.1497	4
121.124	4.80879	10.4281	4
121.224	4.82545	10.6336	4
121.324	4.84217	10.8136	4
121.424	4.85871	11.0097	4
121.524	4.87554	11.3312	4
121.624	4.89209	11.6397	4
121.724	4.90875	11.8715	4
121.824	4.92552	12.2353	4
121.924	4.94207	12.5262	4
122.024	4.95879	12.8709	4
122.124	4.97539	13.1854	4
122.224	4.99222	13.5175	4
122.324	5.00865	13.904	4
122.424	5.02537	14.2288	4
122.524	5.0422	14.6066	4
122.624	5.05875	15.0051	4
122.724	5.07535	15.3476	4
122.824	5.09212	15.7371	4
122.924	5.10884	16.0599	4
123.024	5.12539	16.4383	4
123.124	5.1421	16.8599	4
123.224	5.15888	17.3094	4
123.324	5.17542	17.7152	4
123.424	5.19197	18.1361	4
123.524	5.20891	18.4934	4
123.624	5.2254	18.9078	4
123.724	5.24206	19.382	4
123.824	5.25878	19.8136	4
123.924	5.2755	20.2194	4
124.024	5.2921	20.6693	4
124.124	5.30859	21.1087	4
124.224	5.32559	21.4672	4
124.324	5.34208	21.9209	4
124.424	5.35874	22.3223	4
124.524	5.3754	22.693	4
124.624	5.39217	23.177	4
124.724	5.40872	23.5879	4
124.824	5.42538	24.0726	4
124.924	5.44221	24.5107	4
125.024	5.45876	24.9968	4
125.124	5.4753	25.485	4
125.224	5.49219	25.9727	4
125.324	5.50879	26.4035	4
125.424	5.52534	26.725	4
125.524	5.54211	27.3558	4
125.624	5.55883	27.9371	4
125.724	5.57543	28.4798	4
125.824	5.59198	29.0528	4
125.924	5.60887	29.6249	4
126.024	5.62547	30.1567	4
126.124	5.64202	30.7888	4
126.224	5.65885	31.3697	4
126.324	5.67545	32.0561	4
126.424	5.69211	32.6484	4
126.524	5.70866	33.3154	4
126.624	5.72554	33.9233	4
126.724	5.74198	34.5785	4
126.824	5.75869	35.2976	4
126.924	5.77552	35.978	4
127.024	5.79207	36.652	4
127.124	5.80873	37.3452	4
127.224	5.82545	38.0508	4
127.324	5.84222	38.8174	4
127.424	5.85871	39.5317	4
127.486	5.86897	40.0168	4.5
127.488	5.86931	40.0332	4.5
127.588	5.85712	39.7151	4.5
127.688	5.83644	38.2161	4.5
127.788	5.8191	37.173	4.5
127.888	5.8025	36.2043	4.5
127.988	5.78589	35.3226	4.5
128.088	5.76906	34.4073	4.5
128.188	5.75246	33.4425	4.5
128.288	5.73586	32.6096	4.5
128.388	5.71925	31.8252	4.5
128.488	5.70242	31.0535	4.5
128.588	5.68588	30.2834	4.5
128.688	5.66922	29.4941	4.5
128.788	5.65239	28.8106	4.5
128.888	5.63578	28.0726	4.5
128.988	5.61918	27.3888	4.5
129.088	5.60246	26.7154	4.5
129.188	5.58569	26.0382	4.5
129.288	5.5692	25.4356	4.5
129.388	5.55248	24.729	4.5
129.488	5.53571	24.1373	4.5
129.588	5.51911	23.5383	4.5
129.688	5.5025	22.9244	4.5
129.788	5.48573	22.3621	4.5
129.888	5.46913	21.8642	4.5
129.988	5.45247	21.4117	4.5
130.088	5.43581	20.7868	4.5
130.188	5.41903	20.2649	4.5
130.288	5.40249	19.7376	4.5
130.388	5.38588	19.3176	4.5
130.488	5.369	18.8397	4.5
130.588	5.35251	18.2909	4.5
130.688	5.33579	17.8649	4.5
130.788	5.31919	17.4686	4.5
130.888	5.30236	17.0015	4.5
130.988	5.28592	16.6494	4.5
131.088	5.26915	16.1982	4.5
131.188	5.25232	15.8302	4.5
131.288	5.23577	15.4178	4.5
131.388	5.21917	15.0299	4.5
131.488	5.2024	14.6912	4.5
131.588	5.18568	14.2836	4.5
131.688	5.16919	13.9301	4.5
131.788	5.15247	13.5144	4.5
131.888	5.1357	13.1706	4.5
131.988	5.1191	12.8846	4.5
132.088	5.10249	12.4605	4.5
132.188	5.08561	12.1283	4.5
132.288	5.06917	11.7837	4.5
132.388	5.05246	11.4565	4.5
132.488	5.0358	11.1237	4.5
132.588	5.01902	10.8328	4.5
132.688	5.00253	10.5248	4.5
132.788	4.98582	10.2032	4.5
132.888	4.96899	9.97976	4.5
132.988	4.9525	9.68402	4.5
133.088	4.93578	9.39462	4.5
133.188	4.91906	9.11943	4.5
133.288	4.9024	8.87125	4.5
133.388	4.8858	8.55369	4.5
133.488	4.86914	8.37862	4.5
133.588	4.85231	8.1015	4.5
133.688	4.83582	7.81401	4.5
133.788	4.81916	7.61553	4.5
133.888	4.80239	7.41252	4.5
133.988	4.78578	7.10523	4.5
134.088	4.76918	6.98591	4.5
134.188	4.75241	6.71995	4.5
134.288	4.73575	6.56775	4.5
134.388	4.71914	6.34887	4.5
134.488	4.70248	6.148	4.5
134.588	4.68565	5.97175	4.5
134.688	4.66916	5.72419	4.5
134.788	4.6525	5.5324	4.5
134.888	4.63567	5.35647	4.5
134.988	4.61907	5.27182	4.5
135.088	4.60247	5.11721	4.5
135.188	4.58586	4.88766	4.5
135.288	4.56898	4.80609	4.5
135.388	4.55254	4.58437	4.5
135.488	4.53583	4.43817	4.5
135.588	4.51905	4.28506	4.5
135.688	4.50245	4.17192	4.5
135.788	4.48579	4.0844	4.5
135.888	4.46913	4.07847	4.5
135.988	4.4523	3.96649	4.5
136.088	4.43581	3.83301	4.5
136.188	4.41915	3.75327	4.5
136.288	4.40232	3.64281	4.5
136.388	4.38577	3.44651	4.5
136.488	4.36917	3.31707	4.5
136.588	4.3524	3.1731	4.5
136.688	4.33579	3.10021	4.5
136.788	4.31913	2.98274	4.5
136.888	4.30253	2.85451	4.5
136.988	4.2857	2.77585	4.5
137.088	4.26915	2.64366	4.5
137.188	4.25255	2.56018	4.5
137.288	4.23566	2.42929	4.5
137.388	4.21912	2.34152	4.5
137.488	4.2024	2.27601	4.5
137.588	4.1858	2.24769	4.5
137.688	4.16897	2.16046	4.5
137.788	4.15248	2.15308	4.5
137.888	4.13576	2.08465	4.5
137.988	4.1191	2.12617	4.5
138.088	4.1025	2.0692	4.5
138.188	4.08589	1.95536	4.5
138.288	4.06906	1.92914	4.5
138.388	4.0524	1.80958	4.5
138.488	4.0358	1.71298	4.5
138.588	4.01908	1.62708	4.5
138.688	4.00231	1.64125	4.5
138.788	3.98576	1.57151	4.5
138.888	3.96922	1.61109	4.5
138.988	3.95233	1.61002	4.5
139.088	3.93578	1.49071	4.5
139.188	3.91912	1.5289	4.5
139.288	3.90241	1.44038	4.5
139.388	3.88569	1.3358	4.5
139.488	3.8692	1.32834	4.5
139.588	3.85248	1.1986	4.5
139.688	3.83565	1.19405	4.5
139.788	3.81916	1.11446	4.5
139.888	3.8025	1.09709	4.5
139.988	3.78579	1.14611	4.5
140.038	3.7774	0.99715	5
140.04	3.77706	0.99271	5
140.042	3.77672	0.99041	5
140.142	3.78919	1.04533	5
140.242	3.81061	1.12986	5
140.342	3.82772	1.18575	5
140.442	3.84444	1.29426	5
140.542	3.8611	1.32027	5
140.642	3.8777	1.43679	5
140.742	3.89436	1.51603	5
140.842	3.91125	1.54787	5
140.942	3.92768	1.50989	5
141.042	3.9444	1.61431	5
141.142	3.96111	1.57984	5
141.242	3.97783	1.7378	5
141.342	3.99432	1.83208	5
141.442	4.01109	1.90536	5
141.542	4.02781	2.03464	5
141.642	4.04441	1.99825	5
141.742	4.06102	2.04488	5
141.842	4.07785	2.10622	5
141.942	4.09445	2.21366	5
142.042	4.111	2.37606	5
142.142	4.12783	2.46354	5
142.242	4.14437	2.5963	5
142.342	4.16109	2.75282	5
142.442	4.17764	2.88428	5
142.542	4.19452	3.02743	5
142.642	4.21101	3.16227	5
142.742	4.22767	3.30729	5
142.842	4.2445	3.50127	5
142.942	4.26099	3.58136	5
143.042	4.27782	3.79692	5
143.142	4.29437	3.88484	5
143.242	4.31126	4.04953	5
143.342	4.32769	4.05784	5
143.442	4.34441	4.22565	5
143.542	4.36112	4.32854	5
143.642	4.37784	4.50101	5
143.742	4.39427	4.71246	5
143.842	4.41116	4.88273	5
143.942	4.42782	5.06606	5
144.042	4.44437	5.21766	5
144.142	4.46114	5.44654	5
144.242	4.47786	5.70138	5
144.342	4.4944	5.88549	5
144.442	4.51101	6.06498	5
144.542	4.52784	6.29939	5
144.642	4.54438	6.45074	5
144.742	4.5611	6.70699	5
144.842	4.5777	6.92338	5
144.942	4.59448	7.13905	5
145.042	4.61108	7.3359	5
145.142	4.62768	7.59977	5
145.242	4.64457	7.80705	5
145.342	4.66106	8.03687	5
145.442	4.67772	8.27895	5
145.542	4.69438	8.47457	5
145.642	4.71115	8.71551	5
145.742	4.72764	8.91121	5
145.842	4.74447	9.13838	5
145.942	4.76113	9.32263	5
146.042	4.77779	9.46087	5
146.142	4.79434	9.72853	5
146.242	4.81111	9.92011	5
146.342	4.82783	10.1665	5
146.442	4.84438	10.4292	5
146.542	4.86109	10.6263	5
146.642	4.87781	10.8019	5
146.742	4.89447	11	5
146.842	4.91102	11.3589	5
146.942	4.92785	11.6562	5
147.042	4.94439	11.962	5
147.142	4.96105	12.2637	5
147.242	4.97777	12.5944	5
147.342	4.99449	12.9792	5
147.442	5.01109	13.2769	5
147.542	5.02764	13.6259	5
147.642	5.04452	14.0079	5
147.742	5.06107	14.3069	5
147.842	5.07773	14.7332	5
147.942	5.09456	15.0812	5
148.042	5.11116	15.491	5
148.142	5.12771	15.8016	5
148.242	5.14448	16.2634	5
148.342	5.16114	16.6768	5
148.442	5.17775	17.0271	5
148.542	5.19435	17.4669	5
148.642	5.21118	17.8671	5
148.742	5.22778	18.2699	5
148.842	5.24433	18.7004	5
148.942	5.26116	19.1089	5
149.042	5.27776	19.5585	5
149.142	5.29442	20.0154	5
149.242	5.31091	20.45	5
149.342	5.32786	20.876	5
149.442	5.34446	21.3227	5
149.542	5.36101	21.7206	5
149.642	5.37784	22.1157	5
149.742	5.39444	22.4975	5
149.842	5.41104	22.9393	5
149.942	5.4277	23.4078	5
150.042	5.44453	23.8494	5
150.142	5.46102	24.2899	5
150.242	5.47774	24.764	5
150.342	5.49446	25.2659	5
150.442	5.51112	25.7199	5
150.542	5.52772	26.108	5
150.642	5.54444	26.6316	5
150.742	5.56115	27.1302	5
150.842	5.57776	27.6752	5
150.942	5.59442	28.2666	5
151.042	5.61119	28.8333	5
151.142	5.62774	29.4199	5
151.242	5.64434	29.9455	5
151.342	5.66117	30.5961	5
151.442	5.67772	31.1865	5
151.542	5.69443	31.8482	5
151.642	5.71104	32.4731	5
151.742	5.72787	33.1017	5
151.842	5.74436	33.8094	5
151.942	5.76102	34.4275	5
152.042	5.77796	35.1464	5
152.142	5.79439	35.8018	5
152.242	5.81111	36.463	5
152.342	5.82771	37.2605	5
152.442	5.84454	38.0029	5
152.542	5.86098	38.605	5
152.642	5.87775	39.4026	5
152.72	5.89084	40.0079	5.5
152.722	5.89118	40.0262	5.5
152.822	5.87866	39.7077	5.5
152.922	5.85803	38.2604	5.5
153.022	5.84097	37.207	5.5
153.122	5.82409	36.2494	5.5
153.222	5.80748	35.283	5.5
153.322	5.79082	34.3924	5.5
153.422	5.77428	33.5014	5.5
153.522	5.75733	32.6273	5.5
153.622	5.74096	31.8472	5.5
153.722	5.72418	31.004	5.5
153.822	5.70741	30.2563	5.5
153.922	5.69081	29.4897	5.5
154.022	5.67426	28.7891	5.5
154.122	5.65743	28.0336	5.5
154.222	5.64071	27.3487	5.5
154.322	5.62417	26.6797	5.5
154.422	5.60751	26.0221	5.5
154.522	5.59073	25.347	5.5
154.622	5.57413	24.7311	5.5
154.722	5.55753	24.1607	5.5
154.822	5.5407	23.5069	5.5
154.922	5.52415	22.8845	5.5
155.022	5.50743	22.3963	5.5
155.122	5.49083	21.7927	5.5
155.222	5.474	21.2453	5.5
155.322	5.45751	20.7497	5.5
155.422	5.44079	20.1964	5.5
155.522	5.42402	19.6977	5.5
155.622	5.40747	19.263	5.5
155.722	5.39081	18.7339	5.5
155.822	5.3741	18.3317	5.5
155.922	5.35732	17.9041	5.5
156.022	5.34089	17.4048	5.5
156.122	5.32412	16.9967	5.5
156.222	5.30729	16.5884	5.5
156.322	5.29085	16.1737	5.5
156.422	5.27425	15.7592	5.5
156.522	5.25736	15.3888	5.5
156.622	5.2407	14.9483	5.5
156.722	5.22416	14.5487	5.5
156.822	5.2075	14.2681	5.5
156.922	5.19067	13.8239	5.5
157.022	5.17412	13.5765	5.5
157.122	5.15757	13.1133	5.5
157.222	5.14069	12.718	5.5
157.322	5.12414	12.3827	5.5
157.422	5.10742	12.0542	5.5
157.522	5.09076	11.7686	5.5
157.622	5.07405	11.3879	5.5
157.722	5.0575	11.0932	5.5
157.822	5.04084	10.7609	5.5
157.922	5.02395	10.4554	5.5
158.022	5.00752	10.1935	5.5
158.122	4.9908	9.83761	5.5
158.222	4.97403	9.57857	5.5
158.322	4.95743	9.33868	5.5
158.422	4.94082	8.97276	5.5
158.522	4.92411	8.77386	5.5
158.622	4.90733	8.49167	5.5
158.722	4.89084	8.22067	5.5
158.822	4.87413	8.03246	5.5
158.922	4.8573	7.7963	5.5
159.022	4.84075	7.55943	5.5
159.122	4.8242	7.29046	5.5
159.222	4.80737	7.10399	5.5
159.322	4.79077	6.8717	5.5
159.422	4.77417	6.66336	5.5
159.522	4.75751	6.4671	5.5
159.622	4.74062	6.2365	5.5
159.722	4.72413	6.03282	5.5
159.822	4.70753	5.87324	5.5
159.922	4.6907	5.64979	5.5
160.022	4.67409	5.54532	5.5
160.122	4.65743	5.32804	5.5
160.222	4.64083	5.12821	5.5
160.322	4.62394	4.96921	5.5
160.422	4.60751	4.84819	5.5
160.522	4.59079	4.63592	5.5
160.622	4.57402	4.51028	5.5
160.722	4.55742	4.41561	5.5
160.822	4.54087	4.21137	5.5
160.922	4.52415	4.1321	5.5
161.022	4.50744	4.14333	5.5
161.122	4.49078	3.96144	5.5
161.222	4.47412	3.87564	5.5
161.322	4.45729	3.72133	5.5
161.422	4.44074	3.57083	5.5
161.522	4.42414	3.43876	5.5
161.622	4.40731	3.35759	5.5
161.722	4.39082	3.1944	5.5
161.822	4.3741	3.1448	5.5
161.922	4.35755	3.00471	5.5
162.022	4.34067	2.89265	5.5
162.122	4.32418	2.75252	5.5
162.222	4.30746	2.66794	5.5
162.322	4.29074	2.54641	5.5
162.422	4.2742	2.46646	5.5
162.522	4.25742	2.41354	5.5
162.622	4.24082	2.35497	5.5
162.722	4.22399	2.28303	5.5
162.822	4.2075	2.23397	5.5
162.922	4.19078	2.12095	5.5
163.022	4.17401	2.07869	5.5
163.122	4.15741	2.00666	5.5
163.222	4.14092	2.02712	5.5
163.322	4.12409	1.98203	5.5
163.422	4.10748	1.90827	5.5
163.522	4.09082	1.75627	5.5
163.622	4.07416	1.72499	5.5
163.722	4.05733	1.64721	5.5
163.822	4.04073	1.62352	5.5
163.922	4.02413	1.58689	5.5
164.022	4.0073	1.58597	5.5
164.122	3.99081	1.54562	5.5
164.222	3.97409	1.51318	5.5
164.322	3.95743	1.47281	5.5
164.422	3.94066	1.39686	5.5
164.522	3.92417	1.33936	5.5
164.622	3.90751	1.27878	5.5
164.722	3.89062	1.18559	5.5
164.822	3.87419	1.18386	5.5
164.922	3.85753	1.14018	5.5
165.022	3.84081	1.09273	5.5
165.122	3.82404	1.03833	5.5
165.2	3.81112	0.9995	6
165.202	3.81078	0.99536	6
165.204	3.81049	0.99339	6
165.304	3.82268	1.03071	6
165.404	3.84432	1.11757	6
165.504	3.86138	1.16864	6
165.604	3.87798	1.2677	6
165.704	3.89464	1.37299	6
165.804	3.91153	1.42421	6
165.904	3.92802	1.52096	6
166.004	3.94468	1.61422	6
166.104	3.96151	1.59231	6
166.204	3.97811	1.58815	6
166.304	3.99466	1.61322	6
166.404	4.01143	1.70032	6
166.504	4.02815	1.84216	6
166.604	4.04475	1.88701	6
166.704	4.06136	2.00556	6
166.804	4.07819	1.99956	6
166.904	4.09479	2.06023	6
167.004	4.11134	2.12624	6
167.104	4.12817	2.23771	6
167.204	4.14471	2.37216	6
167.304	4.16143	2.47053	6
167.404	4.17803	2.59116	6
167.504	4.19481	2.75573	6
167.604	4.21141	2.92577	6
167.704	4.22801	3.09594	6
167.804	4.24484	3.13879	6
167.904	4.26139	3.32371	6
168.004	4.27811	3.49805	6
168.104	4.29471	3.66739	6
168.204	4.31154	3.80252	6
168.304	4.32809	3.94364	6
168.404	4.34475	4.01899	6
168.504	4.36146	4.07882	6
168.604	4.37812	4.19776	6
168.704	4.39467	4.37057	6
168.804	4.41144	4.51558	6
168.904	4.4281	4.72016	6
169.004	4.44471	4.95042	6
169.104	4.46142	5.11689	6
169.204	4.4782	5.32174	6
169.304	4.4948	5.49683	6
169.404	4.51135	5.74378	6
169.504	4.52818	5.92123	6
169.604	4.54472	6.15266	6
169.704	4.56144	6.37245	6
169.804	4.57804	6.63067	6
169.904	4.59482	6.841	6
170.004	4.61142	7.03034	6
170.104	4.62797	7.17897	6
170.204	4.64491	7.46061	6
170.304	4.6614	7.67219	6
170.404	4.67806	7.89254	6
170.504	4.69472	8.09792	6
170.604	4.71149	8.3599	6
170.704	4.72798	8.5833	6
170.804	4.74476	8.76466	6
170.904	4.76153	8.99751	6
171.004	4.77808	9.19083	6
171.104	4.79468	9.32819	6
171.204	4.81151	9.58408	6
171.304	4.82806	9.82465	6
171.404	4.84466	10.0368	6
171.504	4.86143	10.2457	6
171.604	4.87815	10.5278	6
171.704	4.89481	10.6647	6
171.804	4.91136	10.935	6
171.904	4.92819	11.2043	6
172.004	4.94473	11.4693	6
172.104	4.96139	11.827	6
172.204	4.97811	12.1081	6
172.304	4.99477	12.5012	6
172.404	5.01143	12.786	6
172.504	5.02798	13.1645	6
172.604	5.04486	13.4757	6
172.704	5.0613	13.7677	6
172.804	5.07807	14.2364	6
172.904	5.09484	14.5451	6
173.004	5.1115	14.8767	6
173.104	5.12805	15.3502	6
173.204	5.14482	15.6825	6
173.304	5.16148	16.0029	6
173.404	5.17803	16.4389	6
173.504	5.19469	16.9222	6
173.604	5.21152	17.2502	6
173.704	5.22812	17.6949	6
173.804	5.24467	18.0865	6
173.904	5.2615	18.5065	6
174.004	5.2781	18.9525	6
174.104	5.29476	19.383	6
174.204	5.31125	19.8244	6
174.304	5.3282	20.2349	6
174.404	5.3448	20.7506	6
174.504	5.36135	21.1351	6
174.604	5.37818	21.5583	6
174.704	5.39472	21.977	6
174.804	5.41144	22.3518	6
174.904	5.42799	22.7831	6
175.004	5.44487	23.2757	6
175.104	5.46136	23.7032	6
175.204	5.47808	24.1854	6
175.304	5.4948	24.6499	6
175.404	5.51146	25.115	6
175.504	5.52806	25.6148	6
175.604	5.54478	26.0206	6
175.704	5.56149	26.4194	6
175.804	5.57804	26.9547	6
175.904	5.59476	27.6022	6
176.004	5.61147	28.1457	6
176.104	5.62813	28.6564	6
176.204	5.64462	29.3103	6
176.304	5.66157	29.9271	6
176.404	5.67806	30.4838	6
176.504	5.69472	31.1052	6
176.604	5.71143	31.7524	6
176.704	5.72815	32.3602	6
176.804	5.7447	33.0384	6
176.904	5.7613	33.6897	6
177.004	5.7783	34.3597	6
177.104	5.79473	35.043	6
177.204	5.81145	35.7278	6
177.304	5.82811	36.4378	6
177.404	5.84488	37.2219	6
177.504	5.86137	37.839	6
177.604	5.87803	38.6187	6
177.704	5.89481	39.4072	6
177.794	5.90982	40.0142	6.5
177.796	5.91011	40.0313	6.5
177.896	5.8977	39.8012	6.5
177.996	5.8769	38.3426	6.5
178.096	5.85996	37.2635	6.5
178.196	5.84318	36.3231	6.5
178.296	5.82647	35.4055	6.5
178.396	5.80969	34.4472	6.5
178.496	5.7932	33.5652	6.5
178.596	5.77654	32.7092	6.5
178.696	5.75966	31.8428	6.5
178.796	5.74322	31.0484	6.5
178.896	5.72651	30.3204	6.5
178.996	5.70973	29.5396	6.5
179.096	5.69313	28.8239	6.5
179.196	5.67658	28.1137	6.5
179.296	5.65981	27.376	6.5
179.396	5.64304	26.682	6.5
179.496	5.62649	26.0717	6.5
179.596	5.60989	25.3659	6.5
179.696	5.593	24.7481	6.5
179.796	5.57645	24.1181	6.5
179.896	5.55979	23.5334	6.5
179.996	5.54308	22.9282	6.5
180.096	5.52642	22.4399	6.5
180.196	5.50981	21.7705	6.5
180.296	5.49315	21.2652	6.5
180.396	5.47632	20.792	6.5
180.496	5.45983	20.2133	6.5
180.596	5.44312	19.7259	6.5
180.696	5.4264	19.2889	6.5
180.796	5.4098	18.7507	6.5
180.896	5.39314	18.262	6.5
180.996	5.37642	17.914	6.5
181.096	5.3597	17.4222	6.5
181.196	5.34321	17.0355	6.5
181.296	5.32644	16.6021	6.5
181.396	5.30961	16.1653	6.5
181.496	5.29318	15.7654	6.5
181.596	5.27657	15.3761	6.5
181.696	5.25969	15.0175	6.5
181.796	5.24308	14.6065	6.5
181.896	5.22648	14.2261	6.5
181.996	5.20982	13.7993	6.5
182.096	5.19299	13.5427	6.5
182.196	5.1765	13.1547	6.5
182.296	5.15984	12.7271	6.5
182.396	5.14301	12.4405	6.5
182.496	5.12646	12.0901	6.5
182.596	5.10975	11.6793	6.5
182.696	5.09314	11.4006	6.5
182.796	5.07631	11.0514	6.5
182.896	5.05988	10.7439	6.5
182.996	5.04322	10.4691	6.5
183.096	5.02639	10.18	6.5
183.196	5.00979	9.8293	6.5
183.296	4.99318	9.58235	6.5
183.396	4.97641	9.31603	6.5
183.496	4.95975	8.99427	6.5
183.596	4.9432	8.73138	6.5
183.696	4.92637	8.48581	6.5
183.796	4.90966	8.18535	6.5
183.896	4.89311	7.94884	6.5
183.996	4.87645	7.75536	6.5
184.096	4.85968	7.472	6.5
184.196	4.84313	7.26835	6.5
184.296	4.82647	7.05686	6.5
184.396	4.80981	6.81441	6.5
184.496	4.79304	6.64329	6.5
184.596	4.77655	6.44107	6.5
184.696	4.75983	6.19912	6.5
184.796	4.74294	6.02213	6.5
184.896	4.72645	5.80844	6.5
184.996	4.70979	5.57695	6.5
185.096	4.69308	5.44752	6.5
185.196	4.67636	5.25419	6.5
185.296	4.65987	5.12692	6.5
185.396	4.64315	4.92594	6.5
185.496	4.62627	4.83724	6.5
185.596	4.60983	4.61685	6.5
185.696	4.59317	4.50636	6.5
185.796	4.57646	4.37798	6.5
185.896	4.5598	4.20258	6.5
185.996	4.54331	4.1227	6.5
186.096	4.52648	3.99925	6.5
186.196	4.5097	3.94648	6.5
186.296	4.4931	3.89864	6.5
186.396	4.4765	3.73429	6.5
186.496	4.45955	3.54026	6.5
186.596	4.44306	3.44422	6.5
186.696	4.42646	3.27154	6.5
186.796	4.40974	3.17787	6.5
186.896	4.39308	3.08229	6.5
186.996	4.37648	2.94436	6.5
187.096	4.35988	2.97798	6.5
187.196	4.34293	2.7599	6.5
187.296	4.32656	2.62706	6.5
187.396	4.30978	2.55199	6.5
187.496	4.29312	2.45578	6.5
187.596	4.27641	2.3573	6.5
187.696	4.25975	2.29132	6.5
187.796	4.24309	2.19606	6.5
187.896	4.22637	2.1653	6.5
187.996	4.20982	2.08638	6.5
188.096	4.19311	2.11059	6.5
188.196	4.17633	2.06997	6.5
188.296	4.15973	1.97492	6.5
188.396	4.14318	1.97838	6.5
188.496	4.12641	1.84513	6.5
188.596	4.10981	1.78695	6.5
188.696	4.09326	1.70384	6.5
188.796	4.07654	1.65231	6.5
188.896	4.0596	1.60137	6.5
188.996	4.04311	1.59994	6.5
189.096	4.02639	1.60994	6.5
189.196	4.00962	1.55121	6.5
189.296	3.99313	1.52076	6.5
189.396	3.97641	1.47223	6.5
189.496	3.95981	1.32594	6.5
189.596	3.94298	1.34593	6.5
189.696	3.92655	1.27893	6.5
189.796	3.90977	1.17649	6.5
189.896	3.89306	1.15364	6.5
189.996	3.87645	1.09523	6.5
190.096	3.85991	1.15738	6.5
190.196	3.84308	1.02039	6.5
190.202	3.84206	0.99503	7
190.204	3.84172	0.9902	7
190.206	3.84138	0.98788	7
190.306	3.8535	1.04471	7
190.406	3.87526	1.11936	7
190.506	3.89238	1.20286	7
190.606	3.90915	1.26721	7
190.706	3.9257	1.34183	7
190.806	3.94236	1.4337	7
190.906	3.95913	1.53216	7
191.006	3.97585	1.59265	7
191.106	3.99234	1.65915	7
191.206	4.00911	1.65093	7
191.306	4.02577	1.64748	7
191.406	4.04243	1.73253	7
191.506	4.05898	1.84107	7
191.606	4.07586	1.92389	7
191.706	4.09241	2.0349	7
191.806	4.10907	2.07262	7
191.906	4.12573	2.08614	7
192.006	4.14245	2.13613	7
192.106	4.15905	2.35223	7
192.206	4.17565	2.47731	7
192.306	4.19248	2.4657	7
192.406	4.20903	2.59518	7
192.506	4.22575	2.7539	7
192.606	4.24246	2.89261	7
192.706	4.25912	3.04766	7
192.806	4.27584	3.20601	7
192.906	4.29244	3.3181	7
193.006	4.30916	3.52492	7
193.106	4.32571	3.69443	7
193.206	4.34237	3.84332	7
193.306	4.3592	3.93685	7
193.406	4.3758	4.02949	7
193.506	4.3924	4.10948	7
193.606	4.40912	4.24281	7
193.706	4.42578	4.44094	7
193.806	4.44244	4.55691	7
193.906	4.45899	4.7921	7
194.006	4.47587	5.00577	7
194.106	4.49242	5.25982	7
194.206	4.50902	5.36501	7
194.306	4.52585	5.57519	7
194.406	4.5424	5.74755	7
194.506	4.55906	5.95596	7
194.606	4.57566	6.22472	7
194.706	4.59255	6.39264	7
194.806	4.60898	6.58633	7
194.906	4.62576	6.85002	7
195.006	4.64253	7.04715	7
195.106	4.65908	7.36033	7
195.206	4.67574	7.53186	7
195.306	4.6924	7.74276	7
195.406	4.70911	7.95919	7
195.506	4.72577	8.19614	7
195.606	4.74243	8.47969	7
195.706	4.75921	8.71289	7
195.806	4.77581	8.83484	7
195.906	4.7923	9.04304	7
196.006	4.80913	9.24487	7
196.106	4.82579	9.44461	7
196.206	4.84245	9.70135	7
196.306	4.85905	9.9199	7
196.406	4.87583	10.1184	7
196.506	4.89249	10.3412	7
196.606	4.90903	10.5427	7
196.706	4.92592	10.7491	7
196.806	4.94241	11.07	7
[truncated: 3,764 more rows]

## Sheet: S160134 ACL
Specimen properties : Length	30	mm		Start here								Stress-Strain																Linear						Modulus		Failure
Cross Section Average	48.4585	mm2										Polynomial Coefficients																Force		Stress	Extension	Strain		Secant	Tangent	Load	Stress	Extension	Strain	Stiffness
Time	Extension	Load	Total cycle count			Extension	Load	Strain	Stress	E-tan		X6										Strain	Stress	E-tan				(N)		(MPa)	(mm)	(%)		(MPa)	(MPa)	(N)	(MPa)	(mm)	(%)	(N/mm)
(s)	(mm)	(N)				(mm)	(N)	(mm/mm)	(MPa)	(MPa)		X5										(mm/mm)	(MPa)	(MPa)				777.074		16.0359	4.11	13.7		117.05	167.363	1554.16	32.0544	8.09999	27	189.069
0	0.04873	1.18947	0			0.31558	0.85881	0	0			X4	605.321									0	0
0.1	0.0629	1.44253	0			0.8351	13.8038	0.0173173	0.267136	62.8301		X3	-2952.32									0.001	0.0155778	15.5778
0.2	0.08018	1.87974	0			1.74131	138.957	0.0475243	2.84983	106.648		X2	1142.1									0.002	0.033422	17.8442
0.3	0.09673	2.39255	0			2.58139	315.423	0.075527	6.49141	139.574		X1	14.4386									0.003	0.053515	20.093
0.4	0.11356	2.85851	0			3.41536	516.406	0.103326	10.6389	157.066												0.004	0.0758392	22.3242
0.5	0.13005	3.41818	0			4.24875	738.445	0.131106	15.221	160.566												0.005	0.100377	24.5376
0.6	0.14677	3.92149	0			5.08209	948.688	0.158884	19.5596	151.455												0.006	0.12711	26.7334
0.7	0.16348	4.52879	0			5.91538	1146.17	0.18666	23.6349	147.367												0.007	0.156022	28.9116
0.8	0.18014	5.08182	0			6.74877	1345.42	0.21444	27.7467	134.607												0.008	0.187094	31.0721
0.9	0.19686	5.68652	0			7.58217	1508.58	0.24222	31.1137	77.5315												0.009	0.220309	33.2151
1	0.21346	6.29412	0			8.41557	1554.16	0.27	32.0544													0.01	0.25565	35.3404
1.1	0.23035	6.90313	0			9.25004	355.022															0.011	0.293098	37.4482
1.2	0.24678	7.53596	0			10.0826	13.2998															0.012	0.332636	39.5384
1.3	0.26356	8.23501	0			10.1326	-1.27769															0.013	0.374247	41.6111
1.4	0.28022	8.86135	0																			0.014	0.417914	43.6663
1.5	0.29688	9.62357	0																			0.015	0.463617	45.7039
1.6	0.31342	10.384	0																			0.016	0.511341	47.724
1.7	0.3302	11.0533	0																			0.017	0.561068	49.7266
1.8	0.34691	11.8633	0																			0.018	0.61278	51.7118
1.9	0.3634	12.7087	0																			0.019	0.666459	53.6795
2	0.38018	13.4588	0																			0.02	0.722089	55.6297
2.1	0.39695	14.3487	0																			0.021	0.779652	57.5626
2.2	0.4135	15.1169	0																			0.022	0.83913	59.478
2.3	0.43004	16.0168	0																			0.023	0.900506	61.376
2.4	0.44699	16.9255	0																			0.024	0.963762	63.2566
2.5	0.46353	17.5316	0																			0.025	1.02888	65.1198
2.6	0.48019	17.9398	0																			0.026	1.09585	66.9657
2.7	0.4968	18.939	0																			0.027	1.16464	68.7943
2.8	0.51368	19.9757	0																			0.028	1.23525	70.6055
2.9	0.53012	20.8833	0																			0.029	1.30765	72.3994
3	0.54672	21.9822	0																			0.03	1.38182	74.176
3.1	0.56361	22.9636	0																			0.031	1.45776	75.9353
3.2	0.58021	23.9727	0																			0.032	1.53544	77.6773
3.3	0.59681	25.092	0																			0.033	1.61484	79.4021
3.4	0.61347	26.2625	0																			0.034	1.69595	81.1097
3.5	0.6303	27.4055	0																			0.035	1.77875	82.8
3.6	0.64679	28.6087	0																			0.036	1.86322	84.4731
3.7	0.66351	29.9182	0																			0.037	1.94935	86.129
3.8	0.68023	31.1737	0																			0.038	2.03712	87.7677
3.9	0.69683	32.4398	0																			0.039	2.12651	89.3893
4	0.71343	33.8801	0																			0.04	2.2175	90.9937
4.1	0.73021	35.3115	0																			0.041	2.31008	92.5809
4.2	0.74692	36.6903	0																			0.042	2.40423	94.1511
4.3	0.76347	38.1131	0																			0.043	2.49994	95.7041
4.4	0.78013	39.6102	0																			0.044	2.59718	97.24
4.422	0.78381	40.0044	0.5																			0.045	2.69593	98.7588
4.424	0.78415	40.0346	0.5																			0.046	2.7962	100.261
4.524	0.77174	39.1876	0.5																			0.047	2.89794	101.745
4.624	0.75112	35.743	0.5																			0.048	3.00115	103.213
4.724	0.734	33.3614	0.5																			0.049	3.10582	104.664
4.824	0.71717	31.2727	0.5																			0.05	3.21191	106.097
4.924	0.70068	29.2028	0.5																			0.051	3.31943	107.514
5.024	0.68391	27.4278	0.5																			0.052	3.42834	108.914
5.124	0.66719	25.7641	0.5																			0.053	3.53864	110.296
5.224	0.65059	24.1007	0.5																			0.054	3.6503	111.662
5.324	0.63399	22.509	0.5																			0.055	3.76331	113.011
5.424	0.61721	21.0619	0.5																			0.056	3.87765	114.343
5.524	0.6005	19.7092	0.5																			0.057	3.99331	115.658
5.624	0.58395	18.383	0.5																			0.058	4.11027	116.956
5.724	0.56729	17.1694	0.5																			0.059	4.22851	118.237
5.824	0.55046	16.0052	0.5																			0.06	4.34801	119.502
5.924	0.53391	14.9829	0.5																			0.061	4.46876	120.749
6.024	0.51725	14.0592	0.5																			0.062	4.59074	121.98
6.124	0.50048	13.1511	0.5																			0.063	4.71393	123.194
6.224	0.48388	12.4193	0.5																			0.064	4.83832	124.391
6.324	0.46722	11.6485	0.5																			0.065	4.96389	125.571
6.424	0.45061	10.8485	0.5																			0.066	5.09063	126.734
6.524	0.43373	10.0333	0.5																			0.067	5.21851	127.881
6.624	0.41729	9.2702	0.5																			0.068	5.34752	129.011
6.724	0.40058	8.4909	0.5																			0.069	5.47764	130.124
6.824	0.38375	7.89962	0.5																			0.07	5.60886	131.221
6.924	0.3672	7.1734	0.5																			0.071	5.74116	132.301
7.024	0.3506	6.54885	0.5																			0.072	5.87453	133.364
7.124	0.33388	5.89123	0.5																			0.073	6.00894	134.41
7.224	0.31705	5.2569	0.5																			0.074	6.14438	135.44
7.324	0.30062	4.67046	0.5																			0.075	6.28083	136.453
7.424	0.2839	4.12314	0.5																			0.076	6.41828	137.45
7.524	0.26707	3.52156	0.5																			0.077	6.55671	138.429
7.624	0.25052	3.02889	0.5																			0.078	6.6961	139.393
7.724	0.23392	2.55373	0.5																			0.079	6.83644	140.339
7.824	0.21715	2.12708	0.5																			0.08	6.97771	141.27
7.924	0.20054	1.65943	0.5																			0.081	7.11989	142.183
8.024	0.18394	1.28175	0.5																			0.082	7.26297	143.08
8.098	0.17164	0.99951	1																			0.083	7.40694	143.961
8.1	0.1713	0.9894	1																			0.084	7.55176	144.825
8.102	0.17096	0.98132	1																			0.085	7.69743	145.672
8.202	0.18354	1.0319	1																			0.086	7.84394	146.503
8.302	0.20462	1.78308	1																			0.087	7.99125	147.318
8.402	0.22185	2.35928	1																			0.088	8.13937	148.116
8.502	0.23851	2.93037	1																			0.089	8.28827	148.897
8.602	0.25511	3.50238	1																			0.09	8.43793	149.663
8.702	0.27177	4.14826	1																			0.091	8.58834	150.411
8.802	0.28855	4.769	1																			0.092	8.73948	151.144
8.902	0.30521	5.46156	1																			0.093	8.89134	151.86
9.002	0.3217	6.12384	1																			0.094	9.0439	152.559
9.102	0.33864	6.88915	1																			0.095	9.19715	153.243
9.202	0.35513	7.64596	1																			0.096	9.35105	153.91
9.302	0.37179	8.41854	1																			0.097	9.50562	154.56
9.402	0.38851	9.19167	1																			0.098	9.66081	155.194
9.502	0.40522	10.0603	1																			0.099	9.81662	155.812
9.602	0.42171	10.9231	1																			0.1	9.97304	156.414
9.702	0.43843	11.8712	1																			0.101	10.13	157
9.802	0.45532	12.7611	1																			0.102	10.2876	157.569
9.902	0.47181	13.7501	1																			0.103	10.4457	158.122
10.002	0.48841	14.7685	1																			0.104	10.6044	158.658
10.102	0.50518	15.8316	1																			0.105	10.7636	159.179
10.202	0.5219	16.6904	1																			0.106	10.9232	159.683
10.302	0.53845	17.1154	1																			0.107	11.0834	160.171
10.402	0.55522	17.7914	1																			0.108	11.2441	160.643
10.502	0.57188	19.0396	1																			0.109	11.4052	161.099
10.602	0.58854	20.1527	1																			0.11	11.5667	161.539
10.702	0.60509	21.1805	1																			0.111	11.7287	161.962
10.802	0.62192	22.4095	1																			0.112	11.891	162.37
10.902	0.63852	23.6766	1																			0.113	12.0538	162.761
11.002	0.65512	25.0581	1																			0.114	12.2169	163.136
11.102	0.6719	26.4018	1																			0.115	12.3804	163.496
11.202	0.68856	27.7901	1																			0.116	12.5443	163.839
11.302	0.70522	29.2251	1																			0.117	12.7084	164.166
11.402	0.72171	30.7098	1																			0.118	12.8729	164.477
11.502	0.73865	32.2964	1																			0.119	13.0377	164.772
11.602	0.75514	33.8809	1																			0.12	13.2027	165.051
11.702	0.77186	35.5285	1																			0.121	13.368	165.314
11.802	0.78852	37.0486	1																			0.122	13.5336	165.561
11.902	0.80523	38.8291	1																			0.123	13.6994	165.793
11.972	0.81685	40.026	1.5																			0.124	13.8654	166.008
11.974	0.81713	40.0608	1.5																			0.125	14.0316	166.207
12.074	0.80484	39.4113	1.5																			0.126	14.198	166.391
12.174	0.78404	35.9843	1.5																			0.127	14.3646	166.558
12.274	0.76693	33.6718	1.5																			0.128	14.5313	166.71
12.374	0.75027	31.4917	1.5																			0.129	14.6981	166.846
12.474	0.73366	29.4985	1.5																			0.13	14.8651	166.966
12.574	0.71678	27.7134	1.5																			0.131	15.0322	167.07
12.674	0.70034	25.8816	1.5																			0.132	15.1993	167.158
12.774	0.68363	24.2485	1.5																			0.133	15.3665	167.231
12.874	0.66691	22.7614	1.5																			0.134	15.5338	167.288
12.974	0.65025	21.2845	1.5																			0.135	15.7012	167.328
13.074	0.63359	19.879	1.5																			0.136	15.8685	167.354
13.174	0.61693	18.6088	1.5																		MAX	0.137	16.0359	167.363
13.274	0.60021	17.3756	1.5																			0.138	16.2032	167.357
13.374	0.58361	16.1791	1.5																			0.139	16.3706	167.335
13.474	0.56695	15.167	1.5																			0.14	16.5379	167.297
13.574	0.55018	14.1806	1.5																			0.141	16.7051	167.244
13.674	0.53357	13.3615	1.5																			0.142	16.8723	167.175
13.774	0.51691	12.6055	1.5																			0.143	17.0394	167.09
13.874	0.50008	11.9224	1.5																			0.144	17.2064	166.99
13.974	0.48354	11.0573	1.5																			0.145	17.3732	166.874
14.074	0.46688	10.2767	1.5																			0.146	17.54	166.742
14.174	0.45027	9.35718	1.5																			0.147	17.7066	166.595
14.274	0.43339	8.58934	1.5																			0.148	17.873	166.432
14.374	0.41695	7.96076	1.5																			0.149	18.0393	166.254
14.474	0.40024	7.21072	1.5																			0.15	18.2053	166.06
14.574	0.38346	6.56598	1.5																			0.151	18.3712	165.85
14.674	0.36686	5.87388	1.5																			0.152	18.5368	165.625
14.774	0.35026	5.24952	1.5																			0.153	18.7022	165.385
14.874	0.33354	4.67394	1.5																			0.154	18.8673	165.129
14.974	0.31677	4.08903	1.5																			0.155	19.0322	164.857
15.074	0.30028	3.522	1.5																			0.156	19.1967	164.57
15.174	0.28356	3.01541	1.5																			0.157	19.361	164.268
15.274	0.26673	2.53578	1.5																			0.158	19.525	163.95
15.374	0.25018	2.03312	1.5																			0.159	19.6886	163.617
15.474	0.23358	1.57863	1.5																			0.16	19.8518	163.268
15.574	0.21681	1.23643	1.5																			0.161	20.0147	162.904
15.614	0.21006	0.99526	2																			0.162	20.1773	162.525
15.616	0.20978	0.98042	2																			0.163	20.3394	162.13
15.618	0.20944	0.96841	2																			0.164	20.5011	161.72
15.718	0.22247	1.06006	2																			0.165	20.6624	161.294
15.818	0.24344	1.88878	2																			0.166	20.8233	160.853
15.918	0.26044	2.4045	2																			0.167	20.9837	160.397
16.018	0.27716	3.0138	2																			0.168	21.1436	159.926
16.118	0.29393	3.60026	2																			0.169	21.303	159.439
16.218	0.31048	4.20509	2																			0.17	21.462	158.937
16.318	0.32714	4.96443	2																			0.171	21.6204	158.42
16.418	0.34391	5.59766	2																			0.172	21.7783	157.887
16.518	0.36051	6.28785	2																			0.173	21.9356	157.339
16.618	0.37706	7.03384	2																			0.174	22.0924	156.777
16.718	0.39395	7.84808	2																			0.175	22.2486	156.198
16.818	0.41049	8.65938	2																			0.176	22.4042	155.605
16.918	0.4271	9.46034	2																			0.177	22.5592	154.997
17.018	0.44381	10.3392	2																			0.178	22.7136	154.373
17.118	0.46053	11.2567	2																			0.179	22.8673	153.734
17.218	0.47713	12.2453	2																			0.18	23.0204	153.08
17.318	0.49374	13.2431	2																			0.181	23.1728	152.412
17.418	0.51068	14.1598	2																			0.182	23.3245	151.727
17.518	0.52711	15.1993	2																			0.183	23.4755	151.028
17.618	0.54383	16.2058	2																			0.184	23.6259	150.314
17.718	0.56049	16.9164	2																			0.185	23.7754	149.585
17.818	0.57726	17.4561	2																			0.186	23.9243	148.841
17.918	0.59375	18.483	2																			0.187	24.0724	148.081
18.018	0.61047	19.6719	2																			0.188	24.2197	147.307
18.118	0.62724	20.7279	2																			0.189	24.3662	146.518
18.218	0.64379	21.9858	2																			0.19	24.5119	145.713
18.318	0.66045	23.2265	2																			0.191	24.6568	144.894
18.418	0.67722	24.5174	2																			0.192	24.8009	144.06
18.518	0.69394	25.9694	2																			0.193	24.9441	143.211
18.618	0.71043	27.3777	2																			0.194	25.0864	142.347
18.718	0.7272	28.8187	2																			0.195	25.2279	141.468
18.818	0.74386	30.4904	2																			0.196	25.3685	140.574
18.918	0.76052	31.9998	2																			0.197	25.5081	139.665
19.018	0.77707	33.6355	2																			0.198	25.6469	138.742
19.118	0.79396	35.3239	2																			0.199	25.7847	137.804
19.218	0.8105	37.0457	2																			0.2	25.9215	136.85
19.318	0.82711	38.7629	2
19.384	0.83816	40.035	2.5
19.386	0.8385	40.0765	2.5
19.486	0.82603	39.4029	2.5
19.586	0.8054	36.0428	2.5
19.686	0.78829	33.6369	2.5
19.786	0.77152	31.548	2.5
19.886	0.75497	29.6064	2.5
19.986	0.73831	27.6539	2.5
20.086	0.72148	25.9502	2.5
20.186	0.70488	24.3046	2.5
20.286	0.68833	22.7218	2.5
20.386	0.6715	21.2872	2.5
20.486	0.6549	19.8703	2.5
20.586	0.63829	18.5565	2.5
20.686	0.62163	17.3052	2.5
20.786	0.6048	16.2023	2.5
20.886	0.58831	15.1479	2.5
20.986	0.57165	14.1907	2.5
21.086	0.55482	13.2967	2.5
21.186	0.53822	12.5729	2.5
21.286	0.52156	11.8245	2.5
21.386	0.50496	11.0667	2.5
21.486	0.48807	10.1082	2.5
21.586	0.47164	9.35567	2.5
21.686	0.45486	8.57614	2.5
21.786	0.43809	7.86628	2.5
21.886	0.42154	7.16942	2.5
21.986	0.40494	6.50917	2.5
22.086	0.38817	5.81699	2.5
22.186	0.37145	5.2296	2.5
22.286	0.35496	4.61506	2.5
22.386	0.33819	3.98895	2.5
22.486	0.32147	3.42486	2.5
22.586	0.30487	2.92303	2.5
22.686	0.28826	2.38273	2.5
22.786	0.27138	1.98509	2.5
22.886	0.25489	1.5445	2.5
22.986	0.23823	1.08913	2.5
23.02	0.23256	0.99506	3
23.022	0.23222	0.98647	3
23.024	0.23194	0.97603	3
23.124	0.24469	0.98379	3
23.224	0.26571	1.77484	3
23.324	0.28288	2.38883	3
23.424	0.29943	2.91914	3
23.524	0.31614	3.5669	3
23.624	0.3328	4.22009	3
23.724	0.34958	4.8582	3
23.824	0.36607	5.53135	3
23.924	0.38284	6.31583	3
24.024	0.39956	7.0007	3
24.124	0.41616	7.774	3
24.224	0.43276	8.65081	3
24.324	0.44959	9.48809	3
24.424	0.46625	10.4091	3
24.524	0.48274	11.308	3
24.624	0.49952	12.2255	3
24.724	0.51623	13.2244	3
24.824	0.53284	14.2897	3
24.924	0.54938	15.2082	3
25.024	0.56627	16.2449	3
25.124	0.58282	17.0764	3
25.224	0.59948	17.6001	3
25.324	0.61619	18.629	3
25.424	0.63285	19.8164	3
25.524	0.64946	20.9118	3
25.624	0.66612	22.1052	3
25.724	0.68295	23.443	3
25.824	0.69944	24.8246	3
25.924	0.71615	26.2585	3
26.024	0.73287	27.735	3
26.124	0.74959	29.1698	3
26.224	0.76613	30.7946	3
26.324	0.78285	32.4551	3
26.424	0.79957	34.162	3
26.524	0.81617	35.8312	3
26.624	0.83277	37.6267	3
26.724	0.8496	39.4309	3
26.756	0.85493	40.0289	3.5
26.758	0.85527	40.0617	3.5
26.858	0.84275	39.4888	3.5
26.958	0.82201	36.0587	3.5
27.058	0.80495	33.7662	3.5
27.158	0.78823	31.6272	3.5
27.258	0.77152	29.6398	3.5
27.358	0.75497	27.7947	3.5
27.458	0.73825	26.0286	3.5
27.558	0.72148	24.3765	3.5
27.658	0.70488	22.7789	3.5
27.758	0.68833	21.3034	3.5
27.858	0.67156	19.9161	3.5
27.958	0.6549	18.6017	3.5
28.058	0.63829	17.3681	3.5
28.158	0.62163	16.1721	3.5
28.258	0.6048	15.1304	3.5
28.358	0.58831	14.2121	3.5
28.458	0.57165	13.3745	3.5
28.558	0.55477	12.659	3.5
28.658	0.53822	11.8438	3.5
28.758	0.5215	11.0556	3.5
28.858	0.50496	10.1812	3.5
28.958	0.48807	9.35155	3.5
29.058	0.47164	8.59495	3.5
29.158	0.45486	7.90517	3.5
29.258	0.43809	7.12028	3.5
29.358	0.42154	6.43778	3.5
29.458	0.40494	5.76232	3.5
29.558	0.38817	5.16231	3.5
29.658	0.37145	4.53598	3.5
29.758	0.35496	3.92139	3.5
29.858	0.33824	3.39719	3.5
29.958	0.32147	2.84657	3.5
30.058	0.30481	2.37351	3.5
30.158	0.28826	1.92208	3.5
30.258	0.27143	1.45861	3.5
30.358	0.25489	1.10971	3.5
30.388	0.24984	0.99293	4
30.39	0.2495	0.97906	4
30.392	0.24922	0.96646	4
30.492	0.26197	0.96559	4
30.592	0.28322	1.82357	4
30.692	0.30005	2.33121	4
30.792	0.31682	2.89841	4
30.892	0.33354	3.57689	4
30.992	0.35026	4.23705	4
31.092	0.36675	4.8514	4
31.192	0.38352	5.58188	4
31.292	0.40024	6.24687	4
31.392	0.41684	6.99555	4
31.492	0.43344	7.80866	4
31.592	0.45022	8.65066	4
31.692	0.46688	9.48599	4
31.792	0.48337	10.3159	4
31.892	0.50014	11.3567	4
31.992	0.51686	12.2717	4
32.092	0.53352	13.2973	4
32.192	0.55006	14.278	4
32.292	0.56695	15.2758	4
32.392	0.5835	16.2975	4
32.492	0.6001	17.1233	4
32.592	0.61687	17.7187	4
32.692	0.63353	18.7189	4
32.792	0.65014	19.9552	4
32.892	0.66674	21.0584	4
32.992	0.68363	22.3454	4
33.092	0.70012	23.682	4
33.192	0.71683	25.0683	4
33.292	0.73355	26.487	4
33.392	0.75021	28.0003	4
33.492	0.76681	29.5005	4
33.592	0.78353	31.1899	4
33.692	0.80025	32.8451	4
33.792	0.81679	34.4476	4
33.892	0.83351	36.3268	4
33.992	0.85023	38.1077	4
34.092	0.86677	39.8375	4
34.102	0.86847	40.001	4.5
34.104	0.86881	40.0391	4.5
34.204	0.85646	39.5213	4.5
34.304	0.83566	36.1738	4.5
34.404	0.81872	33.8063	4.5
34.504	0.80195	31.6328	4.5
34.604	0.78529	29.7116	4.5
34.704	0.76846	27.8539	4.5
34.804	0.75197	26.0454	4.5
34.904	0.73525	24.479	4.5
35.004	0.71848	22.8133	4.5
35.104	0.70199	21.3521	4.5
35.204	0.68533	19.8856	4.5
35.304	0.66855	18.637	4.5
35.404	0.65189	17.3055	4.5
35.504	0.63529	16.1633	4.5
35.604	0.61857	15.1204	4.5
35.704	0.60186	14.2407	4.5
35.804	0.58525	13.3154	4.5
35.904	0.56859	12.6318	4.5
36.004	0.55176	11.7804	4.5
36.104	0.53522	11.0403	4.5
36.204	0.51856	10.1718	4.5
36.304	0.50184	9.29907	4.5
36.404	0.48518	8.54216	4.5
36.504	0.46858	7.77826	4.5
36.604	0.45192	7.0188	4.5
36.704	0.43509	6.35884	4.5
36.804	0.4186	5.67873	4.5
36.904	0.40188	5.08783	4.5
37.004	0.38516	4.42952	4.5
37.104	0.3685	3.90064	4.5
37.204	0.3519	3.28516	4.5
37.304	0.33524	2.80292	4.5
37.404	0.31841	2.266	4.5
37.504	0.30192	1.84992	4.5
37.604	0.28526	1.41506	4.5
37.684	0.27172	0.99229	5
37.686	0.27138	0.97968	5
37.688	0.27109	0.96797	5
37.788	0.28413	1.14221	5
37.888	0.30509	1.90978	5
37.988	0.32198	2.47128	5
38.088	0.33892	3.11376	5
38.188	0.35541	3.77422	5
38.288	0.37219	4.35244	5
38.388	0.38879	5.06233	5
38.488	0.40556	5.7828	5
38.588	0.42211	6.59865	5
38.688	0.43877	7.35654	5
38.788	0.4556	8.16538	5
38.888	0.47215	8.96916	5
38.988	0.48881	9.88701	5
39.088	0.50552	10.7867	5
39.188	0.52224	11.7385	5
39.288	0.53873	12.7086	5
39.388	0.5555	13.7154	5
39.488	0.57222	14.7134	5
39.588	0.58882	15.7844	5
39.688	0.60543	16.7507	5
39.788	0.62226	17.362	5
39.888	0.6388	18.1777	5
39.988	0.65546	19.4448	5
40.088	0.67218	20.5319	5
40.188	0.68884	21.7688	5
40.288	0.70556	23.1025	5
40.388	0.72199	24.434	5
40.488	0.73899	25.8494	5
40.588	0.75548	27.3996	5
40.688	0.77214	28.8651	5
40.788	0.78886	30.5579	5
40.888	0.80557	32.1262	5
40.988	0.82218	33.7695	5
41.088	0.83884	35.5749	5
41.188	0.85561	37.3896	5
41.288	0.87204	39.2028	5
41.33	0.87913	40.0206	5.5
41.332	0.87947	40.0491	5.5
41.432	0.86711	39.5085	5.5
41.532	0.84643	36.0377	5.5
41.632	0.82926	33.7871	5.5
41.732	0.81266	31.6114	5.5
41.832	0.79605	29.5904	5.5
41.932	0.77917	27.792	5.5
42.032	0.76262	26.0093	5.5
42.132	0.7459	24.2911	5.5
42.232	0.72919	22.7475	5.5
42.332	0.71253	21.2794	5.5
42.432	0.69598	19.8271	5.5
42.532	0.67932	18.5702	5.5
42.632	0.66249	17.3305	5.5
42.732	0.64594	16.1359	5.5
42.832	0.62923	15.1373	5.5
42.932	0.61257	14.1188	5.5
43.032	0.59591	13.2309	5.5
43.132	0.57925	12.5027	5.5
43.232	0.56253	11.7886	5.5
43.332	0.54576	10.9736	5.5
43.432	0.52927	10.1395	5.5
43.532	0.51261	9.24464	5.5
43.632	0.49572	8.43917	5.5
43.732	0.47923	7.73516	5.5
43.832	0.46263	7.07377	5.5
43.932	0.4458	6.39138	5.5
44.032	0.42919	5.61079	5.5
44.132	0.41259	4.98226	5.5
44.232	0.39593	4.35225	5.5
44.332	0.37904	3.76484	5.5
44.432	0.36255	3.21801	5.5
44.532	0.34589	2.67812	5.5
44.632	0.32912	2.22119	5.5
44.732	0.31252	1.72145	5.5
44.832	0.29586	1.32199	5.5
44.926	0.28022	0.99801	6
44.928	0.27993	0.98562	6
44.93	0.27959	0.97448	6
45.03	0.29229	0.94776	6
45.13	0.31337	1.7243	6
45.23	0.33048	2.36051	6
45.33	0.34725	2.91972	6
45.43	0.3638	3.53972	6
45.53	0.38052	4.20021	6
45.63	0.39723	4.87715	6
45.73	0.41384	5.57731	6
45.83	0.43038	6.31603	6
45.93	0.44721	7.13071	6
46.03	0.46382	7.94799	6
46.13	0.48048	8.77229	6
46.23	0.49708	9.71829	6
46.33	0.51391	10.5658	6
46.43	0.53051	11.4523	6
46.53	0.54706	12.4864	6
46.63	0.56395	13.4489	6
46.73	0.58049	14.5167	6
46.83	0.59715	15.6556	6
46.93	0.61376	16.5565	6
47.03	0.63059	17.3154	6
47.13	0.64708	17.9804	6
47.23	0.66379	19.1755	6
47.33	0.68057	20.3719	6
47.43	0.69717	21.5406	6
47.53	0.71377	22.9225	6
47.63	0.73055	24.2429	6
47.73	0.74726	25.7007	6
47.83	0.76381	27.1773	6
47.93	0.78053	28.8007	6
48.03	0.79724	30.358	6
48.13	0.81385	31.9067	6
48.23	0.83039	33.6174	6
48.33	0.84728	35.4079	6
48.43	0.86383	37.1547	6
48.53	0.88043	39.0657	6
48.578	0.88842	40.0159	6.5
48.58	0.88876	40.0466	6.5
48.68	0.87646	39.4639	6.5
48.78	0.85578	36.0965	6.5
48.88	0.83861	33.7691	6.5
48.98	0.82195	31.6632	6.5
49.08	0.80529	29.6236	6.5
49.18	0.78857	27.8023	6.5
49.28	0.7718	25.9745	6.5
49.38	0.75531	24.3464	6.5
49.48	0.73859	22.7997	6.5
49.58	0.72182	21.3177	6.5
49.68	0.70522	19.8496	6.5
49.78	0.68867	18.5875	6.5
49.88	0.67184	17.2814	6.5
49.98	0.65524	16.1578	6.5
50.08	0.63858	15.0704	6.5
50.18	0.62197	14.059	6.5
50.28	0.60514	13.1972	6.5
50.38	0.5886	12.5318	6.5
50.48	0.57194	11.7841	6.5
50.58	0.55511	10.9671	6.5
50.68	0.53856	10.033	6.5
50.78	0.5219	9.1997	6.5
50.88	0.5053	8.39728	6.5
50.98	0.48841	7.69453	6.5
51.08	0.47198	6.95917	6.5
51.18	0.4552	6.22989	6.5
51.28	0.43843	5.51388	6.5
51.38	0.42188	4.91074	6.5
51.48	0.40528	4.27453	6.5
51.58	0.38851	3.70213	6.5
51.68	0.37179	3.15812	6.5
51.78	0.35524	2.6446	6.5
51.88	0.33853	2.17027	6.5
51.98	0.32175	1.64733	6.5
52.08	0.30521	1.26706	6.5
52.146	0.29416	0.99781	7
52.148	0.29382	0.99239	7
52.15	0.29353	0.98923	7
52.25	0.3064	1.01147	7
52.35	0.32748	1.83062	7
52.45	0.34448	2.40601	7
52.55	0.36114	3.04628	7
52.65	0.37774	3.63412	7
52.75	0.39457	4.27227	7
52.85	0.41117	5.02792	7
52.95	0.42778	5.72952	7
53.05	0.44449	6.47892	7
53.15	0.46121	7.30929	7
53.25	0.47781	8.11634	7
53.35	0.49442	8.91621	7
53.45	0.5113	9.79309	7
53.55	0.52779	10.7028	7
53.65	0.54445	11.6347	7
53.75	0.56117	12.6189	7
53.85	0.57789	13.6226	7
53.95	0.59449	14.8064	7
54.05	0.61115	15.7619	7
54.15	0.62792	16.7406	7
54.25	0.64441	17.5431	7
54.35	0.66113	18.2951	7
54.45	0.6779	19.5129	7
54.55	0.69456	20.687	7
54.65	0.71105	21.9895	7
54.75	0.72783	23.3704	7
54.85	0.74454	24.7892	7
54.95	0.7612	26.2715	7
55.05	0.77775	27.7763	7
55.15	0.79458	29.2235	7
55.25	0.81118	30.7833	7
55.35	0.82779	32.5146	7
55.45	0.84462	34.1994	7
55.55	0.86116	36.006	7
55.65	0.87782	37.8668	7
55.75	0.89437	39.6875	7
55.764	0.89675	40.0063	7.5
55.766	0.89715	40.0456	7.5
55.866	0.88474	39.5008	7.5
55.966	0.86411	36.1471	7.5
56.066	0.847	33.7977	7.5
56.166	0.83022	31.607	7.5
56.266	0.81362	29.6698	7.5
56.366	0.79702	27.7592	7.5
56.466	0.78013	25.9933	7.5
56.566	0.76358	24.3463	7.5
56.666	0.74692	22.8016	7.5
56.766	0.73026	21.2642	7.5
56.866	0.71349	19.935	7.5
56.966	0.697	18.6399	7.5
57.066	0.68028	17.2887	7.5
57.166	0.66351	16.1207	7.5
57.266	0.64691	15.0348	7.5
57.366	0.63025	14.0145	7.5
57.466	0.61353	13.1955	7.5
57.566	0.59687	12.4929	7.5
57.666	0.58027	11.7215	7.5
57.766	0.56355	10.8828	7.5
57.866	0.54678	10.001	7.5
57.966	0.53023	9.20623	7.5
58.066	0.51363	8.32946	7.5
58.166	0.49674	7.58318	7.5
58.266	0.48019	6.88438	7.5
58.366	0.46359	6.17064	7.5
58.466	0.44682	5.45684	7.5
58.566	0.43016	4.864	7.5
58.666	0.41361	4.23928	7.5
58.766	0.39695	3.63564	7.5
58.866	0.38006	3.09401	7.5
58.966	0.36357	2.6672	7.5
59.066	0.34691	2.08819	7.5
59.166	0.33014	1.67415	7.5
59.266	0.31348	1.20132	7.5
59.298	0.30815	0.99075	8
59.3	0.30787	0.98608	8
59.302	0.30753	0.98513	8
59.402	0.32034	1.0813	8
59.502	0.34159	1.89684	8
59.602	0.35842	2.51898	8
59.702	0.37508	3.10591	8
59.802	0.39191	3.74628	8
59.902	0.40851	4.42498	8
60.002	0.42517	5.09656	8
60.102	0.44172	5.90941	8
60.202	0.45866	6.60872	8
60.302	0.47509	7.40903	8
60.402	0.49181	8.28503	8
60.502	0.50858	9.11563	8
60.602	0.52513	10.0046	8
60.702	0.54179	10.9627	8
60.802	0.55851	11.8351	8
60.902	0.57528	12.8163	8
61.002	0.59177	13.8923	8
61.102	0.60849	14.9796	8
61.202	0.6252	15.9839	8
61.302	0.64186	16.9866	8
61.402	0.65841	17.8137	8
61.502	0.67524	18.6194	8
61.602	0.69184	19.9209	8
61.702	0.70845	21.1504	8
61.802	0.72511	22.446	8
61.902	0.74194	23.8586	8
62.002	0.75854	25.2111	8
62.102	0.77509	26.7223	8
62.202	0.79192	28.2966	8
62.302	0.80846	29.8011	8
62.402	0.82518	31.406	8
62.502	0.84184	33.0734	8
62.602	0.85856	34.8906	8
62.702	0.8751	36.6551	8
62.802	0.89176	38.5964	8
62.878	0.90451	40.0016	8.5
62.88	0.90485	40.0382	8.5
62.98	0.89244	39.612	8.5
63.08	0.87176	36.1397	8.5
63.18	0.85465	33.7949	8.5
63.28	0.83787	31.7144	8.5
63.38	0.82133	29.6613	8.5
63.48	0.80461	27.7805	8.5
63.58	0.78789	26.0474	8.5
63.68	0.77118	24.3643	8.5
63.78	0.75463	22.8555	8.5
63.88	0.73797	21.292	8.5
63.98	0.72114	19.9199	8.5
64.08	0.70459	18.5466	8.5
64.18	0.68805	17.3208	8.5
64.28	0.67116	16.1288	8.5
64.38	0.65456	14.985	8.5
64.48	0.63795	13.9751	8.5
64.58	0.62129	13.1764	8.5
64.68	0.60446	12.4256	8.5
64.78	0.58792	11.7526	8.5
64.88	0.57131	10.8851	8.5
64.98	0.55443	10.0028	8.5
65.08	0.53788	9.09148	8.5
65.18	0.52116	8.30223	8.5
65.28	0.50462	7.54216	8.5
65.38	0.48773	6.81674	8.5
65.48	0.4713	6.10516	8.5
65.58	0.45452	5.42929	8.5
65.68	0.43775	4.74372	8.5
65.78	0.4212	4.14982	8.5
65.88	0.40454	3.55553	8.5
65.98	0.38783	2.98713	8.5
66.08	0.37117	2.5006	8.5
66.18	0.35462	2.05685	8.5
66.28	0.3379	1.57932	8.5
66.38	0.32107	1.11872	8.5
66.406	0.31671	0.99881	9
66.408	0.31637	0.98949	9
66.41	0.31603	0.97946	9
66.51	0.32906	1.05668	9
66.61	0.35026	1.88728	9
66.71	0.36703	2.48897	9
66.81	0.3838	3.07159	9
66.91	0.40058	3.69599	9
67.01	0.41712	4.39452	9
67.11	0.43378	5.107	9
67.21	0.45056	5.79655	9
67.31	0.46716	6.64028	9
67.41	0.48376	7.40343	9
67.51	0.50054	8.20492	9
67.61	0.5172	9.11364	9
67.71	0.53386	9.98699	9
67.81	0.55035	10.8629	9
67.91	0.56729	11.8465	9
68.01	0.58384	12.8837	9
68.11	0.60044	13.883	9
68.21	0.61721	14.9499	9
68.31	0.63382	16.0404	9
68.41	0.65048	16.9701	9
68.51	0.66702	17.9254	9
68.61	0.68397	18.7254	9
68.71	0.7004	19.9886	9
68.81	0.71712	21.2662	9
68.91	0.73389	22.5959	9
69.01	0.75055	23.9966	9
69.11	0.76721	25.4482	9
69.21	0.78387	26.8638	9
69.31	0.80059	28.4052	9
69.41	0.81713	29.9508	9
69.51	0.83385	31.6559	9
69.61	0.85057	33.2915	9
69.71	0.86717	35.0678	9
69.81	0.88377	36.8617	9
69.91	0.90055	38.758	9
69.974	0.9112	40.0287	9.5
69.976	0.91154	40.0679	9.5
70.076	0.89913	39.6221	9.5
70.176	0.87839	36.1572	9.5
70.276	0.86133	33.8012	9.5
70.376	0.84462	31.6823	9.5
70.476	0.8279	29.6935	9.5
70.576	0.81124	27.81	9.5
70.676	0.79464	26.0165	9.5
70.776	0.77781	24.3487	9.5
70.876	0.76126	22.7429	9.5
70.976	0.7446	21.2784	9.5
71.076	0.72783	19.9034	9.5
71.176	0.71122	18.5291	9.5
71.276	0.69462	17.2239	9.5
71.376	0.67796	16.1399	9.5
71.476	0.66107	14.9583	9.5
71.576	0.6447	14.0045	9.5
71.676	0.62792	13.1205	9.5
71.776	0.61115	12.4073	9.5
71.876	0.59455	11.6611	9.5
71.976	0.57789	10.8371	9.5
72.076	0.56123	9.88904	9.5
72.176	0.54451	9.05834	9.5
72.276	0.52796	8.24856	9.5
72.376	0.51119	7.43332	9.5
72.476	0.49436	6.67082	9.5
72.576	0.47787	6.00468	9.5
72.676	0.46127	5.30849	9.5
72.776	0.44444	4.66652	9.5
72.876	0.42783	4.11145	9.5
72.976	0.41123	3.55501	9.5
73.076	0.39457	2.98476	9.5
73.176	0.37774	2.45314	9.5
73.276	0.36131	1.96772	9.5
73.376	0.34459	1.48713	9.5
73.476	0.3277	1.09088	9.5
73.49	0.32532	0.99151	10
73.492	0.32498	0.9769	10
73.592	0.30866	0.58166	10
73.692	0.29744	0.34509	10
73.792	0.29178	0.18442	10
73.892	0.2911	0.24006	10
73.992	0.29121	0.27964	10
74.092	0.29138	0.23566	10
74.192	0.29155	0.30563	10
74.292	0.29183	0.25997	10
74.392	0.29234	0.31422	10
74.492	0.29319	0.33591	10
74.592	0.29506	0.30647	10
74.692	0.29869	0.49725	10
74.792	0.30521	0.65811	10
74.892	0.31252	0.8652	10
74.992	0.31892	1.12579	10
75.092	0.32289	1.25545	10
75.192	0.32459	1.25568	10
75.292	0.32481	1.28268	10
75.392	0.32481	1.34051	10
75.492	0.3247	1.26108	10
75.592	0.32459	1.32648	10
75.692	0.32447	1.33771	10
75.792	0.3243	1.31187	10
75.892	0.32385	1.27273	10
75.992	0.32266	1.37487	10
76.092	0.32107	1.22019	10
76.192	0.31864	1.19826	10
76.292	0.31546	1.12338	10
76.392	0.3124	0.96103	10
76.492	0.30946	0.8378	10
76.592	0.30713	0.8741	10
76.692	0.30594	0.79541	10
76.792	0.30549	0.80062	10
76.892	0.30532	0.81043	10
76.992	0.30526	0.81481	10
77.092	0.30521	0.83468	10
77.192	0.30521	0.85855	10
77.292	0.30521	0.83556	10
77.392	0.30515	0.806	10
77.492	0.30515	0.83966	10
77.592	0.30515	0.84177	10
77.692	0.30526	0.84214	10
77.792	0.30526	0.88038	10
77.892	0.30526	0.87682	10
77.992	0.30532	0.92249	10
78.092	0.30532	0.86648	10
78.192	0.30532	0.85289	10
78.292	0.30526	0.80572	10
78.392	0.30538	0.85181	10
78.492	0.30538	0.82756	10
78.592	0.30532	0.91739	10
78.692	0.30543	0.82773	10
78.792	0.30543	0.81887	10
78.892	0.30543	0.88165	10
78.992	0.30543	0.94329	10
79.092	0.30549	0.86058	10
79.192	0.30549	0.86478	10
79.292	0.30549	0.87786	10
79.392	0.30549	0.83305	10
79.492	0.30555	0.89011	10
79.592	0.30555	0.90641	10
79.692	0.30555	0.86377	10
79.792	0.30555	0.90889	10
79.892	0.30555	0.90535	10
79.992	0.3056	0.88857	10
80.092	0.3056	0.9199	10
80.192	0.3056	0.87934	10
80.292	0.30566	0.8899	10
80.392	0.30566	0.89477	10
80.492	0.30566	0.8815	10
80.592	0.30566	0.87176	10
80.692	0.30566	0.86601	10
80.792	0.30572	0.93107	10
80.892	0.30572	0.91545	10
80.992	0.30572	0.94056	10
81.092	0.30572	0.94063	10
81.192	0.30572	0.88287	10
81.292	0.30572	0.88467	10
81.392	0.30572	0.88654	10
81.492	0.30577	0.89269	10
81.592	0.30577	0.90913	10
81.692	0.30577	0.90334	10
81.792	0.30577	0.87418	10
81.892	0.30583	0.89571	10
81.992	0.30589	0.9781	10
82.092	0.30589	0.89509	10
82.192	0.30589	0.89805	10
82.292	0.30589	0.95957	10
82.392	0.30589	0.88887	10
82.492	0.30594	0.91463	10
82.592	0.30594	0.9472	10
82.692	0.30594	0.90459	10
82.792	0.30594	0.89326	10
82.892	0.30594	0.89868	10
82.992	0.306	0.96676	10
83.092	0.306	0.97024	10
83.192	0.306	0.91921	10
83.292	0.306	0.92732	10
83.392	0.306	0.96895	10
83.492	0.306	0.97307	10
83.592	0.306	0.94949	10
83.692	0.30589	0.91141	10
83.792	0.30589	0.97018	10
83.892	0.30589	0.99097	10
83.992	0.30589	1.03492	10
84.092	0.30583	0.94604	10
84.192	0.30583	0.9361	10
84.292	0.30583	0.95164	10
84.392	0.30583	0.98217	10
84.492	0.30583	0.95706	10
84.592	0.30583	0.94376	10
84.692	0.30583	0.95432	10
84.792	0.30583	0.91161	10
84.892	0.30589	0.93937	10
84.992	0.30577	1.01282	10
85.092	0.30583	0.9822	10
85.192	0.30583	0.94193	10
85.292	0.30583	0.89828	10
85.392	0.30583	0.90859	10
85.492	0.30583	0.91875	10
85.592	0.30572	0.98914	10
85.692	0.30572	0.88403	10
85.792	0.30572	1.00013	10
85.892	0.30572	1.0226	10
85.992	0.30572	0.96344	10
86.092	0.30566	0.98798	10
86.192	0.30566	1.00419	10
86.292	0.3056	0.93545	10
86.392	0.3056	0.98471	10
86.492	0.3056	1.01539	10
86.592	0.3056	1.00739	10
86.692	0.30555	0.96055	10
86.792	0.30549	1.02809	10
86.892	0.30543	0.98484	10
86.992	0.30538	0.99058	10
87.092	0.30538	0.99941	10
87.192	0.30532	0.96431	10
87.292	0.30532	0.96999	10
87.392	0.30526	1.00291	10
87.492	0.30521	0.95899	10
87.592	0.30515	0.99785	10
87.692	0.30504	1.01141	10
87.792	0.30481	1.02126	10
87.892	0.30453	1.00967	10
87.992	0.30396	1.04335	10
88.092	0.30334	0.96121	10
88.192	0.303	0.94503	10
88.292	0.30254	0.96404	10
88.392	0.30215	0.86954	10
88.492	0.30192	0.87851	10
88.592	0.30158	0.90857	10
88.692	0.30141	0.89497	10
88.792	0.30124	0.93286	10
88.892	0.30107	0.85785	10
88.992	0.30096	0.88773	10
89.092	0.30084	0.89673	10
89.192	0.30079	0.87599	10
89.292	0.30079	0.86103	10
89.392	0.30073	0.86163	10
89.492	0.30073	0.87984	10
89.592	0.30073	0.87312	10
89.692	0.30067	0.80345	10
89.792	0.30067	0.84288	10
89.892	0.30067	0.86003	10
89.992	0.30067	0.86382	10
90.092	0.30067	0.88698	10
90.192	0.30079	0.84088	10
90.292	0.30079	0.83404	10
90.392	0.30079	0.89427	10
90.492	0.30079	0.87061	10
90.592	0.30084	0.89405	10
90.692	0.30073	0.84655	10
90.792	0.30084	0.86749	10
90.892	0.30084	0.86368	10
90.992	0.3009	0.87502	10
91.092	0.3009	0.87704	10
91.192	0.3009	0.84386	10
91.292	0.3009	0.86042	10
91.392	0.3009	0.84105	10
91.492	0.3009	0.87909	10
91.592	0.3009	0.94212	10
91.692	0.3009	0.8605	10
91.792	0.30096	0.99201	10
91.892	0.30096	0.87984	10
91.992	0.30096	0.85778	10
92.092	0.30096	0.90897	10
92.192	0.30096	0.90297	10
92.292	0.30096	0.88125	10
92.392	0.30096	0.89715	10
92.492	0.30096	0.84645	10
92.592	0.30096	0.9253	10
92.692	0.30096	0.93441	10
92.792	0.30096	0.901	10
92.892	0.30096	0.93725	10
92.992	0.30096	0.94415	10
93.092	0.30096	0.90576	10
93.192	0.30096	0.87799	10
93.292	0.30096	0.97317	10
93.392	0.30096	0.95967	10
93.492	0.30096	0.85394	10
93.592	0.30096	0.9637	10
93.692	0.30101	0.90541	10
93.792	0.30101	0.88083	10
93.892	0.3009	0.90576	10
93.992	0.30101	0.9083	10
94.092	0.30101	0.9232	10
94.192	0.30101	0.88327	10
94.292	0.30101	0.87954	10
94.392	0.30101	0.8822	10
94.492	0.30101	0.88857	10
94.592	0.30101	0.91478	10
94.692	0.30101	0.92031	10
94.792	0.30101	0.90016	10
94.892	0.30101	0.94097	10
94.992	0.30101	0.90158	10
95.092	0.30101	0.90068	10
95.192	0.30101	0.93153	10
95.292	0.30101	0.89126	10
95.392	0.30101	0.92539	10
95.492	0.30101	0.87019	10
95.592	0.30101	0.88411	10
95.692	0.30101	0.89624	10
95.792	0.30101	0.90931	10
95.892	0.30096	0.96852	10
95.992	0.30096	0.92263	10
96.092	0.30096	0.98512	10
96.192	0.30096	0.88698	10
96.292	0.30096	0.91061	10
96.392	0.30096	0.92413	10
96.492	0.30096	0.92188	10
96.592	0.30096	0.94349	10
96.692	0.30096	0.94295	10
96.792	0.30096	0.93783	10
96.892	0.30096	0.99017	10
96.992	0.30096	0.88199	10
97.092	0.30096	0.89797	10
97.192	0.30096	0.94573	10
97.292	0.30096	0.8855	10
97.392	0.30096	0.89995	10
97.492	0.30096	0.95728	10
97.592	0.30101	0.96776	10
97.692	0.30101	0.86441	10
97.792	0.30101	0.94472	10
97.892	0.30101	0.9422	10
97.992	0.30101	0.91209	10
98.092	0.30101	0.94301	10
98.192	0.30101	0.97726	10
98.292	0.30101	0.90188	10
98.392	0.30101	0.8978	10
98.492	0.30101	0.91261	10
98.592	0.30101	0.92155	10
98.692	0.30101	0.91244	10
98.792	0.30096	0.95775	10
98.892	0.30096	0.9253	10
98.992	0.30096	0.97373	10
99.092	0.30101	0.91152	10
99.192	0.30101	0.9038	10
99.292	0.30101	0.91683	10
99.392	0.30101	0.94426	10
99.492	0.30101	0.89426	10
99.592	0.30101	0.98793	10
99.692	0.30101	0.90229	10
99.792	0.30101	0.87101	10
99.892	0.3009	0.94911	10
99.992	0.30101	0.97362	10
100.092	0.30101	0.88364	10
100.192	0.3009	0.92386	10
100.292	0.30101	0.91366	10
100.392	0.30101	0.90271	10
100.492	0.30101	0.88798	10
100.592	0.30101	0.91556	10
100.692	0.30101	0.87459	10
100.792	0.30101	0.91565	10
100.892	0.30101	0.97821	10
100.992	0.30101	0.86295	10
101.092	0.30101	0.93341	10
101.192	0.3009	0.96837	10
101.292	0.30101	0.90954	10
101.392	0.30101	0.90925	10
101.492	0.30101	0.94637	10
101.592	0.30101	0.96139	10
101.692	0.30101	0.93623	10
101.792	0.30101	0.95902	10
101.892	0.30101	0.92659	10
101.992	0.30101	0.94493	10
102.092	0.30101	0.92096	10
102.192	0.30101	0.91978	10
102.292	0.30101	0.93424	10
102.392	0.30101	0.92435	10
102.492	0.30101	0.90218	10
102.592	0.30101	0.93891	10
102.692	0.3009	0.96148	10
102.792	0.30101	0.90045	10
102.892	0.3009	0.9246	10
102.992	0.3009	0.96208	10
103.092	0.3009	0.89385	10
103.192	0.3009	0.90711	10
103.292	0.3009	0.93306	10
103.392	0.3009	0.8725	10
103.492	0.3009	0.89561	10
103.592	0.3009	0.98275	10
103.692	0.3009	0.84969	10
103.792	0.3009	0.9336	10
103.892	0.3009	0.90094	10
103.992	0.3009	0.90062	10
104.092	0.3009	0.96685	10
104.192	0.3009	0.95146	10
104.292	0.3009	0.92916	10
104.392	0.3009	0.90734	10
104.492	0.3009	0.87332	10
104.592	0.3009	0.91009	10
104.692	0.3009	0.94891	10
104.792	0.3009	0.92456	10
104.892	0.3009	0.92824	10
104.992	0.3009	0.92759	10
105.092	0.3009	0.94154	10
105.192	0.3009	0.88254	10
105.292	0.3009	0.87477	10
105.392	0.30101	0.94546	10
105.492	0.3009	0.91133	10
105.592	0.3009	0.93965	10
105.692	0.3009	0.90476	10
105.792	0.3009	0.87273	10
105.892	0.3009	0.91798	10
105.992	0.3009	0.95532	10
106.092	0.3009	0.89584	10
106.192	0.3009	0.91371	10
106.292	0.3009	0.9059	10
106.392	0.3009	0.87544	10
106.492	0.3009	0.87362	10
106.592	0.3009	0.94168	10
106.692	0.3009	0.896	10
106.792	0.3009	0.96712	10
106.892	0.3009	0.89445	10
106.992	0.3009	0.86856	10
107.092	0.3009	0.93315	10
107.192	0.3009	0.91252	10
107.292	0.3009	0.92008	10
107.392	0.30101	0.9604	10
107.492	0.30101	0.90853	10
107.592	0.30101	0.94134	10
107.692	0.30101	0.86228	10
107.792	0.30101	0.94309	10
107.892	0.3009	0.94553	10
107.992	0.3009	0.90582	10
108.092	0.3009	1.02004	10
108.192	0.3009	0.84732	10
108.292	0.3009	0.91451	10
108.392	0.3009	0.96397	10
108.492	0.3009	0.88988	10
108.592	0.3009	0.96349	10
108.692	0.3009	0.92154	10
108.792	0.3009	0.87598	10
108.892	0.3009	0.87804	10
108.992	0.3009	0.89549	10
109.092	0.3009	0.96058	10
109.192	0.3009	0.9219	10
109.292	0.3009	0.95828	10
109.392	0.3009	0.92537	10
109.492	0.3009	0.92388	10
109.592	0.3009	0.90735	10
109.692	0.3009	0.87475	10
109.792	0.3009	0.91035	10
109.892	0.3009	0.88843	10
109.992	0.3009	0.91877	10
110.092	0.3009	0.95123	10
110.192	0.3009	0.97315	10
110.292	0.3009	0.85453	10
110.392	0.3009	0.90034	10
110.492	0.30101	0.96143	10
110.592	0.3009	0.88177	10
110.692	0.3009	0.91934	10
110.792	0.3009	0.94019	10
110.892	0.3009	0.92593	10
110.992	0.3009	0.91862	10
111.092	0.3009	0.9462	10
111.192	0.3009	0.87315	10
111.292	0.30101	0.88708	10
111.392	0.30101	0.92589	10
111.492	0.30101	0.94265	10
111.592	0.3009	0.95922	10
111.692	0.3009	0.98252	10
111.792	0.3009	0.90411	10
111.892	0.3009	0.9794	10
111.992	0.3009	0.9732	10
112.092	0.3009	0.96476	10
112.192	0.3009	0.96524	10
112.292	0.30084	0.89783	10
112.392	0.30084	0.92022	10
112.492	0.30084	0.91953	10
112.592	0.30084	0.94439	10
112.692	0.30084	0.91752	10
112.792	0.30084	0.95471	10
112.892	0.30084	1.00019	10
112.992	0.30084	0.96583	10
113.092	0.30079	0.91185	10
113.192	0.30079	0.94877	10
113.292	0.30079	0.87658	10
113.392	0.30079	0.94959	10
113.492	0.30079	0.95474	10
113.592	0.30079	0.92426	10
113.692	0.30079	0.93507	10
113.792	0.30079	0.96294	10
113.892	0.30079	0.96468	10
113.992	0.30079	0.92392	10
114.092	0.30073	0.98157	10
114.192	0.30073	0.91243	10
114.292	0.30073	0.90506	10
114.392	0.30073	0.90165	10
114.492	0.30073	1.00099	10
114.592	0.30073	0.9819	10
114.692	0.30073	0.95781	10
114.792	0.30073	0.93862	10
114.892	0.30073	0.92503	10
114.992	0.30073	0.97448	10
115.092	0.30067	0.97459	10
115.192	0.30067	0.9136	10
115.292	0.30067	0.98146	10
115.392	0.30067	0.88502	10
115.492	0.30067	0.94726	10
115.592	0.30062	0.97003	10
115.692	0.30062	0.89548	10
115.792	0.30062	0.97339	10
115.892	0.30056	0.91965	10
115.992	0.30056	0.90992	10
116.092	0.30056	0.9293	10
116.192	0.3005	0.9916	10
116.292	0.30045	0.93339	10
116.392	0.30045	0.95376	10
116.492	0.30033	0.9488	10
116.592	0.30028	1.00406	10
116.692	0.30011	0.91643	10
116.792	0.29999	0.97466	10
116.892	0.29988	0.92808	10
116.992	0.29977	0.93725	10
117.092	0.29965	0.93989	10
117.192	0.29954	0.91669	10
117.292	0.29948	0.89105	10
117.392	0.29931	0.95114	10
117.492	0.2992	0.89894	10
117.592	0.29909	0.91802	10
117.692	0.29897	0.8954	10
117.792	0.29892	0.86161	10
117.892	0.29886	0.88939	10
117.992	0.2988	0.9237	10
118.092	0.29875	0.88574	10
118.192	0.29869	0.91442	10
118.292	0.29863	0.92421	10
118.392	0.29858	0.88093	10
118.492	0.29858	0.86935	10
118.592	0.29852	0.90491	10
118.692	0.29852	0.84763	10
118.792	0.29852	0.89079	10
118.892	0.29846	0.88426	10
118.992	0.29846	0.86228	10
119.092	0.29846	0.92488	10
119.192	0.29846	0.89678	10
119.292	0.29846	0.84921	10
119.392	0.29846	0.93494	10
119.492	0.29846	0.89462	10
119.592	0.29846	0.86085	10
119.692	0.29846	0.85525	10
119.792	0.29846	0.88	10
119.892	0.29846	0.89861	10
119.992	0.29846	0.83391	10
120.092	0.29846	0.91587	10
120.192	0.29858	0.84773	10
120.292	0.29858	0.81764	10
120.392	0.29858	0.92469	10
120.492	0.29858	0.84803	10
120.592	0.29863	0.90836	10
120.692	0.29863	0.90329	10
120.792	0.29863	0.82951	10
120.892	0.29863	0.89985	10
120.992	0.29863	0.87651	10
121.092	0.29869	0.92625	10
121.192	0.29869	0.84087	10
121.292	0.29869	0.90616	10
121.392	0.29869	0.87405	10
121.492	0.29869	0.85872	10
121.592	0.29869	0.95514	10
121.692	0.29869	0.8206	10
121.792	0.29869	0.9129	10
121.892	0.29875	0.93208	10
121.992	0.29875	0.84604	10
122.092	0.29875	0.87204	10
122.192	0.2988	0.91833	10
122.292	0.2988	0.87878	10
122.392	0.2988	0.809	10
122.492	0.2988	0.84775	10
122.592	0.29886	0.88128	10
122.692	0.29886	0.83894	10
122.792	0.29886	0.84334	10
122.892	0.29892	0.9364	10
122.992	0.29892	0.86327	10
123.092	0.29897	0.96205	10
123.192	0.29897	0.82032	10
123.292	0.29903	0.88971	10
123.392	0.29903	0.89531	10
123.492	0.29903	0.82172	10
123.592	0.29909	0.91122	10
123.692	0.29914	0.84592	10
123.792	0.29914	0.83043	10
123.892	0.2992	0.86064	10
123.992	0.29926	0.87995	10
124.092	0.29931	0.92924	10
124.192	0.29931	0.87861	10
124.292	0.29937	0.83825	10
124.392	0.29943	0.84409	10
124.492	0.29954	0.83949	10
124.592	0.2996	0.87804	10
124.692	0.29971	0.80931	10
124.792	0.29982	0.91305	10
124.892	0.29994	0.86787	10
124.992	0.29999	0.84609	10
125.092	0.30011	0.93302	10
125.192	0.30022	0.86638	10
125.292	0.30033	0.87523	10
125.392	0.3005	0.92271	10
125.492	0.30062	0.8826	10
125.592	0.30073	0.89451	10
125.692	0.3009	0.8881	10
125.792	0.30101	0.91869	10
125.892	0.30113	0.90748	10
125.992	0.30118	0.9524	10
126.092	0.30124	1.01544	10
126.192	0.3013	0.87503	10
126.292	0.3013	0.95589	10
126.392	0.30135	0.96393	10
126.492	0.30135	0.89835	10
126.592	0.30141	0.94625	10
126.692	0.30141	0.91693	10
126.792	0.30141	0.90438	10
126.892	0.30147	0.98385	10
126.992	0.30147	0.93524	10
127.092	0.30152	0.90773	10
127.192	0.30152	0.99508	10
127.292	0.30152	0.96221	10
127.392	0.30152	0.99984	10
127.492	0.30152	0.97185	10
127.592	0.30141	0.99957	10
127.692	0.30141	0.94652	10
127.792	0.30141	1.00387	10
127.892	0.30141	0.93316	10
127.992	0.30141	0.93167	10
128.092	0.30141	0.99329	10
128.192	0.30141	0.95602	10
128.292	0.30141	0.88568	10
128.392	0.30141	0.96227	10
128.492	0.30141	1.01388	10
128.592	0.30141	0.90381	10
128.692	0.30141	0.9301	10
128.792	0.30135	0.98146	10
128.892	0.30135	0.95216	10
128.992	0.30135	0.98878	10
129.092	0.30135	1.04809	10
129.192	0.30135	0.86918	10
129.292	0.30135	0.93227	10
129.392	0.30135	0.95292	10
129.492	0.30135	0.87754	10
129.592	0.30135	0.92697	10
129.692	0.30135	0.96746	10
129.792	0.30135	0.89864	10
129.892	0.30135	0.86995	10
129.992	0.30135	0.94166	10
130.092	0.30135	1.01627	10
130.192	0.30135	0.92275	10
130.292	0.30135	0.92848	10
130.392	0.30135	0.93647	10
130.492	0.30135	0.91188	10
130.592	0.3013	1.01681	10
130.692	0.3013	0.93847	10
130.792	0.3013	1.003	10
130.892	0.3013	0.97293	10
130.992	0.3013	0.92161	10
131.092	0.3013	0.97846	10
131.192	0.30124	0.97559	10
131.292	0.30124	0.93237	10
131.392	0.30124	0.97199	10
131.492	0.30124	1.00795	10
131.592	0.30124	0.94178	10
131.692	0.30124	0.9074	10
131.792	0.30124	0.92826	10
131.892	0.30118	0.90852	10
131.992	0.30118	0.95797	10
132.092	0.30118	0.96134	10
132.192	0.30118	0.94655	10
132.292	0.30118	0.90693	10
132.392	0.30118	0.93759	10
132.492	0.30118	0.90183	10
132.592	0.30118	0.89874	10
132.692	0.30118	0.91709	10
132.792	0.30118	0.91089	10
132.892	0.30118	0.90306	10
132.992	0.30113	0.98743	10
133.092	0.30113	0.96737	10
133.192	0.30113	0.8891	10
133.292	0.30113	0.85378	10
133.392	0.30113	0.91565	10
133.492	0.30113	0.92943	10
133.592	0.30113	0.98106	10
133.692	0.30113	0.90273	10
133.792	0.30113	0.94427	10
133.892	0.30113	0.95785	10
133.992	0.30113	0.92901	10
134.092	0.30107	1.03968	10
134.192	0.30107	0.93981	10
134.292	0.30107	0.88192	10
134.392	0.30107	0.95356	10
134.492	0.30107	0.89275	10
134.592	0.30107	0.91913	10
134.692	0.30107	0.92659	10
134.792	0.30107	0.95844	10
134.892	0.30101	0.9597	10
134.992	0.30101	0.97974	10
135.092	0.30096	1.002	10
135.192	0.30096	0.9172	10
135.292	0.3009	0.95674	10
135.392	0.3009	0.95621	10
135.492	0.3009	0.96254	10
135.592	0.3009	0.97931	10
135.692	0.30084	0.95383	10
135.792	0.30084	0.90567	10
135.892	0.30084	0.95586	10
135.992	0.30079	0.92576	10
136.092	0.30073	0.99714	10
136.192	0.30073	0.88524	10
136.292	0.30073	0.9255	10
136.392	0.30073	0.9223	10
136.492	0.30067	0.92207	10
136.592	0.30067	0.95918	10
136.692	0.30067	0.92387	10
136.792	0.30062	0.93736	10
136.892	0.30062	0.97837	10
136.992	0.30056	0.94721	10
137.092	0.30056	0.98676	10
137.192	0.3005	0.92467	10
137.292	0.3005	0.87981	10
137.392	0.3005	0.87223	10
137.492	0.30045	0.9216	10
137.592	0.30045	0.95403	10
137.692	0.30045	0.88693	10
137.792	0.30039	0.92475	10
137.892	0.30039	0.91629	10
137.992	0.30039	0.89096	10
138.092	0.30039	0.94968	10
138.192	0.30039	0.9081	10
138.292	0.30039	0.91515	10
138.392	0.30033	0.94962	10
138.492	0.30033	0.94897	10
138.592	0.30033	0.95438	10
138.692	0.30033	0.95242	10
138.792	0.30033	0.9187	10
138.892	0.30033	0.94233	10
138.992	0.30022	0.91816	10
139.092	0.30022	0.88462	10
139.192	0.30022	0.8824	10
139.292	0.30022	0.88145	10
139.392	0.30022	0.85588	10
139.492	0.30022	0.83305	10
139.592	0.30022	0.94326	10
139.692	0.30022	0.89563	10
139.792	0.30022	0.87924	10
139.892	0.30033	0.91299	10
139.992	0.30033	0.82714	10
140.092	0.30033	0.87748	10
140.192	0.30028	0.91451	10
140.292	0.30028	0.87418	10
140.392	0.30028	0.94092	10
140.492	0.30028	0.92487	10
140.592	0.30028	0.92079	10
140.692	0.30028	0.90849	10
140.792	0.30033	0.9284	10
140.892	0.30033	0.89208	10
140.992	0.30033	0.90294	10
141.092	0.30033	0.88337	10
141.192	0.30033	0.87925	10
141.292	0.30033	0.91115	10
141.392	0.30033	0.92824	10
141.492	0.30033	0.9371	10
141.592	0.30028	0.9454	10
141.692	0.30033	0.94958	10
141.792	0.30033	0.91154	10
141.892	0.30033	0.91393	10
141.992	0.30033	0.95039	10
142.092	0.30033	0.92804	10
142.192	0.30033	0.91262	10
142.292	0.30033	0.91568	10
142.392	0.30033	0.8925	10
142.492	0.30033	0.91524	10
142.592	0.30028	0.90658	10
142.692	0.30028	0.9398	10
142.792	0.30028	0.91758	10
142.892	0.30028	0.9578	10
142.992	0.30028	0.93751	10
143.092	0.30028	0.98992	10
143.192	0.30033	0.94377	10
143.292	0.30022	0.91799	10
143.392	0.30022	0.8826	10
143.492	0.30022	0.8613	10
143.592	0.30033	0.90308	10
143.692	0.30022	0.87519	10
143.792	0.30022	0.93551	10
143.892	0.30022	0.91864	10
143.992	0.30022	0.89482	10
144.092	0.30022	0.95054	10
144.192	0.30016	0.91646	10
144.292	0.30016	0.89228	10
144.392	0.30016	0.87111	10
144.492	0.30016	0.88407	10
144.592	0.30016	0.93463	10
144.692	0.30028	0.83455	10
144.792	0.30028	0.8807	10
144.892	0.30016	0.92292	10
144.992	0.30016	0.94875	10
145.092	0.30028	0.86335	10
145.192	0.30028	0.93038	10
145.292	0.30028	0.92787	10
145.392	0.30028	0.85389	10
145.492	0.30028	0.88326	10
145.592	0.30028	0.95514	10
145.692	0.30028	0.90644	10
145.792	0.30028	0.90787	10
145.892	0.30028	0.89467	10
145.992	0.30028	0.86937	10
146.092	0.30028	0.89505	10
146.192	0.30028	0.93488	10
146.292	0.30028	0.8588	10
146.392	0.30028	0.87912	10
146.492	0.30028	0.92074	10
146.592	0.30033	0.91607	10
146.692	0.30022	0.83282	10
146.792	0.30033	0.84317	10
146.892	0.30033	0.84572	10
146.992	0.30033	0.86804	10
147.092	0.30033	0.8898	10
147.192	0.30033	0.87775	10
147.292	0.30033	0.90181	10
147.392	0.30039	0.88782	10
147.492	0.30039	0.82998	10
147.592	0.30039	0.92694	10
147.692	0.30039	0.88108	10
147.792	0.30039	0.83899	10
147.892	0.30039	0.84872	10
147.992	0.30039	0.85232	10
148.092	0.30045	0.94339	10
148.192	0.30045	0.89042	10
148.292	0.30045	0.91305	10
148.392	0.30045	0.8377	10
148.492	0.3005	0.86166	10
148.592	0.3005	0.84461	10
148.692	0.3005	0.86259	10
148.792	0.3005	0.87927	10
148.892	0.30056	0.92259	10
148.992	0.30056	0.84489	10
149.092	0.30062	0.84646	10
149.192	0.30062	0.88068	10
149.292	0.30062	0.86368	10
149.392	0.30062	0.91314	10
149.492	0.30067	0.88712	10
149.592	0.30067	0.89386	10
149.692	0.30067	0.85209	10
149.792	0.30067	0.86626	10
149.892	0.30067	0.83111	10
149.992	0.30073	0.88321	10
150.092	0.30079	0.88613	10
150.192	0.30079	0.86102	10
150.292	0.30079	0.87086	10
150.392	0.30084	0.87858	10
150.492	0.30084	0.84977	10
150.592	0.3009	0.895	10
150.692	0.30096	0.86478	10
150.792	0.30096	0.88746	10
150.892	0.30101	0.89315	10
150.992	0.30107	0.90882	10
151.092	0.30107	0.82485	10
151.192	0.30107	0.91832	10
151.292	0.30113	0.85822	10
151.392	0.30118	0.82871	10
151.492	0.30124	0.87072	10
151.592	0.3013	0.8715	10
151.692	0.30135	0.87122	10
151.792	0.30141	0.89461	10
151.892	0.30147	0.923	10
151.992	0.30152	0.84896	10
152.092	0.30158	0.86622	10
152.192	0.30169	0.95539	10
152.292	0.30175	0.86006	10
152.392	0.30186	0.90557	10
152.492	0.30198	0.91116	10
152.592	0.30209	0.87688	10
152.692	0.3022	0.8847	10
152.792	0.30237	0.93467	10
152.892	0.30249	0.89144	10
152.992	0.3026	0.95011	10
153.092	0.30277	0.9388	10
153.192	0.30283	0.91223	10
153.292	0.30288	0.91239	10
153.392	0.303	0.94278	10
153.492	0.30305	0.91143	10
153.592	0.30305	0.91787	10
153.692	0.30317	0.95627	10
153.792	0.30322	0.94016	10
153.892	0.30322	0.91755	10
153.992	0.30328	0.9862	10
154.092	0.30334	0.91373	10
154.192	0.30339	0.9564	10
154.292	0.30339	0.91945	10
154.392	0.30339	0.88991	10
154.492	0.30339	0.90846	10
154.592	0.30339	0.9638	10
154.692	0.30339	0.90318	10
154.792	0.30339	0.96963	10
154.892	0.30339	0.92707	10
154.992	0.30339	0.90722	10
155.092	0.30339	0.93577	10
155.192	0.30345	0.94162	10
155.292	0.30334	0.95106	10
155.392	0.30334	0.96603	10
155.492	0.30334	0.94914	10
155.592	0.30334	0.91277	10
155.692	0.30334	0.91725	10
155.792	0.30334	0.9631	10
155.892	0.30334	0.89138	10
155.992	0.30334	0.96156	10
156.092	0.30334	0.9538	10
156.192	0.30328	0.89873	10
156.292	0.30328	0.93574	10
156.392	0.30328	0.95155	10
156.492	0.30328	0.96312	10
156.592	0.30328	0.96066	10
156.692	0.30328	0.97709	10
156.792	0.30328	0.91915	10
156.892	0.30328	0.90687	10
156.992	0.30328	0.97731	10
157.092	0.30322	0.9709	10
157.192	0.30322	0.97165	10
157.292	0.30322	0.96861	10
157.392	0.30322	0.94201	10
157.492	0.30322	0.94011	10
157.592	0.30322	0.9952	10
157.692	0.30322	0.88647	10
157.792	0.30322	0.96439	10
157.892	0.30322	0.95705	10
157.992	0.30322	0.89266	10
158.092	0.30317	0.99465	10
158.192	0.30317	0.9988	10
158.292	0.30317	0.90885	10
158.392	0.30317	0.92896	10
158.492	0.30317	0.96293	10
158.592	0.30317	0.93497	10
158.692	0.30317	0.92467	10
158.792	0.30317	0.98763	10
158.892	0.30317	0.92363	10
158.992	0.30317	0.88964	10
159.092	0.30317	0.92744	10
159.192	0.30311	0.90959	10
159.292	0.30311	0.96348	10
159.392	0.30311	0.95563	10
159.492	0.30311	0.89791	10
159.592	0.30311	0.93536	10
159.692	0.30311	0.9197	10
159.792	0.30311	0.89101	10
159.892	0.30311	0.8547	10
159.992	0.30311	0.92824	10
160.092	0.30311	0.89387	10
160.192	0.30305	0.94573	10
160.292	0.30305	0.89979	10
160.392	0.30305	0.92827	10
160.492	0.30305	0.90925	10
160.592	0.30305	0.97144	10
160.692	0.30305	0.9102	10
160.792	0.30305	0.95304	10
160.892	0.30305	0.87341	10
160.992	0.30305	0.87092	10
161.092	0.30305	0.93592	10
161.192	0.30305	0.94162	10
161.292	0.30305	0.93583	10
161.392	0.30305	0.9326	10
161.492	0.30305	0.92019	10
161.592	0.30305	0.97529	10
161.692	0.303	0.94151	10
161.792	0.303	0.93965	10
161.892	0.303	0.93711	10
161.992	0.303	0.91928	10
162.092	0.303	0.96686	10
162.192	0.303	0.96151	10
162.292	0.30294	0.90708	10
162.392	0.30294	1.01149	10
162.492	0.30294	0.93851	10
162.592	0.30288	1.00656	10
162.692	0.30288	0.93966	10
162.792	0.30288	0.92265	10
162.892	0.30283	0.92213	10
162.992	0.30283	0.91653	10
163.092	0.30283	0.96549	10
163.192	0.30283	0.90472	10
163.292	0.30277	0.93554	10
163.392	0.30277	0.92137	10
163.492	0.30271	0.93319	10
163.592	0.30271	0.92912	10
163.692	0.30266	0.93441	10
163.792	0.30266	0.97451	10
163.892	0.30266	0.95791	10
163.992	0.30266	0.898	10
164.092	0.30266	0.95996	10
164.192	0.30254	1.00314	10
164.292	0.30254	0.90973	10
164.392	0.30254	0.90163	10
164.492	0.30254	0.93988	10
164.592	0.30249	0.93531	10
164.692	0.30243	0.89746	10
164.792	0.30243	0.92195	10
164.892	0.30243	0.92984	10
164.992	0.30243	0.94916	10
165.092	0.30237	0.9156	10
165.192	0.30237	0.84933	10
165.292	0.30237	0.94629	10
165.392	0.30232	0.85449	10
165.492	0.30232	0.85424	10
165.592	0.30232	0.87124	10
165.692	0.30232	0.94607	10
165.792	0.30232	0.84347	10
165.892	0.30232	0.89928	10
165.992	0.30232	0.90759	10
166.092	0.30232	0.93103	10
166.192	0.30232	0.90239	10
166.292	0.30232	0.96936	10
166.392	0.30232	0.88171	10
166.492	0.30232	0.94063	10
166.592	0.30232	0.95237	10
166.692	0.30232	0.8598	10
166.792	0.30232	0.9637	10
166.892	0.30232	0.9183	10
166.992	0.30232	0.84266	10
167.092	0.30232	0.84941	10
167.192	0.30232	0.87984	10
167.292	0.30232	0.91585	10
167.392	0.30232	0.91565	10
167.492	0.30232	0.883	10
167.592	0.30232	0.91427	10
167.692	0.30243	0.88362	10
167.792	0.30243	0.92035	10
167.892	0.30243	0.87708	10
167.992	0.30243	0.93223	10
168.092	0.30243	0.89734	10
168.192	0.30243	0.91735	10
168.292	0.30243	0.95291	10
168.392	0.30237	0.92463	10
168.492	0.30237	0.94635	10
168.592	0.30237	0.93397	10
168.692	0.30237	0.89929	10
168.792	0.30237	0.86953	10
168.892	0.30237	0.94311	10
168.992	0.30237	0.89981	10
169.092	0.30237	0.89655	10
169.192	0.30237	0.99681	10
169.292	0.30249	0.88462	10
169.392	0.30249	0.88192	10
169.492	0.30249	0.84977	10
169.592	0.30249	0.95364	10
169.692	0.30249	0.89264	10
169.792	0.30249	0.96694	10
169.892	0.30249	0.9074	10
169.992	0.30249	0.90958	10
170.092	0.30249	0.91843	10
170.192	0.30249	0.97432	10
170.292	0.30249	0.94039	10
170.392	0.30249	0.94781	10
170.492	0.30249	0.89143	10
170.592	0.30249	0.90046	10
170.692	0.30249	0.85571	10
170.792	0.30249	0.87705	10
170.892	0.30249	0.89049	10
170.992	0.30249	0.91992	10
171.092	0.30249	0.88059	10
171.192	0.30249	0.92523	10
171.292	0.30249	0.90351	10
171.392	0.30249	0.97163	10
171.492	0.30249	0.89847	10
171.592	0.30254	0.89814	10
171.692	0.30254	0.91941	10
171.792	0.30254	0.87003	10
171.892	0.30254	0.90962	10
171.992	0.30254	0.95403	10
172.092	0.30254	0.88638	10
172.192	0.30254	0.91252	10
172.292	0.30254	0.89818	10
172.392	0.30254	0.86452	10
172.492	0.30254	0.85637	10
172.592	0.3026	0.8964	10
172.692	0.3026	0.85565	10
172.792	0.3026	0.90066	10
172.892	0.3026	0.88263	10
172.992	0.3026	0.85489	10
173.092	0.3026	0.91168	10
173.192	0.3026	0.92883	10
173.292	0.30266	0.84656	10
173.392	0.30266	1.00296	10
173.492	0.30266	0.97359	10
173.592	0.30266	0.87961	10
173.692	0.30266	0.87931	10
173.792	0.30266	0.91167	10
173.892	0.30266	0.90608	10
173.992	0.30271	0.87368	10
174.092	0.30271	0.89707	10
174.192	0.30277	0.97828	10
174.292	0.30277	0.95364	10
174.392	0.30277	0.90127	10
174.492	0.30277	0.86073	10
174.592	0.30277	0.94012	10
174.692	0.30277	0.90223	10
174.792	0.30277	0.88729	10
174.892	0.30277	0.89232	10
174.992	0.30277	0.97143	10
175.092	0.30283	0.85997	10
175.192	0.30283	0.94795	10
175.292	0.30283	0.92121	10
175.392	0.30283	0.83835	10
175.492	0.30283	0.86174	10
175.592	0.30288	0.8551	10
175.692	0.30294	0.85775	10
175.792	0.30294	0.97045	10
175.892	0.30294	0.90418	10
175.992	0.30294	0.87213	10
176.092	0.303	0.9174	10
176.192	0.30305	0.94591	10
176.292	0.30305	0.84531	10
176.392	0.30311	0.89213	10
176.492	0.30317	0.87948	10
176.592	0.30317	0.85072	10
176.692	0.30322	0.86613	10
176.792	0.30328	0.8529	10
176.892	0.30328	0.87134	10
176.992	0.30334	0.89407	10
177.092	0.30339	0.93133	10
177.192	0.30345	0.87886	10
177.292	0.30351	0.94744	10
177.392	0.30356	0.87583	10
177.492	0.30362	0.86841	10
177.592	0.30368	0.92326	10
177.692	0.30373	0.92633	10
177.792	0.30379	0.91148	10
177.892	0.30385	0.90937	10
177.992	0.30396	0.91758	10
178.092	0.30402	0.91354	10
178.192	0.30407	0.95376	10
178.292	0.30407	0.92402	10
178.392	0.30413	0.89844	10
178.492	0.30419	0.95265	10
178.592	0.30424	0.92098	10
178.692	0.3043	0.88277	10
178.792	0.30436	0.95813	10
178.892	0.30436	0.92047	10
178.992	0.30441	0.91775	10
179.092	0.30441	0.88735	10
179.192	0.30453	0.98558	10
179.292	0.30453	0.86561	10
179.392	0.30458	0.9401	10
179.492	0.30458	0.93917	10
179.592	0.30464	0.89438	10
179.692	0.3047	0.88219	10
179.792	0.30475	0.8963	10
179.892	0.30481	0.93786	10
179.992	0.30481	0.93528	10
180.092	0.30481	1.00165	10
180.192	0.30487	0.98827	10
180.292	0.30487	0.94624	10
180.392	0.30487	0.96652	10
180.492	0.30487	0.92744	10
180.592	0.30487	0.95148	10
180.692	0.30487	0.93582	10
180.792	0.30487	0.90903	10
180.892	0.30487	0.90554	10
180.992	0.30487	0.95635	10
181.092	0.30487	0.95919	10
181.192	0.30487	0.96289	10
181.292	0.30487	0.9454	10
181.392	0.30487	0.92419	10
181.492	0.30487	0.89681	10
181.592	0.30475	0.99215	10
181.692	0.30475	0.92301	10
181.792	0.30475	0.94614	10
181.892	0.30475	0.95485	10
181.992	0.30475	0.89309	10
182.092	0.30475	0.96229	10
182.192	0.30475	1.02415	10
182.292	0.30475	0.87646	10
182.392	0.30475	0.93645	10
182.492	0.30475	0.94389	10
182.592	0.30475	0.94484	10
182.692	0.30475	0.91214	10
182.792	0.30475	0.93291	10
182.892	0.30475	0.93011	10
182.992	0.30481	0.95496	10
183.092	0.30481	0.92377	10
183.192	0.30481	0.95048	10
183.292	0.30481	0.87854	10
183.392	0.3047	0.97462	10
183.492	0.30481	0.86605	10
183.592	0.30481	0.95504	10
183.692	0.30481	0.94043	10
183.792	0.30481	0.92268	10
183.892	0.3047	0.91495	10
183.992	0.3047	0.93681	10
184.092	0.3047	0.94024	10
184.192	0.3047	0.99413	10
184.292	0.30475	0.91884	10
184.392	0.30475	0.89546	10
184.492	0.30475	0.91413	10
184.592	0.30475	1.00916	10
184.692	0.30475	0.92323	10
184.792	0.30475	0.87956	10
184.892	0.30475	0.95393	10
184.992	0.30475	0.89256	10
185.092	0.30475	0.95221	10
185.192	0.30464	1.00222	10
185.292	0.3047	0.87919	10
185.392	0.3047	0.91277	10
185.492	0.3047	0.93289	10
185.592	0.3047	0.89249	10
185.692	0.3047	0.90414	10
185.792	0.3047	0.93001	10
185.892	0.3047	0.94192	10
185.992	0.3047	0.908	10
186.092	0.3047	0.93902	10
186.192	0.3047	0.99162	10
186.292	0.30458	0.94023	10
186.392	0.30458	0.95477	10
186.492	0.30458	0.93611	10
186.592	0.30458	0.98176	10
186.692	0.30458	0.95147	10
186.792	0.30458	0.90061	10
186.892	0.30458	0.88878	10
186.992	0.30458	0.90562	10
187.092	0.30458	0.90325	10
187.192	0.30458	0.91667	10
187.292	0.30458	0.92875	10
187.392	0.30458	0.88788	10
187.492	0.30458	0.91094	10
187.592	0.30458	0.92361	10
187.692	0.30458	0.89181	10
187.792	0.30458	0.90113	10
187.892	0.30458	0.91358	10
187.992	0.30458	0.87665	10
188.092	0.30458	0.90001	10
188.192	0.30458	0.97366	10
188.292	0.30464	0.89539	10
188.392	0.30464	0.92884	10
188.492	0.30464	0.92447	10
188.592	0.30464	0.89223	10
188.692	0.30464	0.9259	10
188.792	0.30464	0.93859	10
188.892	0.30464	0.87402	10
188.992	0.30464	0.9245	10
189.092	0.30464	0.92413	10
189.192	0.30464	0.89243	10
189.292	0.30464	0.92449	10
189.392	0.30464	0.94626	10
189.492	0.30464	0.89069	10
189.592	0.30464	0.96296	10
189.692	0.30464	0.99457	10
189.792	0.30464	0.90904	10
189.892	0.30464	0.91326	10
189.992	0.30464	0.95814	10
190.092	0.30464	0.91444	10
190.192	0.30464	0.94757	10
190.292	0.30453	0.92569	10
190.392	0.30453	0.94114	10
190.492	0.30453	0.91354	10
190.592	0.30453	0.92786	10
190.692	0.30453	0.88848	10
190.792	0.30453	0.94397	10
190.892	0.30453	0.92887	10
190.992	0.30453	0.88913	10
191.092	0.30453	0.91935	10
191.192	0.30453	0.90726	10
191.292	0.30453	0.87446	10
191.392	0.30453	0.95041	10
191.492	0.30453	0.9204	10
191.592	0.30453	0.90249	10
191.692	0.30453	0.86763	10
191.792	0.30453	0.89083	10
191.892	0.30453	0.89439	10
191.992	0.30453	0.9151	10
192.092	0.30453	0.92044	10
192.192	0.30453	0.8935	10
192.292	0.30453	0.9056	10
192.392	0.30453	0.9436	10
192.492	0.30453	0.90916	10
192.592	0.30453	0.95006	10
192.692	0.30453	0.92724	10
192.792	0.30453	0.85216	10
192.892	0.30453	0.91074	10
192.992	0.30453	0.9291	10
193.092	0.30453	0.9206	10
193.192	0.30453	0.92697	10
193.292	0.30453	0.92894	10
193.392	0.30453	0.88755	10
193.492	0.30453	0.88549	10
193.592	0.30453	0.95889	10
193.692	0.30453	0.88738	10
193.792	0.30453	0.92443	10
193.892	0.30453	0.95874	10
193.992	0.30453	0.90252	10
194.092	0.30453	0.91619	10
194.192	0.30453	0.94636	10
194.292	0.30458	0.90311	10
194.392	0.30458	0.92542	10
194.492	0.30447	0.97926	10
194.592	0.30447	0.91768	10
194.692	0.30447	0.92098	10
194.792	0.30447	0.94004	10
194.892	0.30447	0.92566	10
194.992	0.30447	0.91879	10
195.092	0.30447	0.94152	10
195.192	0.30447	0.94611	10
195.292	0.30447	0.89702	10
195.392	0.30447	0.89487	10
195.492	0.30447	0.97035	10
195.592	0.30447	0.93936	10
[truncated: 1,793 more rows]

## Sheet: S160134 PCL
Specimen properties : Length	30	mm										Stress-Strain																Linear						Modulus		Failure
Cross Section Average	48.8245	mm2										Polynomial Coefficients																Force		Stress	Extension	Strain		Secant	Tangent	Load	Stress	Extension	Strain	Stiffness
Time	Extension	Load	Total cycle count			Extension	Load	Strain	Stress	E-tan		X6	666285									Strain	Stress	E-tan				(N)		(MPa)	(mm)	(%)		(MPa)	(MPa)	(N)	(MPa)	(mm)	(%)	(N/mm)
(s)	(mm)	(N)				(mm)	(N)	(mm/mm)	(MPa)	(MPa)		X5	-417035									(mm/mm)	(MPa)	(MPa)				765.825		15.6853	5.22	17.4		90.1452	192.831	1336.49	27.3486	7.18301	23.9434	146.71
0	3.14347	1.29085	0			3.37461	1.20765	0	0			X4	74981.2									0	0
0.1	3.11774	1.13546	0			3.7889	2.33142	0.0138097	0.0230165	8.14552		X3	-1880.83									0.001	-0.00104928	-1.04928
0.2	3.12403	1.14599	0			4.71501	17.9905	0.04468	0.343738	23.1317		X2	168.405									0.002	-0.00177199	-0.722714
0.3	3.14239	1.17536	0			5.55679	69.507	0.0727393	1.39887	61.3555		X1	-1.21587									0.003	-0.00217679	-0.404799
0.4	3.15928	1.11143	0			6.39092	185.438	0.100544	3.77331	108.824												0.004	-0.00227062	-0.0938322
0.5	3.17588	1.26888	0			7.22426	364.841	0.128322	7.44777	151.659												0.005	-0.00205878	0.211839
0.6	3.19277	1.3035	0			8.05749	596.786	0.156096	12.1984	183.686												0.006	-0.00154496	0.513818
0.7	3.20926	1.23389	0			8.89083	863.055	0.183874	17.6519	188.31												0.007	-0.000731304	0.81366
0.8	3.22598	1.31083	0			9.72423	1107.59	0.211654	22.6605	174.527												0.008	0.000381569	1.11287
0.9	3.24281	1.37133	0			10.5576	1336.49	0.239434	27.3486													0.009	0.00179449	1.41292
1	3.25947	1.36705	0			11.3922	841.474															0.01	0.0035097	1.71521
1.1	3.27601	1.47761	0			12.2246	290.274															0.011	0.00553081	2.02112
1.2	3.29273	1.58465	0			13.0578	262.828															0.012	0.00786277	2.33196
1.3	3.30956	1.50813	0			13.8913	167.55															0.013	0.0105118	2.64902
1.4	3.32599	1.64361	0			14.7244	150.659															0.014	0.0134853	2.97354
1.5	3.34265	1.75487	0			15.5578	59.0902															0.015	0.016792	3.30669
1.6	3.35948	1.71241	0			16.3911	9.80585															0.016	0.0204416	3.64963
1.7	3.37614	1.87619	0			17.2244	8.4085															0.017	0.0244451	4.00345
1.8	3.39263	1.94163	0			18.0577	0.87911															0.018	0.0288143	4.36923
1.9	3.40941	1.93743	0			18.891	1.25983															0.019	0.0335623	4.74797
2	3.42612	2.04119	0			19.7244	1.14152															0.02	0.038703	5.14066
2.1	3.44278	2.04571	0			20.5578	1.23202															0.021	0.0442512	5.54823
2.2	3.45933	2.05748	0			21.3911	0.86635															0.022	0.0502228	5.97157
2.3	3.47616	2.16972	0			22.2244	0.70204															0.023	0.0566343	6.41154
2.4	3.49276	2.25869	0			23.0577	0.85717															0.024	0.0635033	6.86895
2.5	3.50937	2.35992	0			23.8911	0.80476															0.025	0.0708478	7.34458
2.6	3.52614	2.4623	0			24.7243	0.7038															0.026	0.078687	7.83917
2.7	3.54274	2.54449	0			25.5577	0.84674															0.027	0.0870404	8.35341
2.8	3.5594	2.58365	0			26.3911	0.85263															0.028	0.0959284	8.88797
2.9	3.57601	2.83474	0			27.2244	0.71507															0.029	0.105372	9.44346
3	3.59284	2.90117	0			28.0577	0.81042															0.03	0.115392	10.0205
3.1	3.60933	3.0111	0																			0.031	0.126012	10.6196
3.2	3.6261	3.19885	0																			0.032	0.137253	11.2413
3.3	3.64282	3.34924	0																			0.033	0.149139	11.886
3.4	3.65942	3.42551	0																			0.034	0.161693	12.5543
3.5	3.67608	3.63556	0																			0.035	0.17494	13.2464
3.6	3.6928	3.76137	0																			0.036	0.188903	13.9629
3.7	3.70951	3.83139	0																			0.037	0.203607	14.704
3.8	3.726	4.10807	0																			0.038	0.219077	15.4701
3.9	3.74272	4.3434	0																			0.039	0.235338	16.2614
4	3.75944	4.37327	0																			0.04	0.252416	17.0781
4.1	3.7761	4.65435	0																			0.041	0.270337	17.9206
4.2	3.79264	4.8865	0																			0.042	0.289126	18.7888
4.3	3.80953	4.99297	0																			0.043	0.308809	19.6831
4.4	3.82602	5.24251	0																			0.044	0.329412	20.6036
4.5	3.84268	5.42006	0																			0.045	0.350963	21.5503
4.6	3.8594	5.52427	0																			0.046	0.373486	22.5232
4.7	3.87617	5.81164	0																			0.047	0.397008	23.5225
4.8	3.89277	5.88206	0																			0.048	0.421556	24.5481
4.9	3.90926	6.04114	0																			0.049	0.447156	25.6
5	3.92626	6.2717	0																			0.05	0.473835	26.6781
5.1	3.9427	6.40078	0																			0.051	0.501617	27.7825
5.2	3.95936	6.47878	0																			0.052	0.53053	28.9129
5.3	3.97602	6.7653	0																			0.053	0.560599	30.0692
5.4	3.99285	7.01031	0																			0.054	0.59185	31.2513
5.5	4.00934	7.2081	0																			0.055	0.62431	32.4591
5.6	4.026	7.51947	0																			0.056	0.658002	33.6923
5.7	4.04283	7.66905	0																			0.057	0.692952	34.9506
5.8	4.05943	7.79486	0																			0.058	0.729186	36.2339
5.9	4.07609	8.11266	0																			0.059	0.766728	37.5418
6	4.09275	8.3962	0																			0.06	0.805602	38.8741
6.1	4.10947	8.54635	0																			0.061	0.845833	40.2304
6.2	4.12601	8.80767	0																			0.062	0.887443	41.6104
6.3	4.14279	9.07288	0																			0.063	0.930457	43.0138
6.4	4.15945	9.28293	0																			0.064	0.974897	44.4402
6.5	4.17611	9.5621	0																			0.065	1.02079	45.8891
6.6	4.19265	9.83213	0																			0.066	1.06815	47.3601
6.7	4.20948	10.014	0																			0.067	1.117	48.8528
6.8	4.22609	10.2718	0																			0.068	1.16737	50.3668
6.9	4.24269	10.6262	0																			0.069	1.21927	51.9016
7	4.25941	10.7866	0																			0.07	1.27272	53.4566
7.1	4.27607	11.1009	0																			0.071	1.32776	55.0314
7.2	4.29273	11.35	0																			0.072	1.38438	56.6254
7.3	4.30933	11.5313	0																			0.073	1.44262	58.2381
7.4	4.32622	11.8776	0																			0.074	1.50249	59.8689
7.5	4.34265	12.2255	0																			0.075	1.56401	61.5173
7.6	4.35942	12.5252	0																			0.076	1.62719	63.1826
7.7	4.37614	13.0794	0																			0.077	1.69205	64.8643
7.8	4.3928	13.528	0																			0.078	1.75861	66.5617
7.9	4.4094	13.9156	0																			0.079	1.82689	68.2743
8	4.42606	14.5246	0																			0.08	1.89689	70.0013
8.1	4.44284	15.0471	0																			0.081	1.96863	71.7421
8.2	4.45933	15.522	0																			0.082	2.04213	73.496
8.3	4.47604	16.1556	0																			0.083	2.11739	75.2624
8.4	4.49282	16.6691	0																			0.084	2.19443	77.0406
8.5	4.50942	17.1185	0																			0.085	2.27326	78.8298
8.6	4.52597	17.695	0																			0.086	2.35389	80.6294
8.7	4.54274	18.1454	0																			0.087	2.43633	82.4386
8.8	4.55946	18.4408	0																			0.088	2.52059	84.2567
8.9	4.57606	19.1815	0																			0.089	2.60667	86.083
9	4.59272	19.8141	0																			0.09	2.69458	87.9167
9.1	4.60949	20.1769	0																			0.091	2.78434	89.7571
9.2	4.6261	20.7887	0																			0.092	2.87595	91.6033
9.3	4.64264	21.4306	0																			0.093	2.9694	93.4547
9.4	4.65947	22.0205	0																			0.094	3.06471	95.3104
9.5	4.67608	22.7316	0																			0.095	3.16188	97.1698
9.6	4.69274	23.3862	0																			0.096	3.26091	99.0319
9.7	4.70928	23.9833	0																			0.097	3.36181	100.896
9.8	4.72623	24.7029	0																			0.098	3.46457	102.761
9.9	4.74272	25.4632	0																			0.099	3.5692	104.627
10	4.75938	26.1144	0																			0.1	3.67569	106.492
10.1	4.77615	26.9551	0																			0.101	3.78405	108.357
10.2	4.79275	27.6881	0																			0.102	3.89426	110.219
10.3	4.80941	28.3889	0																			0.103	4.00634	112.078
10.4	4.82607	29.3204	0																			0.104	4.12028	113.934
10.5	4.84285	30.1241	0																			0.105	4.23606	115.785
10.6	4.85939	30.7865	0																			0.106	4.35369	117.631
10.7	4.87605	31.7961	0																			0.107	4.47316	119.471
10.8	4.89277	32.6829	0																			0.108	4.59447	121.304
10.9	4.90943	33.486	0																			0.109	4.7176	123.13
11	4.92598	33.9508	0																			0.11	4.84254	124.947
11.1	4.94281	33.843	0																			0.111	4.9693	126.754
11.2	4.95941	34.6274	0																			0.112	5.09785	128.552
11.3	4.97607	35.819	0																			0.113	5.22819	130.339
11.4	4.99273	36.8806	0																			0.114	5.3603	132.114
11.5	5.00945	37.8873	0																			0.115	5.49418	133.877
11.6	5.02605	38.9828	0																			0.116	5.62981	135.626
11.69	5.04101	40.0267	0.5																			0.117	5.76717	137.361
11.692	5.04135	40.0596	0.5																			0.118	5.90625	139.082
11.792	5.02917	39.6462	0.5																			0.119	6.04704	140.787
11.892	5.00837	37.5973	0.5																			0.12	6.18951	142.475
11.992	4.99114	36.1441	0.5																			0.121	6.33366	144.147
12.092	4.97454	34.7856	0.5																			0.122	6.47946	145.8
12.192	4.95782	33.5105	0.5																			0.123	6.62689	147.435
12.292	4.94111	32.3482	0.5																			0.124	6.77594	149.051
12.392	4.92439	31.0962	0.5																			0.125	6.92659	150.646
12.492	4.90784	30.1054	0.5																			0.126	7.07881	152.221
12.592	4.89118	29.1493	0.5																			0.127	7.23258	153.774
12.692	4.87441	28.1172	0.5																			0.128	7.38789	155.305
12.792	4.85786	27.1508	0.5																			0.129	7.5447	156.813
12.892	4.84115	26.1909	0.5																			0.13	7.703	158.298
12.992	4.82443	25.197	0.5																			0.131	7.86276	159.758
13.092	4.80777	24.3602	0.5																			0.132	8.02395	161.193
13.192	4.79111	23.4841	0.5																			0.133	8.18655	162.603
13.292	4.77451	22.5957	0.5																			0.134	8.35054	163.987
13.392	4.75768	21.8624	0.5																			0.135	8.51588	165.344
13.492	4.74119	21.1927	0.5																			0.136	8.68256	166.674
13.592	4.72447	20.5209	0.5																			0.137	8.85053	167.975
13.692	4.7077	19.9467	0.5																			0.138	9.01978	169.249
13.792	4.69109	19.3372	0.5																			0.139	9.19028	170.493
13.892	4.67449	18.701	0.5																			0.14	9.36198	171.707
13.992	4.65777	18.1715	0.5																			0.141	9.53487	172.892
14.092	4.64106	17.5989	0.5																			0.142	9.70892	174.045
14.192	4.62451	16.9313	0.5																			0.143	9.88409	175.168
14.292	4.60779	16.488	0.5																			0.144	10.0603	176.259
14.392	4.59102	15.8896	0.5																			0.145	10.2377	177.318
14.492	4.57447	15.2753	0.5																			0.146	10.416	178.345
14.592	4.55787	14.8361	0.5																			0.147	10.5953	179.338
14.692	4.54093	14.2896	0.5																			0.148	10.7756	180.299
14.792	4.52444	13.6919	0.5																			0.149	10.9569	181.225
14.892	4.50778	13.2196	0.5																			0.15	11.139	182.118
14.992	4.49117	12.7371	0.5																			0.151	11.322	182.976
15.092	4.47429	12.1815	0.5																			0.152	11.5058	183.8
15.192	4.45785	11.8051	0.5																			0.153	11.6904	184.589
15.292	4.44114	11.4469	0.5																			0.154	11.8757	185.342
15.392	4.42431	11.0934	0.5																			0.155	12.0618	186.06
15.492	4.40776	10.7808	0.5																			0.156	12.2485	186.743
15.592	4.39116	10.5301	0.5																			0.157	12.4359	187.389
15.692	4.37444	10.1342	0.5																			0.158	12.6239	188
15.792	4.35761	9.7943	0.5																			0.159	12.8125	188.574
15.892	4.34118	9.59773	0.5																			0.16	13.0016	189.112
15.992	4.32446	9.24286	0.5																			0.161	13.1912	189.614
16.092	4.30769	9.03124	0.5																			0.162	13.3813	190.079
16.192	4.29108	8.75525	0.5																			0.163	13.5718	190.508
16.292	4.27448	8.44008	0.5																			0.164	13.7627	190.9
16.392	4.25771	8.21417	0.5																			0.165	13.9539	191.255
16.492	4.24105	7.91883	0.5																			0.166	14.1455	191.575
16.592	4.2245	7.57285	0.5																			0.167	14.3374	191.858
16.692	4.20778	7.39495	0.5																			0.168	14.5295	192.104
16.792	4.19107	7.0487	0.5																			0.169	14.7218	192.315
16.892	4.17441	6.69546	0.5																			0.17	14.9143	192.489
16.992	4.15786	6.45825	0.5																			0.171	15.1069	192.628
17.092	4.14103	6.23338	0.5																			0.172	15.2996	192.731
17.192	4.12448	5.9554	0.5																			0.173	15.4924	192.799
17.292	4.10777	5.7999	0.5																		MAX	0.174	15.6853	192.831
17.392	4.09111	5.59922	0.5																			0.175	15.8781	192.83
17.492	4.07433	5.33853	0.5																			0.176	16.0709	192.793
17.592	4.05779	5.25046	0.5																			0.177	16.2636	192.723
17.692	4.04113	5.00235	0.5																			0.178	16.4562	192.619
17.792	4.0243	4.75708	0.5																			0.179	16.6487	192.482
17.892	4.00781	4.74235	0.5																			0.18	16.841	192.313
17.992	3.99115	4.57267	0.5																			0.181	17.0331	192.112
18.092	3.97437	4.36998	0.5																			0.182	17.225	191.879
18.192	3.95771	4.25078	0.5																			0.183	17.4166	191.615
18.292	3.94117	4.04837	0.5																			0.184	17.6079	191.321
18.392	3.92445	3.82774	0.5																			0.185	17.7989	190.997
18.492	3.90762	3.7499	0.5																			0.186	17.9896	190.644
18.592	3.89113	3.59191	0.5																			0.187	18.1798	190.263
18.692	3.87453	3.37505	0.5																			0.188	18.3697	189.855
18.792	3.85764	3.22689	0.5																			0.189	18.5591	189.421
18.892	3.84104	3.11178	0.5																			0.19	18.7481	188.961
18.992	3.82449	2.8922	0.5																			0.191	18.9366	188.476
19.092	3.80772	2.83145	0.5																			0.192	19.1245	187.967
19.192	3.79106	2.72733	0.5																			0.193	19.312	187.435
19.292	3.77445	2.52391	0.5																			0.194	19.4988	186.882
19.392	3.75785	2.44225	0.5																			0.195	19.6852	186.308
19.492	3.74091	2.39655	0.5																			0.196	19.8709	185.715
19.592	3.72453	2.21624	0.5																			0.197	20.056	185.103
19.692	3.70781	2.19441	0.5																			0.198	20.2404	184.474
19.792	3.6911	2.09822	0.5																			0.199	20.4243	183.829
19.892	3.67438	2.00119	0.5																			0.2	20.6074	183.169
19.992	3.65772	1.89457	0.5
20.092	3.64112	1.88492	0.5
20.192	3.62434	1.71901	0.5
20.292	3.6078	1.77571	0.5
20.392	3.59108	1.70608	0.5
20.492	3.57442	1.60651	0.5
20.592	3.55776	1.58773	0.5
20.692	3.54116	1.50862	0.5
20.792	3.52438	1.41602	0.5
20.892	3.50772	1.39673	0.5
20.992	3.49118	1.32377	0.5
21.092	3.47446	1.24139	0.5
21.192	3.45763	1.23035	0.5
21.292	3.44114	1.18791	0.5
21.392	3.42448	1.10451	0.5
21.492	3.40765	1.12827	0.5
21.592	3.3911	1.01773	0.5
21.628	3.3851	0.99878	1
21.63	3.38476	0.99191	1
21.632	3.38442	0.98663	1
21.732	3.39705	1.02551	1
21.832	3.41847	1.12035	1
21.932	3.43525	1.16666	1
22.032	3.45202	1.23082	1
22.132	3.46868	1.34538	1
22.232	3.48551	1.4	1
22.332	3.502	1.46039	1
22.432	3.51872	1.53638	1
22.532	3.53549	1.63791	1
22.632	3.55204	1.6229	1
22.732	3.5687	1.78967	1
22.832	3.58541	1.85523	1
22.932	3.60207	1.88147	1
23.032	3.61868	1.9339	1
23.132	3.63545	2.06595	1
23.232	3.65205	2.14779	1
23.332	3.66877	2.24907	1
23.432	3.68532	2.41327	1
23.532	3.70215	2.47828	1
23.632	3.71864	2.62346	1
23.732	3.73535	2.774	1
23.832	3.75213	2.87121	1
23.932	3.76873	3.05595	1
24.032	3.78533	3.18827	1
24.132	3.80199	3.28313	1
24.232	3.81882	3.48467	1
24.332	3.83531	3.71548	1
24.432	3.85203	3.86296	1
24.532	3.86886	4.03129	1
24.632	3.88541	4.30975	1
24.732	3.90201	4.47911	1
24.832	3.91878	4.68781	1
24.932	3.9355	4.96564	1
25.032	3.95205	5.11857	1
25.132	3.96865	5.40662	1
25.232	3.98548	5.61999	1
25.332	4.00214	5.69183	1
25.432	4.01863	5.95153	1
25.532	4.03552	6.22457	1
25.632	4.05206	6.47699	1
25.732	4.06872	6.70591	1
25.832	4.08533	6.95749	1
25.932	4.10221	7.1305	1
26.032	4.11876	7.30616	1
26.132	4.13531	7.56357	1
26.232	4.15219	7.75872	1
26.332	4.16868	8.07682	1
26.432	4.1854	8.27501	1
26.532	4.202	8.48264	1
26.632	4.21883	8.83972	1
26.732	4.23538	9.13197	1
26.832	4.25204	9.4254	1
26.932	4.26881	9.78303	1
27.032	4.28542	10.0068	1
27.132	4.30202	10.3396	1
27.232	4.31879	10.7543	1
27.332	4.3354	11.2003	1
27.432	4.352	11.5861	1
27.532	4.36877	12.0096	1
27.632	4.38549	12.4835	1
27.732	4.40204	12.8792	1
27.832	4.41864	13.3026	1
27.932	4.43553	13.7245	1
28.032	4.45202	14.1631	1
28.132	4.46873	14.6231	1
28.232	4.48539	15.0542	1
28.332	4.50211	15.5533	1
28.432	4.51871	16.0664	1
28.532	4.53526	16.5778	1
28.632	4.55226	17.0645	1
28.732	4.56869	17.6499	1
28.832	4.58541	18.1433	1
28.932	4.60213	18.6605	1
29.032	4.61884	19.2638	1
29.132	4.63533	19.8236	1
29.232	4.65205	20.3496	1
29.332	4.66888	20.9545	1
29.432	4.68537	21.5915	1
29.532	4.70197	22.3143	1
29.632	4.7188	22.9308	1
29.732	4.73546	23.6044	1
29.832	4.75195	24.2299	1
29.932	4.76873	25.0392	1
30.032	4.78544	25.791	1
30.132	4.80216	26.5293	1
30.232	4.81865	27.3864	1
30.332	4.83548	28.1741	1
30.432	4.85208	29.0143	1
30.532	4.86869	29.8718	1
30.632	4.88546	30.7134	1
30.732	4.90206	31.6641	1
30.832	4.91872	32.6246	1
30.932	4.93533	33.5678	1
31.032	4.95221	34.5586	1
31.132	4.96865	35.3764	1
31.232	4.98542	34.6666	1
31.332	5.00214	35.7456	1
31.432	5.01874	36.9286	1
31.532	5.03534	38.1109	1
31.632	5.05212	39.2755	1
31.69	5.06192	40.0218	1.5
31.692	5.0622	40.0496	1.5
31.792	5.04968	39.7669	1.5
31.892	5.02894	37.6393	1.5
31.992	5.01194	36.2258	1.5
32.092	4.99511	34.8789	1.5
32.192	4.97851	33.4223	1.5
32.292	4.96179	32.2647	1.5
32.392	4.94519	31.1048	1.5
32.492	4.92836	29.9764	1.5
32.592	4.91187	28.9186	1.5
32.692	4.89515	27.8843	1.5
32.792	4.87843	26.8464	1.5
32.892	4.86183	26.0061	1.5
32.992	4.84517	25.0936	1.5
33.092	4.82851	24.2005	1.5
33.192	4.81168	23.4906	1.5
33.292	4.79519	22.7755	1.5
33.392	4.77847	21.982	1.5
33.492	4.7617	21.2814	1.5
33.592	4.7451	20.6604	1.5
33.692	4.72849	19.9944	1.5
33.792	4.71172	19.5471	1.5
33.892	4.69512	18.8432	1.5
33.992	4.67851	18.2076	1.5
34.092	4.6618	17.8184	1.5
34.192	4.64502	17.1764	1.5
34.292	4.62848	16.6011	1.5
34.392	4.61187	16.2066	1.5
34.492	4.59499	15.7059	1.5
34.592	4.5785	15.1171	1.5
34.692	4.56172	14.6699	1.5
34.792	4.54512	14.161	1.5
34.892	4.52829	13.6602	1.5
34.992	4.5118	13.2023	1.5
35.092	4.49514	12.7393	1.5
35.192	4.47831	12.1557	1.5
35.292	4.46176	11.7446	1.5
35.392	4.44516	11.2661	1.5
35.492	4.42839	10.8515	1.5
35.592	4.41173	10.5305	1.5
35.692	4.39518	10.2281	1.5
35.792	4.37846	9.80938	1.5
35.892	4.36163	9.61241	1.5
35.992	4.34514	9.30618	1.5
36.092	4.32848	8.97824	1.5
36.192	4.3116	8.641	1.5
36.292	4.29511	8.48637	1.5
36.392	4.27845	8.234	1.5
36.492	4.26179	8.28986	1.5
36.592	4.24501	7.99003	1.5
36.692	4.22847	7.54115	1.5
36.792	4.21181	7.25453	1.5
36.892	4.19503	7.00723	1.5
36.992	4.17843	6.62021	1.5
37.092	4.16177	6.43679	1.5
37.192	4.14505	6.16565	1.5
37.292	4.12839	5.89042	1.5
37.392	4.11179	5.72844	1.5
37.492	4.09513	5.43171	1.5
37.592	4.0783	5.21494	1.5
37.692	4.06181	5.08571	1.5
37.792	4.04509	4.91173	1.5
37.892	4.02838	4.6857	1.5
37.992	4.01177	4.65039	1.5
38.092	3.99511	4.41434	1.5
38.192	3.9784	4.18335	1.5
38.292	3.96168	4.15027	1.5
38.392	3.94513	3.89251	1.5
38.492	3.92847	3.70806	1.5
38.592	3.91164	3.59703	1.5
38.692	3.8951	3.4661	1.5
38.792	3.87844	3.22007	1.5
38.892	3.86166	3.16619	1.5
38.992	3.84506	2.99981	1.5
39.092	3.82846	2.92202	1.5
39.192	3.8118	2.70208	1.5
39.292	3.79497	2.60436	1.5
39.392	3.77853	2.41968	1.5
39.492	3.76182	2.39908	1.5
39.592	3.74504	2.28371	1.5
39.692	3.72844	2.10857	1.5
39.792	3.71178	2.07891	1.5
39.892	3.69512	2.02521	1.5
39.992	3.67829	1.85099	1.5
40.092	3.6618	1.88191	1.5
40.192	3.64508	1.75604	1.5
40.292	3.62837	1.70704	1.5
40.392	3.61171	1.6867	1.5
40.492	3.59516	1.64236	1.5
40.592	3.57839	1.49799	1.5
40.692	3.56173	1.50507	1.5
40.792	3.54512	1.42148	1.5
40.892	3.52841	1.30741	1.5
40.992	3.51169	1.30477	1.5
41.092	3.49514	1.32551	1.5
41.192	3.47854	1.19518	1.5
41.292	3.4616	1.14903	1.5
41.392	3.44516	1.13621	1.5
41.492	3.42845	1.04242	1.5
41.592	3.41179	1.05082	1.5
41.61	3.40867	0.99977	2
41.612	3.40833	0.99606	2
41.614	3.40799	0.99334	2
41.714	3.42097	1.04281	2
41.814	3.44205	1.14562	2
41.914	3.45888	1.21088	2
42.014	3.47582	1.25151	2
42.114	3.49237	1.31374	2
42.214	3.50897	1.40604	2
42.314	3.52574	1.45457	2
42.414	3.5424	1.5048	2
42.514	3.55906	1.62022	2
42.614	3.57567	1.6703	2
42.714	3.59244	1.77576	2
42.814	3.60899	1.90678	2
42.914	3.6257	1.93253	2
43.014	3.64242	1.97829	2
43.114	3.65908	2.14108	2
43.214	3.67568	2.22302	2
43.314	3.69246	2.23938	2
43.414	3.70912	2.4684	2
43.514	3.72572	2.54478	2
43.614	3.74238	2.66272	2
43.714	3.7591	2.77182	2
43.814	3.77576	2.93634	2
43.914	3.7923	3.11503	2
44.014	3.80908	3.2705	2
44.114	3.82574	3.54513	2
44.214	3.8424	3.59313	2
44.314	3.859	3.7808	2
44.414	3.87583	3.97273	2
44.514	3.89243	4.12722	2
44.614	3.90898	4.40003	2
44.714	3.92592	4.58456	2
44.814	3.94236	4.77691	2
44.914	3.95907	5.03983	2
45.014	3.97568	5.23288	2
45.114	3.99251	5.47083	2
45.214	4.009	5.68505	2
45.314	4.02566	5.86752	2
45.414	4.04249	6.015	2
45.514	4.05909	6.27268	2
45.614	4.07575	6.51843	2
45.714	4.09247	6.69042	2
45.814	4.10918	6.9741	2
45.914	4.12567	7.19517	2
46.014	4.14239	7.37345	2
46.114	4.15911	7.68277	2
46.214	4.17577	7.86721	2
46.314	4.19231	8.03299	2
46.414	4.20914	8.3958	2
46.514	4.22575	8.6545	2
46.614	4.24235	8.95663	2
46.714	4.25907	9.30019	2
46.814	4.27573	9.69024	2
46.914	4.29239	10.0292	2
47.014	4.30899	10.4047	2
47.114	4.32588	10.7942	2
47.214	4.34231	11.1582	2
47.314	4.35908	11.5829	2
47.414	4.37574	12.0383	2
47.514	4.39246	12.388	2
47.614	4.40901	12.8523	2
47.714	4.42572	13.1487	2
47.814	4.44255	13.4599	2
47.914	4.45899	13.8951	2
48.014	4.4757	14.4492	2
48.114	4.49248	14.9518	2
48.214	4.50908	15.4003	2
48.314	4.52563	15.8438	2
48.414	4.54246	16.3504	2
48.514	4.55912	16.9679	2
48.614	4.57578	17.488	2
48.714	4.59232	18.0728	2
48.814	4.60921	18.6021	2
48.914	4.62576	19.1717	2
49.014	4.6423	19.7301	2
49.114	4.65913	20.381	2
49.214	4.67574	20.8213	2
49.314	4.69234	21.4376	2
49.414	4.70894	22.1088	2
49.514	4.72589	22.8062	2
49.614	4.74238	23.4406	2
49.714	4.75909	24.1293	2
49.814	4.77581	24.8361	2
49.914	4.79241	25.6125	2
50.014	4.80902	26.4003	2
50.114	4.82573	27.1911	2
50.214	4.84251	27.9331	2
50.314	4.85905	28.8343	2
50.414	4.87571	29.7337	2
50.514	4.89243	30.6397	2
50.614	4.90909	31.5308	2
50.714	4.92564	32.4558	2
50.814	4.94247	33.431	2
50.914	4.95901	33.6154	2
51.014	4.97567	33.497	2
51.114	4.99239	34.6348	2
51.214	5.00916	35.8345	2
51.314	5.02577	36.9956	2
51.414	5.04231	38.1564	2
51.514	5.0592	39.4193	2
51.566	5.06781	40.0105	2.5
51.568	5.06815	40.0294	2.5
51.668	5.05563	39.6904	2.5
51.768	5.03489	37.641	2.5
51.868	5.01789	36.2055	2.5
51.968	5.00123	34.8235	2.5
52.068	4.98434	33.536	2.5
52.168	4.96785	32.2637	2.5
52.268	4.95119	31.1545	2.5
52.368	4.93448	29.9735	2.5
52.468	4.91776	28.9047	2.5
52.568	4.90121	27.8726	2.5
52.668	4.88444	26.8502	2.5
52.768	4.86778	25.8888	2.5
52.868	4.85118	25.0517	2.5
52.968	4.83452	24.1858	2.5
53.068	4.81769	23.4893	2.5
53.168	4.80114	22.7543	2.5
53.268	4.78448	21.9425	2.5
53.368	4.76765	21.2347	2.5
53.468	4.7511	20.6049	2.5
53.568	4.73444	20.0528	2.5
53.668	4.71778	19.5015	2.5
53.768	4.70101	18.8166	2.5
53.868	4.68452	18.2156	2.5
53.968	4.66775	17.6978	2.5
54.068	4.65103	17.1329	2.5
54.168	4.63443	16.6387	2.5
54.268	4.61782	16.1521	2.5
54.368	4.60111	15.6772	2.5
54.468	4.58433	15.1207	2.5
54.568	4.5679	14.6526	2.5
54.668	4.55113	14.1177	2.5
54.768	4.53435	13.6237	2.5
54.868	4.51775	13.178	2.5
54.968	4.50115	12.7906	2.5
55.068	4.48437	12.3431	2.5
55.168	4.46771	11.8822	2.5
55.268	4.45117	11.3861	2.5
55.368	4.43445	10.9162	2.5
55.468	4.41768	10.5047	2.5
55.568	4.40107	10.1151	2.5
55.668	4.38453	9.854	2.5
55.768	4.36764	9.52522	2.5
55.868	4.35109	9.14057	2.5
55.968	4.33438	8.90163	2.5
56.068	4.31777	8.67548	2.5
56.168	4.301	8.43282	2.5
56.268	4.28445	8.20138	2.5
56.368	4.26785	8.10367	2.5
56.468	4.25096	7.94275	2.5
56.568	4.23447	7.5863	2.5
56.668	4.21781	7.21424	2.5
56.768	4.2011	6.92246	2.5
56.868	4.18438	6.67311	2.5
56.968	4.16783	6.42316	2.5
57.068	4.15106	6.10508	2.5
57.168	4.13434	5.85582	2.5
57.268	4.11774	5.66368	2.5
57.368	4.10114	5.47602	2.5
57.468	4.08425	5.22283	2.5
57.568	4.06776	5.07362	2.5
57.668	4.0511	4.93792	2.5
57.768	4.03438	4.71115	2.5
57.868	4.01772	4.57858	2.5
57.968	4.00118	4.40302	2.5
58.068	3.98452	4.17071	2.5
58.168	3.96763	4.09615	2.5
58.268	3.95114	3.91863	2.5
58.368	3.93448	3.67193	2.5
58.468	3.91771	3.53382	2.5
58.568	3.90105	3.42523	2.5
58.668	3.88444	3.20884	2.5
58.768	3.86784	3.09929	2.5
58.868	3.85095	2.94279	2.5
58.968	3.83452	2.84421	2.5
59.068	3.81775	2.72371	2.5
59.168	3.80103	2.60441	2.5
59.268	3.78443	2.43191	2.5
59.368	3.76788	2.35495	2.5
59.468	3.75105	2.21614	2.5
59.568	3.73433	2.12223	2.5
59.668	3.71779	2.01408	2.5
59.768	3.70113	1.96668	2.5
59.868	3.6843	1.83582	2.5
59.968	3.66775	1.77504	2.5
60.068	3.65115	1.73333	2.5
60.168	3.63432	1.69417	2.5
60.268	3.61777	1.61749	2.5
60.368	3.60111	1.55956	2.5
60.468	3.58445	1.45959	2.5
60.568	3.56762	1.41785	2.5
60.668	3.55113	1.35774	2.5
60.768	3.53441	1.29844	2.5
60.868	3.51764	1.28539	2.5
60.968	3.50109	1.16578	2.5
61.068	3.48443	1.14322	2.5
61.168	3.46777	1.11671	2.5
61.268	3.451	1.08148	2.5
61.368	3.43451	1.01247	2.5
61.424	3.4251	0.99589	3
61.426	3.42476	0.99194	3
61.428	3.42442	0.99106	3
61.528	3.43712	0.99515	3
61.628	3.4582	1.15559	3
61.728	3.47548	1.19073	3
61.828	3.49203	1.22256	3
61.928	3.50869	1.33691	3
62.028	3.5254	1.40037	3
62.128	3.54206	1.4573	3
62.228	3.55872	1.52908	3
62.328	3.57533	1.66048	3
62.428	3.59216	1.69405	3
62.528	3.60865	1.77927	3
62.628	3.62536	1.85948	3
62.728	3.64214	1.95125	3
62.828	3.65874	1.99865	3
62.928	3.67529	2.14056	3
63.028	3.69206	2.23045	3
63.128	3.70883	2.32389	3
63.228	3.72532	2.468	3
63.328	3.74204	2.60413	3
63.428	3.75876	2.72125	3
63.528	3.77542	2.81611	3
63.628	3.79191	2.95839	3
63.728	3.80879	3.18235	3
63.828	3.8254	3.23922	3
63.928	3.84206	3.44235	3
64.028	3.85866	3.66735	3
64.128	3.87549	3.82888	3
64.228	3.89204	4.02436	3
64.328	3.90864	4.27537	3
64.428	3.92558	4.46434	3
64.528	3.94202	4.68136	3
64.628	3.95868	4.89253	3
64.728	3.97534	5.14916	3
64.828	3.99222	5.3485	3
64.928	4.00866	5.54046	3
65.028	4.02532	5.78262	3
65.128	4.0422	5.8693	3
65.228	4.05875	6.12633	3
65.328	4.07541	6.32061	3
65.428	4.09213	6.4558	3
65.528	4.10879	6.77724	3
65.628	4.12533	7.00263	3
65.728	4.14211	7.20957	3
65.828	4.15877	7.49452	3
65.928	4.17543	7.66275	3
66.028	4.19203	7.92554	3
66.128	4.2088	8.22635	3
66.228	4.22535	8.47787	3
66.328	4.24207	8.81543	3
66.428	4.25873	9.14607	3
66.528	4.27544	9.50706	3
66.628	4.29205	9.86924	3
66.728	4.30865	10.2796	3
66.828	4.32554	10.6148	3
66.928	4.34197	11.0364	3
67.028	4.35874	11.482	3
67.128	4.37546	11.8522	3
67.228	4.39212	12.3163	3
67.328	4.40867	12.7597	3
67.428	4.42544	13.0219	3
67.528	4.44216	13.2709	3
67.628	4.45865	13.7416	3
67.728	4.47536	14.247	3
67.828	4.49219	14.7277	3
67.928	4.50874	15.2619	3
68.028	4.52529	15.6984	3
68.128	4.54217	16.1959	3
68.228	4.55878	16.7894	3
68.328	4.57544	17.3199	3
68.428	4.59198	17.8806	3
68.528	4.60887	18.4826	3
68.628	4.62542	18.9741	3
68.728	4.64196	19.5968	3
68.828	4.65879	20.1036	3
68.928	4.67545	20.6874	3
69.028	4.69206	21.2896	3
69.128	4.70866	21.9782	3
69.228	4.72555	22.5854	3
69.328	4.74204	23.2119	3
69.428	4.75875	23.8804	3
69.528	4.77547	24.5546	3
69.628	4.79213	25.3602	3
69.728	4.80868	26.1654	3
69.828	4.82539	26.9374	3
69.928	4.84217	27.7509	3
70.028	4.85871	28.5912	3
70.128	4.87543	29.4714	3
70.228	4.89215	30.3811	3
70.328	4.90881	31.266	3
70.428	4.9253	32.2013	3
70.528	4.94213	32.8756	3
70.628	4.95873	32.3642	3
70.728	4.97539	33.2267	3
70.828	4.99205	34.3261	3
70.928	5.00882	35.5527	3
71.028	5.02543	36.6925	3
71.128	5.04197	37.8831	3
71.228	5.05886	39.095	3
71.302	5.07116	40.0058	3.5
71.304	5.0715	40.0319	3.5
71.404	5.05903	39.7271	3.5
71.504	5.03812	37.6516	3.5
71.604	5.02129	36.1988	3.5
71.704	5.00452	34.8012	3.5
71.804	4.98774	33.5731	3.5
71.904	4.97114	32.2925	3.5
72.004	4.95454	31.115	3.5
72.104	4.93776	29.9698	3.5
72.204	4.92116	28.9412	3.5
72.304	4.9045	27.8282	3.5
72.404	4.88778	26.8362	3.5
72.504	4.87112	25.9375	3.5
72.604	4.85452	25.0027	3.5
72.704	4.83786	24.2025	3.5
72.804	4.82097	23.5142	3.5
72.904	4.80448	22.7434	3.5
73.004	4.78777	21.9098	3.5
73.104	4.77105	21.303	3.5
73.204	4.75433	20.6088	3.5
73.304	4.73779	20.0621	3.5
73.404	4.72113	19.4687	3.5
73.504	4.7043	18.774	3.5
73.604	4.68781	18.2598	3.5
73.704	4.67115	17.7459	3.5
73.804	4.65437	17.1016	3.5
73.904	4.63771	16.6278	3.5
74.004	4.62117	16.1904	3.5
74.104	4.60445	15.5904	3.5
74.204	4.58768	15.1291	3.5
74.304	4.57113	14.6652	3.5
74.404	4.55447	14.0858	3.5
74.504	4.53764	13.5968	3.5
74.604	4.52104	13.2	3.5
74.704	4.50443	12.7187	3.5
74.804	4.48772	12.348	3.5
74.904	4.47106	11.8727	3.5
75.004	4.45445	11.3753	3.5
75.104	4.43785	10.9834	3.5
75.204	4.42096	10.5736	3.5
75.304	4.40442	10.1305	3.5
75.404	4.38781	9.82912	3.5
75.504	4.37104	9.57348	3.5
75.604	4.35438	9.18737	3.5
75.704	4.33778	8.87068	3.5
75.804	4.32117	8.67632	3.5
75.904	4.30429	8.4173	3.5
76.004	4.28785	8.24841	3.5
76.104	4.27108	8.13054	3.5
76.204	4.25436	7.94299	3.5
76.304	4.23776	7.57538	3.5
76.404	4.22116	7.2248	3.5
76.504	4.20444	6.89335	3.5
76.604	4.18772	6.62079	3.5
76.704	4.17106	6.40664	3.5
76.804	4.15446	6.03158	3.5
76.904	4.13769	5.81759	3.5
77.004	4.12108	5.65783	3.5
77.104	4.10448	5.41551	3.5
77.204	4.08765	5.23096	3.5
77.304	4.0711	5.03213	3.5
77.404	4.05444	4.78631	3.5
77.504	4.03778	4.68173	3.5
77.604	4.02095	4.525	3.5
77.704	4.00452	4.31805	3.5
77.804	3.9878	4.14993	3.5
77.904	3.97103	4.01898	3.5
78.004	3.95443	3.83707	3.5
78.104	3.93777	3.64811	3.5
78.204	3.92111	3.53112	3.5
78.304	3.90428	3.2897	3.5
78.404	3.88784	3.19338	3.5
78.504	3.87113	3.05131	3.5
78.604	3.8543	2.83739	3.5
78.704	3.83775	2.80831	3.5
78.804	3.8212	2.65682	3.5
78.904	3.80437	2.51211	3.5
79.004	3.78771	2.40879	3.5
79.104	3.77111	2.32259	3.5
79.204	3.75445	2.24747	3.5
79.304	3.73768	2.09643	3.5
79.404	3.72113	2.02761	3.5
79.504	3.70453	1.85507	3.5
79.604	3.68764	1.8756	3.5
79.704	3.67109	1.81426	3.5
79.804	3.65443	1.66036	3.5
79.904	3.63777	1.66759	3.5
80.004	3.62094	1.63328	3.5
80.104	3.60445	1.4854	3.5
80.204	3.58779	1.45387	3.5
80.304	3.57102	1.44479	3.5
80.404	3.55447	1.29565	3.5
80.504	3.53781	1.25963	3.5
80.604	3.52104	1.23354	3.5
80.704	3.50438	1.15762	3.5
80.804	3.48783	1.14802	3.5
80.904	3.47112	1.10937	3.5
81.004	3.45434	1.00476	3.5
81.008	3.45366	0.99833	4
81.01	3.45332	0.99384	4
81.012	3.45298	0.99068	4
81.112	3.46585	1.05218	4
81.212	3.48704	1.15045	4
81.312	3.50398	1.1702	4
81.412	3.52064	1.29478	4
81.512	3.53747	1.34672	4
81.612	3.55396	1.37849	4
81.712	3.57068	1.56075	4
81.812	3.5874	1.58246	4
81.912	3.60411	1.65736	4
82.012	3.62066	1.78329	4
82.112	3.63743	1.8868	4
82.212	3.65409	1.92857	4
82.312	3.67064	2.05998	4
82.412	3.68741	2.09323	4
82.512	3.70413	2.14835	4
82.612	3.72068	2.33099	4
82.712	3.73728	2.45559	4
82.812	3.75417	2.48573	4
82.912	3.77071	2.71224	4
83.012	3.78737	2.81629	4
83.112	3.80403	2.87131	4
83.212	3.82081	3.10862	4
83.312	3.83735	3.29156	4
83.412	3.85396	3.39542	4
83.512	3.87084	3.61441	4
83.612	3.88733	3.81801	4
83.712	3.90405	3.94175	4
83.812	3.92077	4.24315	4
83.912	3.93748	4.457	4
84.012	3.95397	4.56538	4
84.112	3.97069	4.87496	4
84.212	3.98746	5.13432	4
84.312	4.00412	5.20693	4
84.412	4.02061	5.53806	4
84.512	4.0375	5.72375	4
84.612	4.0541	5.85677	4
84.712	4.07071	6.15902	4
84.812	4.08737	6.38839	4
84.912	4.10408	6.5363	4
85.012	4.1208	6.84229	4
85.112	4.13729	7.08578	4
85.212	4.15418	7.30637	4
85.312	4.17072	7.52484	4
85.412	4.18744	7.73698	4
85.512	4.20404	7.97839	4
85.612	4.22076	8.31675	4
85.712	4.23742	8.67514	4
85.812	4.25397	8.95631	4
85.912	4.27085	9.36203	4
86.012	4.28734	9.70766	4
86.112	4.30406	9.98433	4
86.212	4.32083	10.453	4
86.312	4.33744	10.821	4
86.412	4.35404	11.2123	4
86.512	4.37076	11.6863	4
86.612	4.38742	12.0684	4
86.712	4.40408	12.4746	4
86.812	4.42068	12.8521	4
86.912	4.43751	13.2217	4
87.012	4.45406	13.4963	4
87.112	4.47066	13.9624	4
87.212	4.48749	14.5271	4
87.312	4.50404	14.9544	4
87.412	4.52075	15.4837	4
87.512	4.5373	15.9097	4
87.612	4.55424	16.4117	4
87.712	4.57068	17.0466	4
87.812	4.58734	17.6717	4
87.912	4.60417	18.1495	4
88.012	4.62077	18.7555	4
88.112	4.63743	19.2873	4
88.212	4.65403	19.8164	4
88.312	4.67086	20.3815	4
88.412	4.68735	20.9666	4
88.512	4.70401	21.589	4
88.612	4.72079	22.2861	4
88.712	4.7375	22.9488	4
88.812	4.75394	23.4925	4
88.912	4.77077	24.2239	4
89.012	4.78748	24.9584	4
89.112	4.80409	25.7155	4
89.212	4.82069	26.663	4
89.312	4.83746	27.3382	4
89.412	4.85407	28.1477	4
89.512	4.87067	29.0775	4
89.612	4.8875	30.0031	4
89.712	4.90405	30.7867	4
89.812	4.92076	31.8064	4
89.912	4.93737	32.5689	4
90.012	4.95414	32.092	4
90.112	4.97069	32.7076	4
90.212	4.98735	33.9132	4
90.312	5.00423	34.9949	4
90.412	5.02072	36.2104	4
90.512	5.03744	37.3862	4
90.612	5.0541	38.4955	4
90.712	5.07082	39.7666	4
90.734	5.07439	40.015	4.5
90.736	5.07473	40.0389	4.5
90.836	5.06237	39.799	4.5
90.936	5.04152	37.6727	4.5
91.036	5.02452	36.1913	4.5
91.136	5.00792	34.856	4.5
91.236	4.99103	33.5133	4.5
91.336	4.97448	32.3107	4.5
91.436	4.95782	31.1903	4.5
91.536	4.94111	29.9711	4.5
91.636	4.9245	28.9495	4.5
91.736	4.90784	27.9484	4.5
91.836	4.89118	26.8992	4.5
91.936	4.87435	25.9788	4.5
92.036	4.85786	25.09	4.5
92.136	4.84115	24.2199	4.5
92.236	4.82437	23.5048	4.5
92.336	4.80777	22.7657	4.5
92.436	4.79117	21.9275	4.5
92.536	4.77451	21.3289	4.5
92.636	4.75762	20.6793	4.5
92.736	4.74119	20.0976	4.5
92.836	4.72447	19.452	4.5
92.936	4.7077	18.8874	4.5
93.036	4.69109	18.24	4.5
93.136	4.67449	17.7593	4.5
93.236	4.65777	17.1438	4.5
93.336	4.64106	16.6516	4.5
93.436	4.62445	16.1743	4.5
93.536	4.60779	15.661	4.5
93.636	4.59102	15.1371	4.5
93.736	4.57447	14.6463	4.5
93.836	4.55781	14.1822	4.5
93.936	4.54098	13.6833	4.5
94.036	4.52444	13.2174	4.5
94.136	4.50772	12.7859	4.5
94.236	4.49117	12.4276	4.5
94.336	4.47429	11.9242	4.5
94.436	4.45785	11.4881	4.5
94.536	4.44114	11.03	4.5
94.636	4.42431	10.5811	4.5
94.736	4.40776	10.2036	4.5
94.836	4.3911	9.80885	4.5
94.936	4.37444	9.57559	4.5
95.036	4.35767	9.22769	4.5
95.136	4.34118	8.89152	4.5
95.236	4.32446	8.70137	4.5
95.336	4.30769	8.47582	4.5
95.436	4.29108	8.20191	4.5
95.536	4.27448	7.97773	4.5
95.636	4.25771	7.85748	4.5
95.736	4.2411	7.59159	4.5
95.836	4.2245	7.27368	4.5
95.936	4.20778	7.02335	4.5
96.036	4.19107	6.70901	4.5
96.136	4.17441	6.3913	4.5
96.236	4.15786	6.11618	4.5
96.336	4.14097	5.79065	4.5
96.436	4.12448	5.61329	4.5
96.536	4.10777	5.42494	4.5
96.636	4.09111	5.24272	4.5
96.736	4.07433	5.16019	4.5
96.836	4.05779	4.89357	4.5
96.936	4.04113	4.71158	4.5
97.036	4.0243	4.50887	4.5
97.136	4.00786	4.38716	4.5
97.236	3.99109	4.1454	4.5
97.336	3.97437	3.97142	4.5
97.436	3.95766	3.80547	4.5
97.536	3.94111	3.58727	4.5
97.636	3.92445	3.42312	4.5
97.736	3.90768	3.2977	4.5
97.836	3.89113	3.14057	4.5
97.936	3.87453	3.02099	4.5
98.036	3.85764	2.85619	4.5
98.136	3.84109	2.75871	4.5
98.236	3.82449	2.65367	4.5
98.336	3.80777	2.52586	4.5
98.436	3.79106	2.37088	4.5
98.536	3.77445	2.29292	4.5
98.636	3.75785	2.19144	4.5
98.736	3.74096	2.04864	4.5
98.836	3.72442	1.9648	4.5
98.936	3.70781	1.91295	4.5
99.036	3.6911	1.83236	4.5
99.136	3.67438	1.73091	4.5
99.236	3.65778	1.77302	4.5
99.336	3.64117	1.63186	4.5
99.436	3.62429	1.55516	4.5
99.536	3.6078	1.50485	4.5
99.636	3.59108	1.3995	4.5
99.736	3.57442	1.35092	4.5
99.836	3.5577	1.33268	4.5
99.936	3.54116	1.19083	4.5
100.036	3.52438	1.22342	4.5
100.136	3.50772	1.19216	4.5
100.236	3.49118	1.12866	4.5
100.336	3.4744	1.05865	4.5
100.356	3.47106	0.99995	5
100.358	3.47066	0.9961	5
100.36	3.47038	0.99225	5
100.46	3.48307	1.05531	5
100.56	3.50432	1.19865	5
100.66	3.52127	1.22624	5
100.76	3.53815	1.27561	5
100.86	3.55459	1.34555	5
100.96	3.57136	1.41553	5
101.06	3.58808	1.52865	5
101.16	3.60474	1.60848	5
101.26	3.62134	1.67679	5
101.36	3.63811	1.78287	5
101.46	3.65477	1.87546	5
101.56	3.67132	1.91454	5
101.66	3.68809	2.00911	5
101.76	3.70481	2.14729	5
101.86	3.72141	2.24096	5
101.96	3.7379	2.34383	5
102.06	3.75485	2.50723	5
102.16	3.77134	2.57209	5
102.26	3.78805	2.73904	5
102.36	3.80471	2.90131	5
102.46	3.82143	3.01642	5
102.56	3.83809	3.17764	5
102.66	3.85469	3.34009	5
102.76	3.87158	3.48942	5
102.86	3.88801	3.64928	5
102.96	3.90467	3.86053	5
103.06	3.92139	4.08463	5
103.16	3.93816	4.22414	5
103.26	3.95465	4.51511	5
103.36	3.97137	4.71815	5
103.46	3.98814	4.99913	5
103.56	4.0048	5.19529	5
103.66	4.02135	5.421	5
103.76	4.03812	5.60331	5
103.86	4.05478	5.82072	5
103.96	4.07133	6.05784	5
104.06	4.0881	6.33172	5
104.16	4.10476	6.57708	5
104.26	4.12142	6.72184	5
104.36	4.13797	6.95264	5
104.46	4.15486	7.21011	5
104.56	4.1714	7.39845	5
104.66	4.18806	7.68326	5
104.76	4.20472	8.00474	5
104.86	4.22144	8.24635	5
104.96	4.2381	8.55196	5
105.06	4.25465	8.92011	5
105.16	4.27153	9.28545	5
105.26	4.28797	9.58549	5
105.36	4.30474	10.0077	5
105.46	4.32146	10.3437	5
105.56	4.33806	10.777	5
105.66	4.35466	11.1943	5
105.76	4.37144	11.5705	5
105.86	4.38815	12.0293	5
105.96	4.4047	12.4025	5
106.06	4.42142	12.778	5
106.16	4.43813	13.1371	5
106.26	4.45474	13.5479	5
106.36	4.47128	13.8936	5
106.46	4.48817	14.3561	5
106.56	4.50472	14.9183	5
106.66	4.52138	15.3687	5
106.76	4.53804	15.8102	5
106.86	4.55487	16.3715	5
106.96	4.57136	16.9413	5
107.06	4.58796	17.5469	5
107.16	4.60485	18.0581	5
107.26	4.62139	18.6592	5
107.36	4.63805	19.2327	5
107.46	4.65471	19.7467	5
107.56	4.67154	20.2794	5
107.66	4.68798	20.8866	5
107.76	4.70469	21.552	5
107.86	4.72147	22.147	5
107.96	4.73813	22.8377	5
108.06	4.75467	23.5059	5
108.16	4.77139	24.1346	5
108.26	4.78816	24.9265	5
108.36	4.80471	25.7282	5
108.46	4.82137	26.4776	5
108.56	4.83814	27.2764	5
108.66	4.85475	28.1371	5
108.76	4.87135	28.9441	5
108.86	4.88812	29.9014	5
108.96	4.90473	30.7998	5
109.06	4.92144	31.7182	5
109.16	4.93805	32.5572	5
109.26	4.95476	32.5102	5
109.36	4.97137	32.514	5
109.46	4.98803	33.7284	5
109.56	5.00491	34.9809	5
109.66	5.02135	36.0875	5
109.76	5.03812	37.2527	5
109.86	5.05478	38.4551	5
109.96	5.0715	39.6326	5
109.992	5.07671	40.0129	5.5
109.994	5.07699	40.0406	5.5
110.094	5.0647	39.7525	5.5
110.194	5.04384	37.6783	5.5
110.294	5.02684	36.2593	5.5
110.394	5.0103	34.8624	5.5
110.494	4.99335	33.5996	5.5
110.594	4.97681	32.3334	5.5
110.694	4.96009	31.1487	5.5
110.794	4.94354	30.0561	5.5
110.894	4.92671	28.961	5.5
110.994	4.91017	27.8749	5.5
111.094	4.89351	26.9336	5.5
111.194	4.87673	26.0323	5.5
111.294	4.86024	25.0753	5.5
111.394	4.84347	24.2618	5.5
111.494	4.82681	23.5611	5.5
111.594	4.80998	22.8079	5.5
111.694	4.79349	22.0114	5.5
111.794	4.77677	21.3299	5.5
111.894	4.76	20.6709	5.5
111.994	4.74345	20.1325	5.5
112.094	4.72679	19.5348	5.5
112.194	4.71002	18.8258	5.5
112.294	4.69342	18.2955	5.5
112.394	4.67681	17.7529	5.5
112.494	4.6601	17.1442	5.5
112.594	4.64338	16.7041	5.5
112.694	4.62678	16.1978	5.5
112.794	4.61017	15.6627	5.5
112.894	4.59329	15.1969	5.5
112.994	4.5768	14.6332	5.5
113.094	4.56008	14.1781	5.5
113.194	4.54336	13.6556	5.5
113.294	4.5267	13.1981	5.5
113.394	4.51016	12.7146	5.5
113.494	4.4935	12.4156	5.5
113.594	4.47667	11.9258	5.5
113.694	4.46018	11.4953	5.5
113.794	4.44346	11.0729	5.5
113.894	4.42669	10.6309	5.5
113.994	4.41003	10.1585	5.5
114.094	4.39348	9.85891	5.5
114.194	4.37676	9.5372	5.5
114.294	4.35999	9.18639	5.5
114.394	4.3435	8.91288	5.5
114.494	4.32684	8.75395	5.5
114.594	4.30995	8.47899	5.5
114.694	4.29341	8.27471	5.5
114.794	4.2768	7.98608	5.5
114.894	4.26003	7.79447	5.5
114.994	4.24343	7.64831	5.5
115.094	4.22677	7.29717	5.5
115.194	4.21016	6.92837	5.5
115.294	4.19328	6.67	5.5
115.394	4.17679	6.37588	5.5
115.494	4.16013	6.04169	5.5
115.594	4.14335	5.81541	5.5
115.694	4.12675	5.64772	5.5
115.794	4.11009	5.41513	5.5
115.894	4.09349	5.26577	5.5
115.994	4.0766	5.06279	5.5
116.094	4.06017	4.89561	5.5
116.194	4.04345	4.74569	5.5
116.294	4.02668	4.52355	5.5
116.394	4.01013	4.32051	5.5
116.494	3.99341	4.16422	5.5
116.594	3.9767	4.0096	5.5
116.694	3.96004	3.72618	5.5
116.794	3.94349	3.6169	5.5
116.894	3.92683	3.44502	5.5
116.994	3.91006	3.25168	5.5
117.094	3.89345	3.15226	5.5
117.194	3.87685	2.99324	5.5
117.294	3.85991	2.86222	5.5
117.394	3.84336	2.71281	5.5
117.494	3.8267	2.60217	5.5
117.594	3.81004	2.46642	5.5
117.694	3.79327	2.35628	5.5
117.794	3.77689	2.23488	5.5
117.894	3.76017	2.09111	5.5
117.994	3.74334	2.07429	5.5
118.094	3.7268	1.96563	5.5
118.194	3.71008	1.83048	5.5
118.294	3.69348	1.81648	5.5
118.394	3.67665	1.71441	5.5
118.494	3.66016	1.65881	5.5
118.594	3.64344	1.6869	5.5
118.694	3.62667	1.54826	5.5
118.794	3.61006	1.46288	5.5
118.894	3.59346	1.44572	5.5
118.994	3.57674	1.35233	5.5
119.094	3.56003	1.26355	5.5
119.194	3.54348	1.23679	5.5
119.294	3.52671	1.22484	5.5
119.394	3.5101	1.12923	5.5
119.494	3.49356	1.13992	5.5
119.594	3.47684	1.05352	5.5
119.648	3.46777	0.99863	6
119.65	3.46743	0.994	6
119.652	3.46709	0.99084	6
119.752	3.47933	0.97969	6
119.852	3.50098	1.14063	6
119.952	3.51798	1.23932	6
120.052	3.53475	1.26496	6
120.152	3.55136	1.35995	6
120.252	3.56802	1.44293	6
120.352	3.58479	1.47363	6
120.452	3.60139	1.58021	6
120.552	3.618	1.61396	6
120.652	3.63477	1.7686	6
120.752	3.65137	1.87772	6
120.852	3.66809	1.95169	6
120.952	3.68464	1.96119	6
121.052	3.70152	2.04685	6
121.152	3.71801	2.15051	6
121.252	3.73467	2.31362	6
121.352	3.75139	2.4523	6
121.452	3.76811	2.55333	6
121.552	3.78471	2.67806	6
121.652	3.80131	2.83319	6
121.752	3.81814	2.92146	6
121.852	3.83463	3.10595	6
121.952	3.85141	3.29729	6
122.052	3.86812	3.41243	6
122.152	3.88478	3.60362	6
122.252	3.90127	3.8036	6
122.352	3.91805	3.99658	6
122.452	3.93482	4.20408	6
122.552	3.95131	4.42935	6
122.652	3.96803	4.66829	6
122.752	3.9848	4.87051	6
122.852	4.00146	5.07653	6
122.952	4.01795	5.28397	6
123.052	4.03478	5.58245	6
123.152	4.05138	5.79026	6
123.252	4.0681	6.00199	6
123.352	4.08465	6.16511	6
123.452	4.10159	6.44715	6
123.552	4.11808	6.71178	6
123.652	4.13468	6.87949	6
123.752	4.15146	7.1212	6
123.852	4.16806	7.38237	6
123.952	4.18483	7.61518	6
124.052	4.20132	7.85171	6
124.152	4.21821	8.12242	6
124.252	4.2347	8.47396	6
124.352	4.25136	8.82306	6
124.452	4.26813	9.17098	6
124.552	4.28474	9.51485	6
124.652	4.30134	9.86921	6
124.752	4.31811	10.2245	6
124.852	4.33483	10.5954	6
124.952	4.35138	10.9998	6
125.052	4.36804	11.4686	6
125.152	4.38481	11.8503	6
125.252	4.40141	12.2974	6
125.352	4.41796	12.6241	6
125.452	4.43485	13.0238	6
125.552	4.45139	13.4458	6
125.652	4.46805	13.8439	6
125.752	4.48471	14.2171	6
125.852	4.50149	14.6792	6
125.952	4.51809	15.2412	6
126.052	4.53464	15.7467	6
126.152	4.55158	16.2162	6
126.252	4.56801	16.8065	6
126.352	4.58467	17.389	6
126.452	4.60145	17.8886	6
126.552	4.61816	18.4344	6
126.652	4.63465	19.0152	6
126.752	4.65137	19.603	6
126.852	4.66814	20.1145	6
126.952	4.68469	20.7092	6
127.052	4.70129	21.3061	6
127.152	4.71812	21.9249	6
127.252	4.73478	22.63	6
127.352	4.75127	23.3257	6
127.452	4.76805	23.9267	6
127.552	4.78476	24.6916	6
127.652	4.80148	25.4516	6
127.752	4.81797	26.2416	6
127.852	4.83491	27.0335	6
127.952	4.85135	27.9363	6
128.052	4.86806	28.7792	6
128.152	4.88478	29.6896	6
128.252	4.90144	30.5769	6
128.352	4.9181	31.4372	6
128.452	4.93459	32.2683	6
128.552	4.95148	32.2086	6
128.652	4.96802	32.4084	6
128.752	4.98474	33.5404	6
128.852	5.00146	34.7283	6
128.952	5.01812	35.871	6
129.052	5.03466	37.0061	6
129.152	5.05144	38.2089	6
129.252	5.0681	39.341	6
129.304	5.07671	40.0137	6.5
129.306	5.07699	40.0311	6.5
129.406	5.0647	39.7628	6.5
129.506	5.04384	37.6851	6.5
129.606	5.0269	36.1749	6.5
129.706	5.01024	34.8459	6.5
129.806	4.99335	33.5693	6.5
129.906	4.97686	32.2699	6.5
130.006	4.96009	31.1295	6.5
130.106	4.94349	30.0014	6.5
130.206	4.92671	28.9328	6.5
130.306	4.91017	27.928	6.5
130.406	4.89351	26.9207	6.5
130.506	4.87673	25.9418	6.5
130.606	4.86024	25.0501	6.5
130.706	4.84347	24.2937	6.5
130.806	4.82681	23.5496	6.5
130.906	4.80998	22.765	6.5
131.006	4.79349	22.0113	6.5
131.106	4.77677	21.3005	6.5
131.206	4.76	20.6548	6.5
131.306	4.74345	20.1016	6.5
131.406	4.72679	19.4699	6.5
131.506	4.71002	18.8662	6.5
131.606	4.69342	18.3443	6.5
131.706	4.67681	17.8342	6.5
131.806	4.6601	17.2695	6.5
131.906	4.64332	16.8239	6.5
132.006	4.62678	16.2796	6.5
132.106	4.61017	15.7627	6.5
132.206	4.59329	15.2948	6.5
132.306	4.5768	14.7395	6.5
132.406	4.56014	14.2401	6.5
132.506	4.54342	13.7626	6.5
132.606	4.5267	13.1683	6.5
132.706	4.5101	12.7822	6.5
132.806	4.4935	12.3227	6.5
132.906	4.47661	11.7976	6.5
133.006	4.46018	11.3968	6.5
133.106	4.4434	10.9715	6.5
133.206	4.42669	10.5037	6.5
133.306	4.41003	10.1463	6.5
133.406	4.39354	9.80844	6.5
133.506	4.37676	9.45638	6.5
133.606	4.36005	9.13063	6.5
133.706	4.3435	8.96807	6.5
133.806	4.32684	8.71521	6.5
133.906	4.30995	8.48445	6.5
134.006	4.29335	8.28253	6.5
134.106	4.27675	7.96925	6.5
134.206	4.26003	7.87422	6.5
134.306	4.24343	7.62973	6.5
134.406	4.22677	7.18625	6.5
134.506	4.21016	7.00112	6.5
134.606	4.19328	6.72595	6.5
134.706	4.17679	6.40401	6.5
134.806	4.16013	6.13843	6.5
134.906	4.1433	5.9479	6.5
135.006	4.12681	5.63629	6.5
135.106	4.11009	5.48923	6.5
135.206	4.09349	5.27942	6.5
135.306	4.07666	5.13388	6.5
135.406	4.06017	4.9657	6.5
135.506	4.04345	4.81309	6.5
135.606	4.02668	4.52917	6.5
135.706	4.01007	4.33399	6.5
135.806	3.99347	4.19233	6.5
135.906	3.97675	3.90119	6.5
136.006	3.96004	3.82678	6.5
136.106	3.94349	3.61106	6.5
136.206	3.92689	3.46827	6.5
136.306	3.91011	3.36338	6.5
136.406	3.89345	3.20829	6.5
136.506	3.87685	2.99934	6.5
136.606	3.85996	2.90007	6.5
136.706	3.84336	2.78873	6.5
136.806	3.82664	2.60242	6.5
136.906	3.80998	2.51046	6.5
137.006	3.79332	2.45511	6.5
137.106	3.77683	2.27577	6.5
137.206	3.76017	2.16612	6.5
137.306	3.74329	2.12076	6.5
137.406	3.7268	1.9803	6.5
137.506	3.71014	1.94579	6.5
137.606	3.69348	1.84885	6.5
137.706	3.67665	1.68858	6.5
137.806	3.6601	1.721	6.5
137.906	3.64344	1.71841	6.5
138.006	3.62667	1.59008	6.5
138.106	3.61012	1.48524	6.5
138.206	3.59346	1.47601	6.5
138.306	3.57669	1.37369	6.5
138.406	3.56003	1.30269	6.5
138.506	3.54348	1.29675	6.5
138.606	3.52676	1.16725	6.5
138.706	3.5101	1.1547	6.5
138.806	3.4935	1.14629	6.5
138.906	3.4769	1.07073	6.5
139.006	3.46001	1.00683	6.5
139.026	3.45672	0.99764	7
139.028	3.45638	0.99463	7
139.03	3.45604	0.99227	7
139.13	3.46823	1.04182	7
139.23	3.48993	1.09673	7
139.33	3.50704	1.20556	7
139.43	3.5237	1.27864	7
139.53	3.54042	1.28663	7
139.63	3.55697	1.41354	7
139.73	3.57363	1.51414	7
139.83	3.59046	1.57923	7
139.93	3.607	1.6229	7
140.03	3.62372	1.77508	7
140.13	3.64044	1.84886	7
140.23	3.6571	1.87815	7
140.33	3.67364	1.96499	7
140.43	3.69047	2.08361	7
140.53	3.70708	2.17692	7
140.63	3.72374	2.28118	7
140.73	3.74034	2.42026	7
140.83	3.75711	2.53216	7
140.93	3.77372	2.68261	7
141.03	3.79026	2.75068	7
141.13	3.80715	2.95521	7
141.23	3.82375	3.11431	7
141.33	3.84041	3.22953	7
141.43	3.85702	3.39904	7
141.53	3.87385	3.58094	7
141.63	3.89034	3.76731	7
141.73	3.907	3.96916	7
141.83	3.92383	4.16211	7
141.93	3.94037	4.38211	7
142.03	3.95698	4.59986	7
142.13	3.97369	4.87112	7
142.23	3.99052	5.04127	7
142.33	4.00701	5.29407	7
142.43	4.02367	5.51498	7
142.53	4.04045	5.69706	7
142.63	4.05711	5.91237	7
142.73	4.07371	6.0908	7
142.83	4.09043	6.27431	7
142.93	4.10714	6.49033	7
143.03	4.12375	6.75176	7
143.13	4.14035	6.92748	7
143.23	4.15712	7.1704	7
143.33	4.17378	7.40888	7
143.43	4.19033	7.64974	7
143.53	4.20716	7.95172	7
143.63	4.22371	8.25537	7
143.73	4.24042	8.53916	7
143.83	4.25697	8.89333	7
143.93	4.2738	9.28355	7
144.03	4.29035	9.58764	7
144.13	4.30706	10.0061	7
144.23	4.32384	10.3695	7
144.33	4.34038	10.7463	7
144.43	4.3571	11.1472	7
144.53	4.3737	11.53	7
144.63	4.39048	11.9639	7
144.73	4.40702	12.4257	7
144.83	4.42374	12.7729	7
144.93	4.44046	13.0854	7
145.03	4.457	13.4705	7
145.13	4.47366	13.9107	7
145.23	4.49049	14.3404	7
145.33	4.5071	14.8736	7
145.43	4.5237	15.3537	7
145.53	4.54042	15.8511	7
145.63	4.55713	16.314	7
145.73	4.57374	16.8735	7
145.83	4.59028	17.4507	7
145.93	4.60717	18.0355	7
146.03	4.62366	18.5695	7
146.13	4.64038	19.0989	7
146.23	4.65704	19.7318	7
146.33	4.67381	20.2717	7
146.43	4.69036	20.7626	7
146.53	4.70696	21.4905	7
146.63	4.7239	22.1151	7
146.73	4.74039	22.7904	7
146.83	4.757	23.4512	7
146.93	4.77377	24.0976	7
147.03	4.79049	24.8407	7
147.13	4.80703	25.6111	7
147.23	4.82375	26.4603	7
147.33	4.84047	27.2911	7
147.43	4.85707	28.0707	7
147.53	4.87367	28.9781	7
147.63	4.89045	29.8946	7
147.73	4.90711	30.7927	7
147.83	4.92365	31.5253	7
147.93	4.94043	31.8991	7
148.03	4.95703	32.2495	7
148.13	4.97369	33.2908	7
148.23	4.99035	34.2849	7
148.33	5.00718	35.464	7
148.43	5.02367	36.2962	7
148.53	5.04039	37.3237	7
148.63	5.05716	38.5408	7
148.73	5.07376	39.7208	7
148.758	5.07835	40.0183	7.5
148.76	5.07869	40.0463	7.5
148.86	5.06634	39.8013	7.5
148.96	5.04549	37.7066	7.5
149.06	5.02854	36.2988	7.5
149.16	5.01194	34.9516	7.5
149.26	4.99511	33.6287	7.5
149.36	4.97851	32.4209	7.5
149.46	4.96179	31.2042	7.5
149.56	4.94519	30.0454	7.5
149.66	4.92836	28.9898	7.5
149.76	4.91187	27.9299	7.5
149.86	4.89509	26.9234	7.5
149.96	4.87843	26.0215	7.5
150.06	4.86183	25.1681	7.5
150.16	4.84511	24.319	7.5
150.26	4.82845	23.6218	7.5
150.36	4.81168	22.8259	7.5
150.46	4.79519	22.0655	7.5
150.56	4.77847	21.3603	7.5
150.66	4.7617	20.7056	7.5
150.76	4.7451	20.1243	7.5
150.86	4.72849	19.5249	7.5
150.96	4.71166	18.8892	7.5
151.06	4.69506	18.3527	7.5
151.16	4.67846	17.8092	7.5
151.26	4.6618	17.2463	7.5
151.36	4.64497	16.7964	7.5
151.46	4.62848	16.3021	7.5
151.56	4.61187	15.7849	7.5
151.66	4.59499	15.2625	7.5
151.76	4.5785	14.736	7.5
151.86	4.56178	14.2793	7.5
151.96	4.54512	13.6833	7.5
152.06	4.52829	13.2323	7.5
152.16	4.5118	12.7465	7.5
152.26	4.49514	12.2523	7.5
152.36	4.47837	11.8233	7.5
152.46	4.46182	11.3706	7.5
152.56	4.4451	10.9052	7.5
152.66	4.42839	10.6004	7.5
152.76	4.41173	10.1476	7.5
152.86	4.39518	9.80321	7.5
152.96	4.37841	9.49627	7.5
153.06	4.36169	9.1969	7.5
153.16	4.34514	8.90439	7.5
153.26	4.32854	8.68888	7.5
153.36	4.3116	8.49098	7.5
153.46	4.29505	8.22068	7.5
153.56	4.27833	8.08585	7.5
153.66	4.26173	7.86445	7.5
153.76	4.24501	7.52887	7.5
153.86	4.22841	7.21696	7.5
153.96	4.21181	6.97701	7.5
154.06	4.19498	6.6521	7.5
154.16	4.17843	6.4362	7.5
154.26	4.16177	6.13672	7.5
154.36	4.14505	5.87353	7.5
154.46	4.12839	5.64813	7.5
154.56	4.11179	5.49906	7.5
154.66	4.09513	5.28714	7.5
154.76	4.07836	5.08032	7.5
154.86	4.06181	4.94158	7.5
154.96	4.04515	4.73874	7.5
155.06	4.02838	4.52449	7.5
155.16	4.01172	4.36402	7.5
155.26	3.99517	4.12393	7.5
155.36	3.9784	3.93909	7.5
155.46	3.96168	3.81623	7.5
155.56	3.94513	3.63398	7.5
155.66	3.92853	3.51732	7.5
155.76	3.91176	3.36584	7.5
155.86	3.89515	3.19277	7.5
155.96	3.87849	2.97848	7.5
156.06	3.86166	2.87426	7.5
156.16	3.845	2.7528	7.5
156.26	3.82829	2.60594	7.5
156.36	3.81174	2.53926	7.5
156.46	3.79497	2.35919	7.5
156.56	3.77848	2.2948	7.5
156.66	3.76182	2.22286	7.5
156.76	3.74499	2.06715	7.5
156.86	3.72844	2.03587	7.5
156.96	3.71178	1.91181	7.5
157.06	3.69512	1.8535	7.5
157.16	3.67829	1.76922	7.5
157.26	3.6618	1.73633	7.5
157.36	3.64508	1.6506	7.5
157.46	3.62837	1.62453	7.5
157.56	3.61176	1.52946	7.5
157.66	3.59516	1.44979	7.5
157.76	3.57839	1.38241	7.5
157.86	3.56173	1.29334	7.5
157.96	3.54512	1.25274	7.5
158.06	3.52846	1.23615	7.5
158.16	3.51169	1.14065	7.5
158.26	3.4952	1.14252	7.5
158.36	3.47854	1.04782	7.5
158.46	3.46171	1.0861	7.5
158.504	3.4544	0.99945	8
158.506	3.45406	0.9995	8
158.508	3.45372	1.00162	8
158.608	3.46568	1.06251	8
158.708	3.48766	1.08004	8
158.808	3.50472	1.22305	8
158.908	3.52132	1.29822	8
159.008	3.53815	1.30204	8
159.108	3.55464	1.43759	8
159.208	3.57136	1.50849	8
159.308	3.58808	1.50844	8
159.408	3.60474	1.62252	8
159.508	3.62134	1.77449	8
159.608	3.63811	1.79697	8
159.708	3.65477	1.92929	8
159.808	3.67132	2.0356	8
159.908	3.68809	2.03871	8
160.008	3.70475	2.22075	8
160.108	3.72141	2.31235	8
160.208	3.73796	2.38962	8
160.308	3.75479	2.49706	8
160.408	3.77134	2.67628	8
160.508	3.788	2.79432	8
160.608	3.80471	2.96197	8
160.708	3.82149	3.15101	8
160.808	3.83803	3.23245	8
160.908	3.85469	3.41619	8
161.008	3.87158	3.65508	8
161.108	3.88801	3.73251	8
161.208	3.90467	3.99242	8
161.308	3.92145	4.23142	8
161.408	3.93816	4.39015	8
161.508	3.9546	4.67429	8
161.608	3.97137	4.92806	8
161.708	3.9882	5.00396	8
161.808	4.00475	5.28437	8
161.908	4.02135	5.56912	8
162.008	4.03812	5.69612	8
162.108	4.05478	6.00395	8
162.208	4.07139	6.15175	8
162.308	4.0881	6.28895	8
162.408	4.10482	6.47476	8
162.508	4.12148	6.72878	8
162.608	4.13797	6.86268	8
162.708	4.15486	7.14808	8
162.808	4.17135	7.44734	8
162.908	4.18806	7.53931	8
163.008	4.20478	7.90356	8
163.108	4.22138	8.18632	8
163.208	4.23804	8.4275	8
163.308	4.25465	8.82234	8
163.408	4.27148	9.20904	8
163.508	4.28797	9.47258	8
163.608	4.30474	9.89533	8
163.708	4.32146	10.3131	8
163.808	4.33812	10.6213	8
163.908	4.35466	11.0291	8
164.008	4.37144	11.5008	8
164.108	4.3881	11.8446	8
164.208	4.4047	12.3016	8
164.308	4.42136	12.7184	8
164.408	4.43813	13.0223	8
164.508	4.45474	13.3817	8
164.608	4.47128	13.7649	8
164.708	4.48811	14.2002	8
164.808	4.50472	14.7627	8
164.908	4.52143	15.2685	8
165.008	4.53798	15.6446	8
165.108	4.55487	16.2081	8
165.208	4.57141	16.7784	8
165.308	4.58796	17.3031	8
165.408	4.60485	17.9187	8
165.508	4.62139	18.4395	8
165.608	4.638	19.0039	8
165.708	4.65471	19.5957	8
165.808	4.67154	20.1408	8
165.908	4.68798	20.6116	8
166.008	4.70469	21.2743	8
166.108	4.72152	22.0167	8
166.208	4.73813	22.6378	8
166.308	4.75462	23.3386	8
166.408	4.77139	24.0377	8
166.508	4.78811	24.6461	8
166.608	4.80471	25.4448	8
166.708	4.82143	26.3209	8
166.808	4.83814	27.0759	8
166.908	4.85475	27.9554	8
167.008	4.87129	28.8416	8
167.108	4.88818	29.6636	8
167.208	4.90473	30.557	8
167.308	4.92144	31.2953	8
167.408	4.93799	31.7855	8
167.508	4.95476	32.4594	8
167.608	4.97142	33.2451	8
167.708	4.98803	34.1401	8
167.808	5.00486	35.2624	8
167.908	5.02129	36.187	8
168.008	5.03806	37.1765	8
168.108	5.05478	38.3469	8
168.208	5.0715	39.577	8
168.246	5.07773	40.0238	8.5
168.248	5.07801	40.0469	8.5
168.348	5.06572	39.784	8.5
168.448	5.04481	37.6606	8.5
168.548	5.02786	36.2456	8.5
168.648	5.01132	34.8083	8.5
168.748	4.99443	33.576	8.5
168.848	4.97783	32.3213	8.5
168.948	4.96111	31.1253	8.5
169.048	4.94456	30.0152	8.5
169.148	4.92773	28.9494	8.5
169.248	4.91119	27.8766	8.5
169.348	4.89447	27.0083	8.5
169.448	4.87775	26.0106	8.5
169.548	4.86121	25.1337	8.5
169.648	4.84443	24.3212	8.5
169.748	4.82783	23.5929	8.5
169.848	4.811	22.7698	8.5
169.948	4.79451	22.0357	8.5
170.048	4.77779	21.3398	8.5
170.148	4.76102	20.6858	8.5
170.248	4.74442	20.1185	8.5
170.348	4.72781	19.4957	8.5
170.448	4.71098	18.797	8.5
170.548	4.69444	18.3592	8.5
170.648	4.67778	17.7924	8.5
170.748	4.66117	17.2084	8.5
170.848	4.64434	16.7994	8.5
170.948	4.6278	16.2311	8.5
171.048	4.61119	15.7415	8.5
171.148	4.59431	15.2447	8.5
171.248	4.57782	14.7043	8.5
171.348	4.5611	14.2447	8.5
171.448	4.54444	13.7129	8.5
171.548	4.52761	13.1629	8.5
171.648	4.51118	12.7212	8.5
171.748	4.49446	12.2671	8.5
171.848	4.47769	11.8148	8.5
171.948	4.46108	11.376	8.5
172.048	4.44448	10.9488	8.5
172.148	4.42771	10.5708	8.5
172.248	4.41105	10.0945	8.5
172.348	4.3945	9.80238	8.5
172.448	4.37773	9.53182	8.5
172.548	4.36101	9.16416	8.5
172.648	4.34452	8.90409	8.5
172.748	4.32786	8.72315	8.5
172.848	4.31097	8.42185	8.5
172.948	4.29443	8.18223	8.5
173.048	4.27771	8.01948	8.5
173.148	4.26099	7.81604	8.5
173.248	4.24433	7.54479	8.5
173.348	4.22779	7.22741	8.5
173.448	4.21118	6.92765	8.5
173.548	4.1943	6.74696	8.5
173.648	4.17781	6.50283	8.5
173.748	4.16109	6.18389	8.5
173.848	4.14437	5.93549	8.5
173.948	4.12777	5.68384	8.5
174.048	4.11111	5.52367	8.5
174.148	4.09445	5.26357	8.5
174.248	4.07762	5.16628	8.5
174.348	4.06119	4.89319	8.5
174.448	4.04441	4.76507	8.5
174.548	4.0277	4.5387	8.5
174.648	4.01109	4.3014	8.5
174.748	3.99449	4.16506	8.5
174.848	3.97772	3.93689	8.5
174.948	3.961	3.78417	8.5
175.048	3.94451	3.62849	8.5
175.148	3.92791	3.48807	8.5
175.248	3.91108	3.29802	8.5
175.348	3.89453	3.17415	8.5
175.448	3.87787	3.07651	8.5
175.548	3.86098	2.84601	8.5
175.648	3.84432	2.74093	8.5
175.748	3.82766	2.58356	8.5
175.848	3.81106	2.46668	8.5
175.948	3.79429	2.42926	8.5
176.048	3.77785	2.28714	8.5
176.148	3.76114	2.12746	8.5
176.248	3.74431	2.06215	8.5
176.348	3.72782	1.97363	8.5
176.448	3.7111	1.88033	8.5
176.548	3.6945	1.81502	8.5
176.648	3.67761	1.69549	8.5
176.748	3.66118	1.67468	8.5
176.848	3.64446	1.61123	8.5
176.948	3.62769	1.59601	8.5
177.048	3.61108	1.51127	8.5
177.148	3.59448	1.44422	8.5
177.248	3.57771	1.41001	8.5
177.348	3.5611	1.26087	8.5
177.448	3.54444	1.23047	8.5
177.548	3.52778	1.21585	8.5
177.648	3.51107	1.11783	8.5
177.748	3.49452	1.1554	8.5
177.848	3.47792	1.12014	8.5
177.948	3.46103	1.02405	8.5
177.998	3.45276	0.99671	9
178	3.45242	0.98927	9
178.002	3.45208	0.98366	9
178.102	3.46392	1.05214	9
178.202	3.48608	1.06794	9
178.302	3.50302	1.19489	9
178.402	3.51962	1.32563	9
178.502	3.53645	1.2907	9
178.602	3.553	1.38858	9
178.702	3.56966	1.48641	9
178.802	3.58643	1.51	9
178.902	3.60309	1.62401	9
179.002	3.61964	1.71105	9
179.102	3.63641	1.81313	9
179.202	3.65307	1.93295	9
179.302	3.66973	2.01764	9
179.402	3.68634	2.10764	9
179.502	3.70317	2.14476	9
179.602	3.71966	2.29691	9
179.702	3.73632	2.38341	9
179.802	3.75309	2.55342	9
179.902	3.76969	2.70877	9
180.002	3.7863	2.82341	9
180.102	3.80296	2.93101	9
180.202	3.81984	3.13366	9
180.302	3.83633	3.21538	9
180.402	3.85299	3.51326	9
180.502	3.86988	3.64572	9
180.602	3.88643	3.78992	9
180.702	3.90303	3.99991	9
180.802	3.91975	4.2334	9
180.902	3.93646	4.37447	9
181.002	3.95301	4.6629	9
181.102	3.96961	4.91765	9
181.202	3.98644	5.01246	9
181.302	4.00316	5.28693	9
181.402	4.01959	5.59746	9
181.502	4.03648	5.71365	9
181.602	4.05308	5.97415	9
181.702	4.06969	6.11467	9
181.802	4.0864	6.25961	9
181.902	4.10318	6.44501	9
182.002	4.11978	6.68326	9
182.102	4.13633	6.88087	9
182.202	4.15321	7.07854	9
182.302	4.1697	7.4051	9
182.402	4.18642	7.59106	9
182.502	4.20302	7.86743	9
182.602	4.2198	8.13256	9
182.702	4.23634	8.44196	9
182.802	4.253	8.80117	9
182.902	4.26983	9.17135	9
183.002	4.28632	9.4539	9
183.102	4.30304	9.88523	9
183.202	4.31981	10.2355	9
183.302	4.33647	10.5876	9
183.402	4.35302	11.0086	9
183.502	4.36979	11.4372	9
183.602	4.3864	11.7963	9
183.702	4.40306	12.3169	9
183.802	4.41966	12.6804	9
183.902	4.43649	12.9749	9
184.002	4.45304	13.3243	9
184.102	4.46964	13.7066	9
184.202	4.48647	14.1292	9
184.302	4.50313	14.6821	9
184.402	4.51979	15.2432	9
184.502	4.53628	15.5729	9
184.602	4.55322	16.1007	9
184.702	4.56971	16.6783	9
184.802	4.58637	17.2704	9
184.902	4.60315	17.8425	9
185.002	4.61975	18.3434	9
185.102	4.63635	18.865	9
185.202	4.65301	19.4904	9
185.302	4.6699	20.0983	9
185.402	4.68628	20.5803	9
185.502	4.70305	21.2141	9
185.602	4.71977	21.9552	9
185.702	4.73648	22.5416	9
185.802	4.75297	23.24	9
185.902	4.76975	23.9462	9
186.002	4.78646	24.6078	9
186.102	4.80307	25.3688	9
186.202	4.81961	26.2156	9
186.302	4.8365	26.8794	9
186.402	4.8531	27.8005	9
186.502	4.86965	28.6377	9
186.602	4.88648	29.5202	9
186.702	4.90308	30.4494	9
186.802	4.9198	31.1803	9
186.902	4.93629	31.6577	9
187.002	4.95318	32.3307	9
187.102	4.96972	33.1321	9
187.202	4.98638	34.0961	9
187.302	5.0031	35.1661	9
187.402	5.0197	36.0979	9
187.502	5.03636	37.0857	9
187.602	5.05308	38.2511	9
187.702	5.0698	39.4946	9
187.744	5.07671	40.004	9.5
187.746	5.07705	40.0281	9.5
187.846	5.06475	39.7135	9.5
187.946	5.04384	37.6296	9.5
188.046	5.0269	36.1944	9.5
188.146	5.01024	34.813	9.5
188.246	4.99341	33.5194	9.5
188.346	4.97681	32.3203	9.5
188.446	4.96009	31.1012	9.5
188.546	4.94349	30.034	9.5
188.646	4.92677	28.9553	9.5
188.746	4.91022	27.8628	9.5
188.846	4.89345	26.8958	9.5
188.946	4.87673	25.9337	9.5
189.046	4.86024	25.1117	9.5
189.146	4.84347	24.3053	9.5
189.246	4.82681	23.5197	9.5
189.346	4.80998	22.7418	9.5
189.446	4.79349	21.9969	9.5
189.546	4.77677	21.3295	9.5
189.646	4.76006	20.676	9.5
189.746	4.74345	20.1287	9.5
189.846	4.72685	19.4917	9.5
189.946	4.71002	18.8542	9.5
190.046	4.69342	18.3729	9.5
190.146	4.67676	17.7981	9.5
190.246	4.6601	17.2325	9.5
190.346	4.64338	16.8206	9.5
190.446	4.62678	16.2871	9.5
190.546	4.61017	15.7656	9.5
190.646	4.59334	15.2305	9.5
190.746	4.5768	14.7339	9.5
190.846	4.56008	14.1738	9.5
190.946	4.54342	13.6811	9.5
191.046	4.5267	13.1715	9.5
191.146	4.51016	12.7042	9.5
191.246	4.4935	12.2318	9.5
191.346	4.47661	11.7607	9.5
191.446	4.46012	11.3238	9.5
191.546	4.44346	10.9755	9.5
191.646	4.42669	10.4915	9.5
191.746	4.41003	10.154	9.5
191.846	4.39348	9.80297	9.5
191.946	4.37676	9.49542	9.5
192.046	4.35999	9.17579	9.5
192.146	4.34356	8.89211	9.5
192.246	4.3269	8.64527	9.5
192.346	4.30995	8.43984	9.5
192.446	4.29341	8.18885	9.5
192.546	4.27675	7.9821	9.5
192.646	4.25997	7.7768	9.5
192.746	4.24337	7.51372	9.5
192.846	4.22677	7.19932	9.5
192.946	4.21016	6.89197	9.5
193.046	4.19328	6.73421	9.5
193.146	4.17679	6.46609	9.5
193.246	4.16013	6.18325	9.5
193.346	4.14335	5.91462	9.5
193.446	4.12675	5.67062	9.5
193.546	4.11009	5.49535	9.5
193.646	4.09349	5.25553	9.5
193.746	4.0766	5.12902	9.5
193.846	4.06017	4.91352	9.5
193.946	4.04345	4.76527	9.5
194.046	4.02668	4.56628	9.5
194.146	4.01013	4.32569	9.5
194.246	3.99347	4.13523	9.5
194.346	3.9767	4.00237	9.5
194.446	3.96004	3.81176	9.5
194.546	3.94355	3.6334	9.5
194.646	3.92683	3.4626	9.5
194.746	3.91017	3.29207	9.5
194.846	3.89357	3.20345	9.5
194.946	3.87685	2.98492	9.5
195.046	3.85996	2.85415	9.5
195.146	3.84336	2.73619	9.5
195.246	3.82664	2.6072	9.5
195.346	3.81004	2.4419	9.5
195.446	3.79327	2.37081	9.5
195.546	3.77683	2.25759	9.5
195.646	3.76017	2.11042	9.5
[truncated: 3,062 more rows]

## Sheet: S160134 MCL
Specimen properties : Length	40	mm										Stress-Strain																Linear						Modulus		Failure
Cross Section Average	18.1915	mm2										Polynomial Coefficients																Force		Stress	Extension	Strain		Secant	Tangent	Load	Stress	Extension	Strain	Stiffness
Time	Extension	Load	Total cycle count			Extension	Load	Strain	Stress	E-tan		X6	-1.84262e+07									Strain	Stress	E-tan				(N)		(MPa)	(mm)	(%)		(MPa)	(MPa)	(N)	(MPa)	(mm)	(%)	(N/mm)
(s)	(mm)	(N)				(mm)	(N)	(mm/mm)	(MPa)	(MPa)		X5	4.9627e+06									(mm/mm)	(MPa)	(MPa)				39.5582		2.17454	3.6	9		24.1616	40.9132	41.6043	2.23908	4.86676	12.1669	10.9884
0	0.14399	1.18973	0			0.86196	0.87216	0	0			X4	-468259									0	0
0.1	0.15572	1.22852	0			1.50189	3.80946	0.0159982	0.161466	16.0353		X3	17388.6									0.001	0.00714454	7.14454
0.2	0.17261	1.36569	0			2.38969	11.8359	0.0381932	0.602684	22.219		X2	8.41077									0.002	0.0144038	7.25929
0.3	0.18921	1.48743	0			3.22807	21.2706	0.0591528	1.12131	28.1082		X1	7.1192									0.003	0.0218661	7.46224
0.4	0.20581	1.61928	0			4.06192	33.2148	0.079999	1.7779	35.1562												0.004	0.0296094	7.74333
0.5	0.22253	1.76339	0			4.89538	47.9287	0.100836	2.58673	11.0681												0.005	0.0377024	8.09303
0.6	0.23925	1.89516	0			5.72872	41.6043	0.121669	2.23908													0.006	0.0462048	8.50239
0.7	0.25591	2.00795	0			6.562	30.6923															0.007	0.0551678	8.96298
0.8	0.27245	2.10487	0			7.39528	25.66															0.008	0.0646347	9.46689
0.9	0.28934	2.24257	0			8.22868	23.8086															0.009	0.0746414	10.0067
1	0.30583	2.3827	0			9.06191	22.9854															0.01	0.085217	10.5756
1.1	0.32255	2.53778	0			9.89536	22.1415															0.011	0.096384	11.167
1.2	0.33926	2.61462	0			10.7287	19.9535															0.012	0.108159	11.7752
1.3	0.35592	2.79846	0			11.562	17.5989															0.013	0.120554	12.3944
1.4	0.37253	2.94871	0			12.3953	14.7969															0.014	0.133573	13.0198
1.5	0.38913	3.03152	0			13.2286	8.68801															0.015	0.14722	13.6467
1.6	0.40602	3.15374	0			14.0619	3.4643															0.016	0.161491	14.2709
1.7	0.42245	3.28987	0			14.8953	0.81979															0.017	0.17638	14.8886
1.8	0.43917	3.47517	0			15.7287	1.09041															0.018	0.191876	15.4963
1.9	0.45594	3.5813	0			16.562	0.87919															0.019	0.207967	16.0911
2	0.47266	3.7735	0			17.3953	0.60626															0.02	0.224637	16.6703
2.1	0.48915	3.91088	0			18.2285	0.49655															0.021	0.241869	17.2315
2.2	0.50586	3.98833	0			19.062	-0.27977															0.022	0.259642	17.7728
2.3	0.52258	4.16699	0			19.8954	-2.28577															0.023	0.277934	18.2926
2.4	0.53924	4.28614	0			20.7287	-2.86349															0.024	0.296724	18.7894
2.5	0.55579	4.37229	0			21.5619	-2.88549															0.025	0.315986	19.2622
2.6	0.57262	4.5345	0			22.3952	-3.19352															0.026	0.335696	19.7102
2.7	0.58922	4.73487	0			23.2286	-3.59427															0.027	0.355829	20.133
2.8	0.60577	4.8231	0			24.062	-4.54403															0.028	0.376359	20.5303
2.9	0.62265	4.95137	0			24.8954	-4.45307															0.029	0.397261	20.9021
3	0.6392	5.07401	0																			0.03	0.41851	21.2486
3.1	0.65592	5.18602	0																			0.031	0.44008	21.5704
3.2	0.67246	5.32932	0																			0.032	0.461948	21.868
3.3	0.68935	5.52481	0																			0.033	0.484091	22.1422
3.4	0.7059	5.58708	0																			0.034	0.506485	22.3942
3.5	0.7225	5.74385	0																			0.035	0.52911	22.6251
3.6	0.73927	5.83779	0																			0.036	0.551946	22.8363
3.7	0.75588	5.98594	0																			0.037	0.574975	23.0292
3.8	0.77254	6.16969	0																			0.038	0.598181	23.2053
3.9	0.78914	6.27404	0																			0.039	0.621547	23.3666
4	0.80603	6.35138	0																			0.04	0.645062	23.5146
4.1	0.82246	6.45101	0																			0.041	0.668713	23.6515
4.2	0.83918	6.63207	0																			0.042	0.692492	23.779
4.3	0.85589	6.74107	0																			0.043	0.716392	23.8993
4.4	0.87255	6.85406	0																			0.044	0.740406	24.0143
4.5	0.8891	7.04357	0																			0.045	0.764532	24.1263
4.6	0.90593	7.13664	0																			0.046	0.78877	24.2373
4.7	0.92265	7.34439	0																			0.047	0.813119	24.3494
4.8	0.93914	7.4383	0																			0.048	0.837584	24.4649
4.9	0.95585	7.53609	0																			0.049	0.86217	24.5857
5	0.97268	7.6778	0																			0.05	0.886883	24.7139
5.1	0.98917	7.8337	0																			0.051	0.911735	24.8515
5.2	1.00578	7.87836	0																			0.052	0.936736	25.0006
5.3	1.02266	8.1	0																			0.053	0.961898	25.1629
5.4	1.03921	8.16984	0																			0.054	0.987239	25.3403
5.5	1.05587	8.3591	0																			0.055	1.01277	25.5344
5.6	1.07253	8.51334	0																			0.056	1.03852	25.7469
5.7	1.0893	8.62244	0																			0.057	1.0645	25.9791
5.8	1.10585	8.74496	0																			0.058	1.09073	26.2324
5.9	1.12245	8.89011	0																			0.059	1.11724	26.508
6	1.1394	9.02429	0																			0.06	1.14405	26.8067
6.1	1.15583	9.23934	0																			0.061	1.17118	27.1295
6.2	1.17249	9.4585	0																			0.062	1.19865	27.4769
6.3	1.18921	9.55956	0																			0.063	1.2265	27.8494
6.4	1.20598	9.70087	0																			0.064	1.25475	28.247
6.5	1.22247	9.87868	0																			0.065	1.28342	28.6699
6.6	1.23919	10.0651	0																			0.066	1.31254	29.1176
6.7	1.2559	10.1651	0																			0.067	1.34213	29.5896
6.8	1.27256	10.384	0																			0.068	1.37221	30.0851
6.9	1.28911	10.5433	0																			0.069	1.40281	30.6029
7	1.30594	10.7289	0																			0.07	1.43396	31.1417
7.1	1.32254	10.9057	0																			0.071	1.46566	31.6998
7.2	1.33909	11.1457	0																			0.072	1.49793	32.2749
7.3	1.35592	11.236	0																			0.073	1.5308	32.8649
7.4	1.37258	11.3706	0																			0.074	1.56426	33.4668
7.5	1.38924	11.5926	0																			0.075	1.59834	34.0777
7.6	1.40579	11.7329	0																			0.076	1.63303	34.6939
7.7	1.42273	11.9328	0																			0.077	1.66835	35.3117
7.8	1.43916	12.0772	0																			0.078	1.70427	35.9267
7.9	1.45588	12.2841	0																			0.079	1.74081	36.5341
8	1.47248	12.3789	0																			0.08	1.77794	37.129
8.1	1.48926	12.6128	0																			0.081	1.81564	37.7055
8.2	1.5058	12.7677	0																			0.082	1.8539	38.2578
8.3	1.52246	12.9716	0																			0.083	1.89268	38.7793
8.4	1.53935	13.1492	0																			0.084	1.93194	39.2629
8.5	1.55584	13.2767	0																			0.085	1.97164	39.7012
8.6	1.5725	13.5602	0																			0.086	2.01173	40.0862
8.7	1.58927	13.6717	0																			0.087	2.05214	40.4092
8.8	1.60599	13.844	0																			0.088	2.0928	40.6612
8.9	1.62242	14.0165	0																			0.089	2.13363	40.8326
9	1.6392	14.2241	0																		MAX	0.09	2.17454	40.9132
9.1	1.65591	14.4005	0																			0.091	2.21544	40.8921
9.2	1.67257	14.5365	0																			0.092	2.25619	40.7581
9.3	1.68912	14.7746	0																			0.093	2.29669	40.4991
9.4	1.70595	14.9042	0																			0.094	2.3368	40.1025
9.5	1.72261	15.1155	0																			0.095	2.37635	39.5551
9.6	1.7391	15.2635	0																			0.096	2.41519	38.8431
9.7	1.75593	15.4913	0																			0.097	2.45315	37.9518
9.8	1.77259	15.6794	0																			0.098	2.49001	36.8661
9.9	1.78925	15.8651	0																			0.099	2.52558	35.5702
10	1.8058	16.0418	0																			0.1	2.55963	34.0473
10.1	1.82268	16.1948	0																			0.101
10.2	1.83917	16.3647	0																			0.102
10.3	1.85583	16.6086	0																			0.103
10.4	1.87255	16.7583	0																			0.104
10.5	1.88915	16.9143	0																			0.105
10.6	1.90593	17.088	0																			0.106
10.7	1.92253	17.3291	0																			0.107
10.8	1.9393	17.5137	0																			0.108
10.9	1.95579	17.6391	0																			0.109
11	1.97257	17.8253	0																			0.11
11.1	1.98928	17.9921	0																			0.111
11.2	2.00589	18.2072	0																			0.112
11.3	2.02249	18.3603	0																			0.113
11.4	2.03926	18.5679	0																			0.114
11.5	2.05592	18.759	0																			0.115
11.6	2.07247	18.9296	0																			0.116
11.7	2.08919	19.1522	0																			0.117
11.8	2.10602	19.276	0																			0.118
11.9	2.12256	19.4975	0																			0.119
12	2.13911	19.7248	0																			0.12
12.1	2.156	19.8331	0																			0.121
12.2	2.17254	20.0351	0																			0.122
12.3	2.1892	20.2837	0																			0.123
12.4	2.20581	20.3962	0																			0.124
12.5	2.22264	20.5901	0																			0.125
12.6	2.23918	20.772	0																			0.126
12.7	2.25579	20.988	0																			0.127
12.8	2.27267	21.131	0																			0.128
12.9	2.28922	21.3494	0																			0.129
13	2.30594	21.5042	0																			0.13
13.1	2.32248	21.6794	0																			0.131
13.2	2.33931	21.8416	0																			0.132
13.3	2.3558	22.1492	0																			0.133
13.4	2.37252	22.2717	0																			0.134
13.5	2.38929	22.523	0																			0.135
13.6	2.4059	22.6492	0																			0.136
13.7	2.4225	22.8009	0																			0.137
13.8	2.43927	23.1027	0																			0.138
13.9	2.45588	23.1741	0																			0.139
14	2.47248	23.3716	0																			0.14
14.1	2.4892	23.5723	0																			0.141
14.2	2.50591	23.7356	0																			0.142
14.3	2.52257	23.9588	0																			0.143
14.4	2.53906	24.147	0																			0.144
14.5	2.55601	24.3041	0																			0.145
14.6	2.5725	24.5182	0																			0.146
14.7	2.58921	24.7121	0																			0.147
14.8	2.60593	24.9096	0																			0.148
14.9	2.62259	25.0834	0																			0.149
15	2.63919	25.3001	0																			0.15
15.1	2.6558	25.482	0																			0.151
15.2	2.67274	25.6299	0																			0.152
15.3	2.68912	25.8631	0																			0.153
15.4	2.70583	26.0607	0																			0.154
15.5	2.72261	26.2452	0																			0.155
15.6	2.73927	26.394	0																			0.156
15.7	2.75576	26.649	0																			0.157
15.8	2.77259	26.8951	0																			0.158
15.9	2.7893	27.041	0																			0.159
16	2.80585	27.1649	0																			0.16
16.1	2.82251	27.3969	0																			0.161
16.2	2.83928	27.6135	0																			0.162
16.3	2.85589	27.7884	0																			0.163
16.4	2.87243	27.9937	0																			0.164
16.5	2.88926	28.2188	0																			0.165
16.6	2.90587	28.3777	0																			0.166
16.7	2.92258	28.6367	0																			0.167
16.8	2.93913	28.8581	0																			0.168
16.9	2.95602	28.9409	0																			0.169
17	2.97256	29.2269	0																			0.17
17.1	2.98917	29.3657	0																			0.171
17.2	3.00594	29.5671	0																			0.172
17.3	3.02254	29.7734	0																			0.173
17.4	3.03926	30.0084	0																			0.174
17.5	3.05581	30.1891	0																			0.175
17.6	3.07264	30.3858	0																			0.176
17.7	3.08918	30.6509	0																			0.177
17.8	3.10584	30.7976	0																			0.178
17.9	3.12262	31.034	0																			0.179
18	3.13928	31.2201	0																			0.18
18.1	3.15582	31.3929	0																			0.181
18.2	3.1726	31.6361	0																			0.182
18.3	3.18926	31.854	0																			0.183
18.4	3.20586	32.105	0																			0.184
18.5	3.22252	32.215	0																			0.185
18.6	3.23929	32.4429	0																			0.186
18.7	3.2559	32.7029	0																			0.187
18.8	3.27244	32.9433	0																			0.188
18.9	3.28927	33.0517	0																			0.189
19	3.30582	33.2714	0																			0.19
19.1	3.32254	33.5569	0																			0.191
19.2	3.3392	33.7305	0																			0.192
19.3	3.35597	33.9709	0																			0.193
19.4	3.37246	34.1776	0																			0.194
19.5	3.38918	34.396	0																			0.195
19.6	3.40606	34.5203	0																			0.196
19.7	3.42255	34.8562	0																			0.197
19.8	3.43916	35.0423	0																			0.198
19.9	3.45587	35.1922	0																			0.199
20	3.47265	35.4118	0																			0.2
20.1	3.48914	35.5931	0
20.2	3.50585	35.8507	0
20.3	3.52263	36.0736	0
20.4	3.53917	36.315	0
20.5	3.55572	36.4744	0
20.6	3.57266	36.6534	0
20.7	3.58927	36.9293	0
20.8	3.60581	37.1326	0
20.9	3.62253	37.3488	0
21	3.6393	37.5439	0
21.1	3.65591	37.7766	0
21.2	3.67245	37.953	0
21.3	3.68928	38.2136	0
21.4	3.70583	38.3825	0
21.5	3.72255	38.6403	0
21.6	3.73921	38.8435	0
21.7	3.75592	39.1088	0
21.8	3.77258	39.2992	0
21.9	3.78913	39.4857	0
22	3.80596	39.7319	0
22.1	3.82251	39.9678	0
22.134	3.82823	40.0033	0.5
22.136	3.82857	40.0127	0.5
22.236	3.81616	39.7241	0.5
22.336	3.79536	38.9566	0.5
22.436	3.77836	38.4896	0.5
22.536	3.76165	37.9517	0.5
22.636	3.74499	37.491	0.5
22.736	3.72821	37.1034	0.5
22.836	3.71167	36.6277	0.5
22.936	3.69501	36.273	0.5
23.036	3.67829	35.8471	0.5
23.136	3.66169	35.442	0.5
23.236	3.64491	35.0821	0.5
23.336	3.62831	34.6991	0.5
23.436	3.61148	34.2936	0.5
23.536	3.59505	34.0038	0.5
23.636	3.57827	33.5834	0.5
23.736	3.5615	33.2989	0.5
23.836	3.54495	32.9619	0.5
23.936	3.52829	32.6063	0.5
24.036	3.51152	32.2999	0.5
24.136	3.49486	31.9856	0.5
24.236	3.47831	31.6127	0.5
24.336	3.4616	31.2991	0.5
24.436	3.44488	31.042	0.5
24.536	3.42822	30.7884	0.5
24.636	3.41162	30.4242	0.5
24.736	3.39473	30.1755	0.5
24.836	3.37824	29.841	0.5
24.936	3.36158	29.5285	0.5
25.036	3.34486	29.2989	0.5
25.136	3.32809	28.9788	0.5
25.236	3.3116	28.6848	0.5
25.336	3.295	28.4226	0.5
25.436	3.27811	28.124	0.5
25.536	3.26162	27.9166	0.5
25.636	3.24496	27.5938	0.5
25.736	3.22824	27.3345	0.5
25.836	3.21147	27.0711	0.5
25.936	3.19498	26.847	0.5
26.036	3.17832	26.5645	0.5
26.136	3.16138	26.3023	0.5
26.236	3.14489	26.0789	0.5
26.336	3.12828	25.8439	0.5
26.436	3.11157	25.5683	0.5
26.536	3.09485	25.2952	0.5
26.636	3.0783	25.0465	0.5
26.736	3.06153	24.8646	0.5
26.836	3.04487	24.5746	0.5
26.936	3.02821	24.3334	0.5
27.036	3.01161	24.1095	0.5
27.136	2.99478	23.8725	0.5
27.236	2.97829	23.6157	0.5
27.336	2.96151	23.4044	0.5
27.436	2.94485	23.1674	0.5
27.536	2.92819	22.9081	0.5
27.636	2.91159	22.694	0.5
27.736	2.89493	22.5054	0.5
27.836	2.8781	22.2859	0.5
27.936	2.86167	22.0264	0.5
28.036	2.84489	21.8483	0.5
28.136	2.82818	21.604	0.5
28.236	2.81157	21.3664	0.5
28.336	2.79491	21.1535	0.5
28.436	2.7782	20.9465	0.5
28.536	2.76142	20.7251	0.5
28.636	2.74499	20.5864	0.5
28.736	2.72833	20.3335	0.5
28.836	2.71144	20.1019	0.5
28.936	2.6949	19.9228	0.5
29.036	2.67835	19.6899	0.5
29.136	2.66152	19.459	0.5
29.236	2.64486	19.2759	0.5
29.336	2.62826	19.0853	0.5
29.436	2.6116	18.8482	0.5
29.536	2.59477	18.7374	0.5
29.636	2.57828	18.4905	0.5
29.736	2.56162	18.3228	0.5
29.836	2.54484	18.086	0.5
29.936	2.52824	17.8888	0.5
30.036	2.51152	17.7057	0.5
30.136	2.49498	17.547	0.5
30.236	2.47815	17.2971	0.5
30.336	2.4616	17.1598	0.5
30.436	2.44494	16.9905	0.5
30.536	2.42811	16.7841	0.5
30.636	2.41156	16.6272	0.5
30.736	2.39496	16.4297	0.5
30.836	2.37819	16.2364	0.5
30.936	2.36153	16.077	0.5
31.036	2.34498	15.8545	0.5
31.136	2.32826	15.6942	0.5
31.236	2.31155	15.4703	0.5
31.336	2.29489	15.3278	0.5
31.436	2.27828	15.132	0.5
31.536	2.26145	14.9868	0.5
31.636	2.24491	14.7859	0.5
31.736	2.22825	14.6586	0.5
31.836	2.21159	14.4307	0.5
31.936	2.19481	14.2968	0.5
32.036	2.17827	14.0625	0.5
32.136	2.16161	13.8988	0.5
32.236	2.14478	13.7548	0.5
32.336	2.12829	13.5934	0.5
32.436	2.11163	13.3725	0.5
32.536	2.09491	13.2611	0.5
32.636	2.07808	13.0262	0.5
32.736	2.06165	12.9229	0.5
32.836	2.04493	12.7763	0.5
32.936	2.0281	12.5364	0.5
33.036	2.01167	12.3766	0.5
33.136	1.99495	12.2632	0.5
33.236	1.97818	12.0942	0.5
33.336	1.96152	11.8935	0.5
33.436	1.94497	11.7246	0.5
33.536	1.92831	11.5464	0.5
33.636	1.91154	11.39	0.5
33.736	1.89488	11.2837	0.5
33.836	1.87827	11.0983	0.5
33.936	1.86144	10.9343	0.5
34.036	1.8449	10.8165	0.5
34.136	1.82824	10.6272	0.5
34.236	1.81158	10.485	0.5
34.336	1.79486	10.3251	0.5
34.436	1.77826	10.1802	0.5
34.536	1.76165	10.0245	0.5
34.636	1.74471	9.87412	0.5
34.736	1.72833	9.81029	0.5
34.836	1.71156	9.59879	0.5
34.936	1.69484	9.45094	0.5
35.036	1.67824	9.31549	0.5
35.136	1.66164	9.15756	0.5
35.236	1.64492	9.02491	0.5
35.336	1.62815	8.81097	0.5
35.436	1.61166	8.70133	0.5
35.536	1.59494	8.56008	0.5
35.636	1.57811	8.41504	0.5
35.736	1.56156	8.3369	0.5
35.836	1.54496	8.13946	0.5
35.936	1.52813	7.95586	0.5
36.036	1.51153	7.85338	0.5
36.136	1.49492	7.71562	0.5
36.236	1.47826	7.56937	0.5
36.336	1.46149	7.42596	0.5
36.436	1.44494	7.32947	0.5
36.536	1.42834	7.15828	0.5
36.636	1.41151	6.98429	0.5
36.736	1.39491	6.89098	0.5
36.836	1.37825	6.76178	0.5
36.936	1.36164	6.64333	0.5
37.036	1.34476	6.50212	0.5
37.136	1.32832	6.37992	0.5
37.236	1.31161	6.21319	0.5
37.336	1.29483	6.11508	0.5
37.436	1.27829	5.94802	0.5
37.536	1.26163	5.87437	0.5
37.636	1.24485	5.77319	0.5
37.736	1.22819	5.65959	0.5
37.836	1.21159	5.47123	0.5
37.936	1.19493	5.38522	0.5
38.036	1.17816	5.2485	0.5
38.136	1.16161	5.05896	0.5
38.236	1.14495	4.96293	0.5
38.336	1.12806	4.85539	0.5
38.436	1.11157	4.7179	0.5
38.536	1.09491	4.62208	0.5
38.636	1.07825	4.51745	0.5
38.736	1.06142	4.4183	0.5
38.836	1.04499	4.24662	0.5
38.936	1.02827	4.13686	0.5
39.036	1.0115	4.03529	0.5
39.136	0.9949	3.95405	0.5
39.236	0.97824	3.7822	0.5
39.336	0.96158	3.6808	0.5
39.436	0.9448	3.59392	0.5
39.536	0.92831	3.47112	0.5
39.636	0.9116	3.2942	0.5
39.736	0.89477	3.30043	0.5
39.836	0.87822	3.11925	0.5
39.936	0.86162	3.03889	0.5
40.036	0.84484	2.95196	0.5
40.136	0.82818	2.85411	0.5
40.236	0.81164	2.6725	0.5
40.336	0.79492	2.63577	0.5
40.436	0.77815	2.4841	0.5
40.536	0.76154	2.40157	0.5
40.636	0.745	2.34905	0.5
40.736	0.72817	2.22837	0.5
40.836	0.71156	2.09801	0.5
40.936	0.6949	2.03125	0.5
41.036	0.67819	1.89663	0.5
41.136	0.66153	1.81343	0.5
41.236	0.64492	1.77623	0.5
41.336	0.62832	1.60598	0.5
41.436	0.61143	1.55276	0.5
41.536	0.59494	1.46043	0.5
41.636	0.57828	1.36605	0.5
41.736	0.56151	1.31566	0.5
41.836	0.54491	1.20089	0.5
41.936	0.52825	1.11386	0.5
42.03	0.51255	0.99896	1
42.032	0.51221	0.99346	1
42.034	0.51193	0.99153	1
42.134	0.52456	1.05929	1
42.234	0.5457	1.24815	1
42.334	0.56276	1.41766	1
42.434	0.57964	1.50367	1
42.534	0.59608	1.60662	1
42.634	0.61279	1.80365	1
42.734	0.62962	1.91079	1
42.834	0.64623	1.97121	1
42.934	0.66277	2.15873	1
43.034	0.6796	2.27432	1
43.134	0.69626	2.38885	1
43.234	0.71281	2.53088	1
43.334	0.72953	2.67852	1
43.434	0.74624	2.77827	1
43.534	0.7629	2.86341	1
43.634	0.77945	2.98298	1
43.734	0.79628	3.12182	1
43.834	0.81283	3.26696	1
43.934	0.82949	3.43497	1
44.034	0.84615	3.53312	1
44.134	0.86292	3.65878	1
44.234	0.87947	3.84981	1
44.334	0.89613	3.89735	1
44.434	0.91301	4.04526	1
44.534	0.9295	4.17814	1
44.634	0.94622	4.35625	1
44.734	0.96288	4.50551	1
44.834	0.97965	4.62957	1
44.934	0.99614	4.71612	1
45.034	1.01286	4.86893	1
45.134	1.02958	4.96814	1
45.234	1.04618	5.1395	1
45.334	1.06278	5.25299	1
45.434	1.07961	5.40299	1
45.534	1.09627	5.55314	1
45.634	1.11282	5.71122	1
45.734	1.12954	5.90206	1
45.834	1.14625	5.94894	1
45.934	1.16291	6.16237	1
46.034	1.1794	6.29134	1
46.134	1.19635	6.38385	1
46.234	1.21284	6.56148	1
46.334	1.22955	6.68031	1
46.434	1.24627	6.77398	1
46.534	1.26293	6.96714	1
46.634	1.27953	7.08181	1
46.734	1.29608	7.28331	1
46.834	1.31297	7.34417	1
46.934	1.32951	7.46268	1
47.034	1.34623	7.65923	1
47.134	1.36295	7.78606	1
47.234	1.37961	7.97643	1
47.334	1.39615	8.08566	1
47.434	1.41287	8.30342	1
47.534	1.42959	8.41741	1
47.634	1.44619	8.5309	1
47.734	1.46285	8.80953	1
47.834	1.47962	8.84628	1
47.934	1.49623	9.00256	1
48.034	1.51277	9.17696	1
48.134	1.52966	9.33136	1
48.234	1.54621	9.46117	1
48.334	1.56292	9.67343	1
48.434	1.57947	9.8108	1
48.534	1.59636	9.97266	1
48.634	1.61279	10.1525	1
48.734	1.62945	10.3525	1
48.834	1.64634	10.4533	1
48.934	1.66288	10.626	1
49.034	1.67949	10.8488	1
49.134	1.69615	10.9642	1
49.234	1.71303	11.111	1
49.334	1.72952	11.3018	1
49.434	1.74618	11.4858	1
49.534	1.76296	11.6463	1
49.634	1.77956	11.7935	1
49.734	1.79616	12.0031	1
49.834	1.81288	12.1333	1
49.934	1.82965	12.3806	1
50.034	1.8462	12.4325	1
50.134	1.86286	12.6625	1
50.234	1.87958	12.8721	1
50.334	1.89624	12.978	1
50.434	1.91278	13.1862	1
50.534	1.92967	13.357	1
50.634	1.94622	13.4923	1
50.734	1.96288	13.7733	1
50.834	1.97954	13.9024	1
50.934	1.99625	14.0555	1
51.034	2.01286	14.2565	1
51.134	2.02946	14.4491	1
51.234	2.0464	14.5877	1
51.334	2.06284	14.7696	1
51.434	2.0795	15.012	1
51.534	2.09621	15.1364	1
51.634	2.11299	15.3177	1
51.734	2.12948	15.4966	1
51.834	2.14619	15.6581	1
51.934	2.16297	15.8893	1
52.034	2.17951	16.0416	1
52.134	2.19612	16.234	1
52.234	2.213	16.3939	1
52.334	2.22955	16.5697	1
52.434	2.24615	16.7621	1
52.534	2.26287	16.9762	1
52.634	2.27959	17.1805	1
52.734	2.29625	17.3601	1
52.834	2.31279	17.5458	1
52.934	2.32968	17.749	1
53.034	2.34617	17.8693	1
53.134	2.36289	18.1633	1
53.234	2.37955	18.3221	1
53.334	2.39626	18.5108	1
53.434	2.41287	18.7145	1
53.534	2.42947	18.913	1
53.634	2.44636	19.1112	1
53.734	2.46285	19.2428	1
53.834	2.47956	19.5233	1
53.934	2.49622	19.6362	1
54.034	2.51294	19.8361	1
54.134	2.52949	20.0622	1
54.234	2.54626	20.2745	1
54.334	2.56292	20.462	1
54.434	2.57947	20.6774	1
54.534	2.59618	20.8748	1
54.634	2.61296	21.0612	1
54.734	2.62956	21.2397	1
54.834	2.64616	21.4075	1
54.934	2.66294	21.6493	1
55.034	2.6796	21.8777	1
55.134	2.6962	22.0974	1
55.234	2.71275	22.3106	1
55.334	2.72969	22.5229	1
55.434	2.74618	22.6929	1
55.534	2.76278	22.9208	1
55.634	2.77967	23.1364	1
55.734	2.79622	23.3681	1
55.834	2.81288	23.5302	1
55.934	2.82954	23.7323	1
56.034	2.84631	23.9918	1
56.134	2.8628	24.2168	1
56.234	2.87946	24.4701	1
56.334	2.89629	24.6193	1
56.434	2.91295	24.8271	1
56.534	2.9295	25.1032	1
56.634	2.94621	25.2934	1
56.734	2.96299	25.4962	1
56.834	2.97948	25.7578	1
56.934	2.99619	25.9883	1
57.034	3.01291	26.1676	1
57.134	3.02963	26.4938	1
57.234	3.04606	26.6574	1
57.334	3.06295	26.8685	1
57.434	3.07955	27.1374	1
57.534	3.09621	27.3301	1
57.634	3.11281	27.543	1
57.734	3.12964	27.8207	1
57.834	3.14625	28.0388	1
57.934	3.16285	28.2797	1
58.034	3.17968	28.5	1
58.134	3.19617	28.7304	1
58.234	3.21289	28.9945	1
58.334	3.2296	29.2426	1
58.434	3.24632	29.45	1
58.534	3.26281	29.6705	1
58.634	3.27953	29.9621	1
58.734	3.2963	30.1579	1
58.834	3.31285	30.4232	1
58.934	3.32951	30.6939	1
59.034	3.34628	30.9021	1
59.134	3.36294	31.1605	1
59.234	3.37949	31.3374	1
59.334	3.39626	31.6344	1
59.434	3.41292	31.8854	1
59.534	3.42952	32.2037	1
59.634	3.44607	32.3334	1
59.734	3.46301	32.6188	1
59.834	3.4795	32.8559	1
59.934	3.49616	33.0975	1
60.034	3.51288	33.3234	1
60.134	3.5296	33.6099	1
60.234	3.5462	33.819	1
60.334	3.56275	34.125	1
60.434	3.57963	34.4249	1
60.534	3.59618	34.6217	1
[truncated: 6,615 more rows]

## Sheet: S160134 LCL
Specimen properties : Length	55	mm										Stress-Strain																Linear						Modulus		Failure
[truncated: 5,312 more rows]

[truncated: 40 more sheets: S160133 ACL, S160133 PCL, S160133 MCL, S160133 LCL, S151568 ACL, S151568 PCL, S151568 MCL, S151568 LCL, S160302 ACL, S160302 PCL, S160302 MCL, S160302 LCL, S160798 ACL, S160798 PCL, S160798 MCL, S160798 LCL, S152678 ACL, S152678 PCL, S152678 MCL, S152678 LCL …]
