# Supplementary material for: Ligament mechanics of ageing and osteoarthritic human knees
Source: Front Bioeng Biotechnol. 2022 Aug 23;10:954837. doi: 10.3389/fbioe.2022.954837 (PMC9446756; doi:10.3389/fbioe.2022.954837)
Supplement: Supplementary file 5 [file DataSheet4.XLS]

## Sheet: MCL_Age
*Nonparametric Tests: Independent Samples.
NPTESTS
/INDEPENDENT TEST (LinearForce LinearStress LinearExtension LinearStrain SecantMod TangentMod FailureLoad FailureStress FailureExtension FailureStrain Stiffness) GROUP (AgeCat) KRUSKAL_WALLIS(COMPARE=PAIRWISE)
/MISSING SCOPE=ANALYSIS USERMISSING=EXCLUDE
/CRITERIA ALPHA=0.05 CILEVEL=95.
Nonparametric Tests
Notes
Output Created		17-JUL-2021 16:36:10
Comments
	Active Dataset	DataSet3
	Filter	<none>
	Weight	<none>
	Split File	<none>
	N of Rows in Working Data File	10
Syntax		NPTESTS /INDEPENDENT TEST (LinearForce LinearStress LinearExtension LinearStrain SecantMod TangentMod FailureLoad FailureStress FailureExtension FailureStrain Stiffness) GROUP (AgeCat) KRUSKAL_WALLIS(COMPARE=PAIRWISE) /MISSING SCOPE=ANALYSIS USERMISSING=EXCLUDE /CRITERIA ALPHA=0.05 CILEVEL=95.
Resources	Processor Time	00:00:06.00
	Elapsed Time	00:00:06.62
Hypothesis Test Summary
	Null Hypothesis	Test	Sig.	Decision
1	The distribution of LinearForce is the same across categories of AgeCat.	Independent-Samples Kruskal-Wallis Test	0.806496	Retain the null hypothesis.
2	The distribution of LinearStress is the same across categories of AgeCat.	Independent-Samples Kruskal-Wallis Test	0.624206	Retain the null hypothesis.
3	The distribution of LinearExtension is the same across categories of AgeCat.	Independent-Samples Kruskal-Wallis Test	0.806496	Retain the null hypothesis.
4	The distribution of LinearStrain is the same across categories of AgeCat.	Independent-Samples Kruskal-Wallis Test	0.806496	Retain the null hypothesis.
5	The distribution of SecantMod is the same across categories of AgeCat.	Independent-Samples Kruskal-Wallis Test	0.327187	Retain the null hypothesis.
6	The distribution of TangentMod is the same across categories of AgeCat.	Independent-Samples Kruskal-Wallis Test	0.220671	Retain the null hypothesis.
7	The distribution of FailureLoad is the same across categories of AgeCat.	Independent-Samples Kruskal-Wallis Test	0.462433	Retain the null hypothesis.
8	The distribution of FailureStress is the same across categories of AgeCat.	Independent-Samples Kruskal-Wallis Test	0.220671	Retain the null hypothesis.
9	The distribution of FailureExtension is the same across categories of AgeCat.	Independent-Samples Kruskal-Wallis Test	0.538594	Retain the null hypothesis.
10	The distribution of FailureStrain is the same across categories of AgeCat.	Independent-Samples Kruskal-Wallis Test	0.462433	Retain the null hypothesis.
11	The distribution of Stiffness is the same across categories of AgeCat.	Independent-Samples Kruskal-Wallis Test	0.624206	Retain the null hypothesis.
Asymptotic significances are displayed. The significance level is .050.
Independent-Samples Kruskal-Wallis Test
LinearForce across AgeCat
Independent-Samples Kruskal-Wallis Test Summary
Total N	9
Test Statistic	.060a,b
Degree Of Freedom	1
Asymptotic Sig.(2-sided test)	0.806496
a. The test statistic is adjusted for ties.
b. Multiple comparisons are not performed because the overall test does not show significant differences across samples.
LinearStress across AgeCat
Independent-Samples Kruskal-Wallis Test Summary
Total N	9
Test Statistic	.240a,b
Degree Of Freedom	1
Asymptotic Sig.(2-sided test)	0.624206
a. The test statistic is adjusted for ties.
b. Multiple comparisons are not performed because the overall test does not show significant differences across samples.
LinearExtension across AgeCat
Independent-Samples Kruskal-Wallis Test Summary
Total N	9
Test Statistic	.060a,b
Degree Of Freedom	1
Asymptotic Sig.(2-sided test)	0.806496
a. The test statistic is adjusted for ties.
b. Multiple comparisons are not performed because the overall test does not show significant differences across samples.
LinearStrain across AgeCat
Independent-Samples Kruskal-Wallis Test Summary
Total N	9
Test Statistic	.060a,b
Degree Of Freedom	1
Asymptotic Sig.(2-sided test)	0.806496
a. The test statistic is adjusted for ties.
b. Multiple comparisons are not performed because the overall test does not show significant differences across samples.
SecantMod across AgeCat
Independent-Samples Kruskal-Wallis Test Summary
Total N	9
Test Statistic	.960a,b
Degree Of Freedom	1
Asymptotic Sig.(2-sided test)	0.327187
a. The test statistic is adjusted for ties.
b. Multiple comparisons are not performed because the overall test does not show significant differences across samples.
TangentMod across AgeCat
Independent-Samples Kruskal-Wallis Test Summary
Total N	9
Test Statistic	1.500a,b
Degree Of Freedom	1
Asymptotic Sig.(2-sided test)	0.220671
a. The test statistic is adjusted for ties.
b. Multiple comparisons are not performed because the overall test does not show significant differences across samples.
FailureLoad across AgeCat
Independent-Samples Kruskal-Wallis Test Summary
Total N	9
Test Statistic	.540a,b
Degree Of Freedom	1
Asymptotic Sig.(2-sided test)	0.462433
a. The test statistic is adjusted for ties.
b. Multiple comparisons are not performed because the overall test does not show significant differences across samples.
FailureStress across AgeCat
Independent-Samples Kruskal-Wallis Test Summary
Total N	9
Test Statistic	1.500a,b
Degree Of Freedom	1
Asymptotic Sig.(2-sided test)	0.220671
a. The test statistic is adjusted for ties.
b. Multiple comparisons are not performed because the overall test does not show significant differences across samples.
FailureExtension across AgeCat
Independent-Samples Kruskal-Wallis Test Summary
Total N	9
Test Statistic	.378a,b
Degree Of Freedom	1
Asymptotic Sig.(2-sided test)	0.538594
a. The test statistic is adjusted for ties.
b. Multiple comparisons are not performed because the overall test does not show significant differences across samples.
FailureStrain across AgeCat
Independent-Samples Kruskal-Wallis Test Summary
Total N	9
Test Statistic	.540a,b
Degree Of Freedom	1
Asymptotic Sig.(2-sided test)	0.462433
a. The test statistic is adjusted for ties.
b. Multiple comparisons are not performed because the overall test does not show significant differences across samples.
Stiffness across AgeCat
Independent-Samples Kruskal-Wallis Test Summary
Total N	9
Test Statistic	.240a,b
Degree Of Freedom	1
Asymptotic Sig.(2-sided test)	0.624206
a. The test statistic is adjusted for ties.
b. Multiple comparisons are not performed because the overall test does not show significant differences across samples.

## Sheet: MCL_OAGrades
*Nonparametric Tests: Independent Samples.
NPTESTS
/INDEPENDENT TEST (LinearForce LinearStress LinearExtension LinearStrain SecantMod TangentMod FailureLoad FailureStress FailureExtension FailureStrain Stiffness) GROUP (OAGrade) KRUSKAL_WALLIS(COMPARE=PAIRWISE)
/MISSING SCOPE=ANALYSIS USERMISSING=EXCLUDE
/CRITERIA ALPHA=0.05 CILEVEL=95.
Nonparametric Tests
Notes
Output Created		17-JUL-2021 16:43:16
Comments
	Active Dataset	DataSet3
	Filter	<none>
	Weight	<none>
	Split File	<none>
	N of Rows in Working Data File	10
Syntax		NPTESTS /INDEPENDENT TEST (LinearForce LinearStress LinearExtension LinearStrain SecantMod TangentMod FailureLoad FailureStress FailureExtension FailureStrain Stiffness) GROUP (OAGrade) KRUSKAL_WALLIS(COMPARE=PAIRWISE) /MISSING SCOPE=ANALYSIS USERMISSING=EXCLUDE /CRITERIA ALPHA=0.05 CILEVEL=95.
Resources	Processor Time	00:00:06.13
	Elapsed Time	00:00:06.73
Hypothesis Test Summary
	Null Hypothesis	Test	Sig.	Decision
1	The distribution of LinearForce is the same across categories of OAGrade.	Independent-Samples Kruskal-Wallis Test	0.199148	Retain the null hypothesis.
2	The distribution of LinearStress is the same across categories of OAGrade.	Independent-Samples Kruskal-Wallis Test	0.181622	Retain the null hypothesis.
3	The distribution of LinearExtension is the same across categories of OAGrade.	Independent-Samples Kruskal-Wallis Test	0.938448	Retain the null hypothesis.
4	The distribution of LinearStrain is the same across categories of OAGrade.	Independent-Samples Kruskal-Wallis Test	0.654611	Retain the null hypothesis.
5	The distribution of SecantMod is the same across categories of OAGrade.	Independent-Samples Kruskal-Wallis Test	0.199148	Retain the null hypothesis.
6	The distribution of TangentMod is the same across categories of OAGrade.	Independent-Samples Kruskal-Wallis Test	0.21637	Retain the null hypothesis.
7	The distribution of FailureLoad is the same across categories of OAGrade.	Independent-Samples Kruskal-Wallis Test	0.626823	Retain the null hypothesis.
8	The distribution of FailureStress is the same across categories of OAGrade.	Independent-Samples Kruskal-Wallis Test	0.261014	Retain the null hypothesis.
9	The distribution of FailureExtension is the same across categories of OAGrade.	Independent-Samples Kruskal-Wallis Test	0.582969	Retain the null hypothesis.
10	The distribution of FailureStrain is the same across categories of OAGrade.	Independent-Samples Kruskal-Wallis Test	0.333424	Retain the null hypothesis.
11	The distribution of Stiffness is the same across categories of OAGrade.	Independent-Samples Kruskal-Wallis Test	0.227321	Retain the null hypothesis.
Asymptotic significances are displayed. The significance level is .050.
Independent-Samples Kruskal-Wallis Test
LinearForce across OAGrade
Independent-Samples Kruskal-Wallis Test Summary
Total N	9
Test Statistic	6.000a,b
Degree Of Freedom	4
Asymptotic Sig.(2-sided test)	0.199148
a. The test statistic is adjusted for ties.
b. Multiple comparisons are not performed because the overall test does not show significant differences across samples.
LinearStress across OAGrade
Independent-Samples Kruskal-Wallis Test Summary
Total N	9
Test Statistic	6.244a,b
Degree Of Freedom	4
Asymptotic Sig.(2-sided test)	0.181622
a. The test statistic is adjusted for ties.
b. Multiple comparisons are not performed because the overall test does not show significant differences across samples.
LinearExtension across OAGrade
Independent-Samples Kruskal-Wallis Test Summary
Total N	9
Test Statistic	.800a,b
Degree Of Freedom	4
Asymptotic Sig.(2-sided test)	0.938448
a. The test statistic is adjusted for ties.
b. Multiple comparisons are not performed because the overall test does not show significant differences across samples.
LinearStrain across OAGrade
Independent-Samples Kruskal-Wallis Test Summary
Total N	9
Test Statistic	2.444a,b
Degree Of Freedom	4
Asymptotic Sig.(2-sided test)	0.654611
a. The test statistic is adjusted for ties.
b. Multiple comparisons are not performed because the overall test does not show significant differences across samples.
SecantMod across OAGrade
Independent-Samples Kruskal-Wallis Test Summary
Total N	9
Test Statistic	6.000a,b
Degree Of Freedom	4
Asymptotic Sig.(2-sided test)	0.199148
a. The test statistic is adjusted for ties.
b. Multiple comparisons are not performed because the overall test does not show significant differences across samples.
TangentMod across OAGrade
Independent-Samples Kruskal-Wallis Test Summary
Total N	9
Test Statistic	5.778a,b
Degree Of Freedom	4
Asymptotic Sig.(2-sided test)	0.21637
a. The test statistic is adjusted for ties.
b. Multiple comparisons are not performed because the overall test does not show significant differences across samples.
FailureLoad across OAGrade
Independent-Samples Kruskal-Wallis Test Summary
Total N	9
Test Statistic	2.600a,b
Degree Of Freedom	4
Asymptotic Sig.(2-sided test)	0.626823
a. The test statistic is adjusted for ties.
b. Multiple comparisons are not performed because the overall test does not show significant differences across samples.
FailureStress across OAGrade
Independent-Samples Kruskal-Wallis Test Summary
Total N	9
Test Statistic	5.267a,b
Degree Of Freedom	4
Asymptotic Sig.(2-sided test)	0.261014
a. The test statistic is adjusted for ties.
b. Multiple comparisons are not performed because the overall test does not show significant differences across samples.
FailureExtension across OAGrade
Independent-Samples Kruskal-Wallis Test Summary
Total N	9
Test Statistic	2.852a,b
Degree Of Freedom	4
Asymptotic Sig.(2-sided test)	0.582969
a. The test statistic is adjusted for ties.
b. Multiple comparisons are not performed because the overall test does not show significant differences across samples.
FailureStrain across OAGrade
Independent-Samples Kruskal-Wallis Test Summary
Total N	9
Test Statistic	4.578a,b
Degree Of Freedom	4
Asymptotic Sig.(2-sided test)	0.333424
a. The test statistic is adjusted for ties.
b. Multiple comparisons are not performed because the overall test does not show significant differences across samples.
Stiffness across OAGrade
Independent-Samples Kruskal-Wallis Test Summary
Total N	9
Test Statistic	5.644a,b
Degree Of Freedom	4
Asymptotic Sig.(2-sided test)	0.227321
a. The test statistic is adjusted for ties.
b. Multiple comparisons are not performed because the overall test does not show significant differences across samples.

## Sheet: MCL_AgeOA
*Nonparametric Tests: Independent Samples.
NPTESTS
/INDEPENDENT TEST (LinearForce LinearStress LinearExtension LinearStrain SecantMod TangentMod FailureLoad FailureStress FailureExtension FailureStrain Stiffness) GROUP (AGEANDOA) KRUSKAL_WALLIS(COMPARE=PAIRWISE)
/MISSING SCOPE=ANALYSIS USERMISSING=EXCLUDE
/CRITERIA ALPHA=0.05 CILEVEL=95.
Nonparametric Tests
Notes
Output Created		17-JUL-2021 16:46:56
Comments
	Active Dataset	DataSet3
	Filter	<none>
	Weight	<none>
	Split File	<none>
	N of Rows in Working Data File	10
Syntax		NPTESTS /INDEPENDENT TEST (LinearForce LinearStress LinearExtension LinearStrain SecantMod TangentMod FailureLoad FailureStress FailureExtension FailureStrain Stiffness) GROUP (AGEANDOA) KRUSKAL_WALLIS(COMPARE=PAIRWISE) /MISSING SCOPE=ANALYSIS USERMISSING=EXCLUDE /CRITERIA ALPHA=0.05 CILEVEL=95.
Resources	Processor Time	00:00:06.19
	Elapsed Time	00:00:06.66
Hypothesis Test Summary
	Null Hypothesis	Test	Sig.	Decision
1	The distribution of LinearForce is the same across categories of AGEANDOA.	Independent-Samples Kruskal-Wallis Test	0.251579	Retain the null hypothesis.
2	The distribution of LinearStress is the same across categories of AGEANDOA.	Independent-Samples Kruskal-Wallis Test	0.305237	Retain the null hypothesis.
3	The distribution of LinearExtension is the same across categories of AGEANDOA.	Independent-Samples Kruskal-Wallis Test	0.639757	Retain the null hypothesis.
4	The distribution of LinearStrain is the same across categories of AGEANDOA.	Independent-Samples Kruskal-Wallis Test	0.129165	Retain the null hypothesis.
5	The distribution of SecantMod is the same across categories of AGEANDOA.	Independent-Samples Kruskal-Wallis Test	0.339596	Retain the null hypothesis.
6	The distribution of TangentMod is the same across categories of AGEANDOA.	Independent-Samples Kruskal-Wallis Test	0.20874	Retain the null hypothesis.
7	The distribution of FailureLoad is the same across categories of AGEANDOA.	Independent-Samples Kruskal-Wallis Test	0.750762	Retain the null hypothesis.
8	The distribution of FailureStress is the same across categories of AGEANDOA.	Independent-Samples Kruskal-Wallis Test	0.311403	Retain the null hypothesis.
9	The distribution of FailureExtension is the same across categories of AGEANDOA.	Independent-Samples Kruskal-Wallis Test	0.797008	Retain the null hypothesis.
10	The distribution of FailureStrain is the same across categories of AGEANDOA.	Independent-Samples Kruskal-Wallis Test	0.657047	Retain the null hypothesis.
11	The distribution of Stiffness is the same across categories of AGEANDOA.	Independent-Samples Kruskal-Wallis Test	0.679317	Retain the null hypothesis.
Asymptotic significances are displayed. The significance level is .050.
Independent-Samples Kruskal-Wallis Test
LinearForce across AGEANDOA
Independent-Samples Kruskal-Wallis Test Summary
Total N	9
Test Statistic	2.760a,b
Degree Of Freedom	2
Asymptotic Sig.(2-sided test)	0.251579
a. The test statistic is adjusted for ties.
b. Multiple comparisons are not performed because the overall test does not show significant differences across samples.
LinearStress across AGEANDOA
Independent-Samples Kruskal-Wallis Test Summary
Total N	9
Test Statistic	2.373a,b
Degree Of Freedom	2
Asymptotic Sig.(2-sided test)	0.305237
a. The test statistic is adjusted for ties.
b. Multiple comparisons are not performed because the overall test does not show significant differences across samples.
LinearExtension across AGEANDOA
Independent-Samples Kruskal-Wallis Test Summary
Total N	9
Test Statistic	.893a,b
Degree Of Freedom	2
Asymptotic Sig.(2-sided test)	0.639757
a. The test statistic is adjusted for ties.
b. Multiple comparisons are not performed because the overall test does not show significant differences across samples.
LinearStrain across AGEANDOA
Independent-Samples Kruskal-Wallis Test Summary
Total N	9
Test Statistic	4.093a,b
Degree Of Freedom	2
Asymptotic Sig.(2-sided test)	0.129165
a. The test statistic is adjusted for ties.
b. Multiple comparisons are not performed because the overall test does not show significant differences across samples.
SecantMod across AGEANDOA
Independent-Samples Kruskal-Wallis Test Summary
Total N	9
Test Statistic	2.160a,b
Degree Of Freedom	2
Asymptotic Sig.(2-sided test)	0.339596
a. The test statistic is adjusted for ties.
b. Multiple comparisons are not performed because the overall test does not show significant differences across samples.
TangentMod across AGEANDOA
Independent-Samples Kruskal-Wallis Test Summary
Total N	9
Test Statistic	3.133a,b
Degree Of Freedom	2
Asymptotic Sig.(2-sided test)	0.20874
a. The test statistic is adjusted for ties.
b. Multiple comparisons are not performed because the overall test does not show significant differences across samples.
FailureLoad across AGEANDOA
Independent-Samples Kruskal-Wallis Test Summary
Total N	9
Test Statistic	.573a,b
Degree Of Freedom	2
Asymptotic Sig.(2-sided test)	0.750762
a. The test statistic is adjusted for ties.
b. Multiple comparisons are not performed because the overall test does not show significant differences across samples.
FailureStress across AGEANDOA
Independent-Samples Kruskal-Wallis Test Summary
Total N	9
Test Statistic	2.333a,b
Degree Of Freedom	2
Asymptotic Sig.(2-sided test)	0.311403
a. The test statistic is adjusted for ties.
b. Multiple comparisons are not performed because the overall test does not show significant differences across samples.
FailureExtension across AGEANDOA
Independent-Samples Kruskal-Wallis Test Summary
Total N	9
Test Statistic	.454a,b
Degree Of Freedom	2
Asymptotic Sig.(2-sided test)	0.797008
a. The test statistic is adjusted for ties.
b. Multiple comparisons are not performed because the overall test does not show significant differences across samples.
FailureStrain across AGEANDOA
Independent-Samples Kruskal-Wallis Test Summary
Total N	9
Test Statistic	.840a,b
Degree Of Freedom	2
Asymptotic Sig.(2-sided test)	0.657047
a. The test statistic is adjusted for ties.
b. Multiple comparisons are not performed because the overall test does not show significant differences across samples.
Stiffness across AGEANDOA
Independent-Samples Kruskal-Wallis Test Summary
Total N	9
Test Statistic	.773a,b
Degree Of Freedom	2
Asymptotic Sig.(2-sided test)	0.679317
a. The test statistic is adjusted for ties.
b. Multiple comparisons are not performed because the overall test does not show significant differences across samples.

## Sheet: MCL_OAvsHealthy
*Nonparametric Tests: Independent Samples.
NPTESTS
/INDEPENDENT TEST (LinearForce LinearStress LinearExtension LinearStrain SecantMod TangentMod FailureLoad FailureStress FailureExtension FailureStrain Stiffness) GROUP (OAvsHealthy) KRUSKAL_WALLIS(COMPARE=PAIRWISE)
/MISSING SCOPE=ANALYSIS USERMISSING=EXCLUDE
/CRITERIA ALPHA=0.05 CILEVEL=95.
Nonparametric Tests
Notes
Output Created		17-JUL-2021 16:44:51
Comments
	Active Dataset	DataSet3
	Filter	<none>
	Weight	<none>
	Split File	<none>
	N of Rows in Working Data File	10
Syntax		NPTESTS /INDEPENDENT TEST (LinearForce LinearStress LinearExtension LinearStrain SecantMod TangentMod FailureLoad FailureStress FailureExtension FailureStrain Stiffness) GROUP (OAvsHealthy) KRUSKAL_WALLIS(COMPARE=PAIRWISE) /MISSING SCOPE=ANALYSIS USERMISSING=EXCLUDE /CRITERIA ALPHA=0.05 CILEVEL=95.
Resources	Processor Time	00:00:06.36
	Elapsed Time	00:00:06.89
Hypothesis Test Summary
	Null Hypothesis	Test	Sig.	Decision
1	The distribution of LinearForce is the same across categories of OAvsHealthy.	Independent-Samples Kruskal-Wallis Test	0.143235	Retain the null hypothesis.
2	The distribution of LinearStress is the same across categories of OAvsHealthy.	Independent-Samples Kruskal-Wallis Test	0.143235	Retain the null hypothesis.
3	The distribution of LinearExtension is the same across categories of OAvsHealthy.	Independent-Samples Kruskal-Wallis Test	0.558185	Retain the null hypothesis.
4	The distribution of LinearStrain is the same across categories of OAvsHealthy.	Independent-Samples Kruskal-Wallis Test	0.143235	Retain the null hypothesis.
5	The distribution of SecantMod is the same across categories of OAvsHealthy.	Independent-Samples Kruskal-Wallis Test	0.143235	Retain the null hypothesis.
6	The distribution of TangentMod is the same across categories of OAvsHealthy.	Independent-Samples Kruskal-Wallis Test	0.0789826	Retain the null hypothesis.
7	The distribution of FailureLoad is the same across categories of OAvsHealthy.	Independent-Samples Kruskal-Wallis Test	0.558185	Retain the null hypothesis.
8	The distribution of FailureStress is the same across categories of OAvsHealthy.	Independent-Samples Kruskal-Wallis Test	0.143235	Retain the null hypothesis.
9	The distribution of FailureExtension is the same across categories of OAvsHealthy.	Independent-Samples Kruskal-Wallis Test	0.883133	Retain the null hypothesis.
10	The distribution of FailureStrain is the same across categories of OAvsHealthy.	Independent-Samples Kruskal-Wallis Test	0.379775	Retain the null hypothesis.
11	The distribution of Stiffness is the same across categories of OAvsHealthy.	Independent-Samples Kruskal-Wallis Test	0.379775	Retain the null hypothesis.
Asymptotic significances are displayed. The significance level is .050.
Independent-Samples Kruskal-Wallis Test
LinearForce across OAvsHealthy
Independent-Samples Kruskal-Wallis Test Summary
Total N	9
Test Statistic	2.143a,b
Degree Of Freedom	1
Asymptotic Sig.(2-sided test)	0.143235
a. The test statistic is adjusted for ties.
b. Multiple comparisons are not performed because the overall test does not show significant differences across samples.
LinearStress across OAvsHealthy
Independent-Samples Kruskal-Wallis Test Summary
Total N	9
Test Statistic	2.143a,b
Degree Of Freedom	1
Asymptotic Sig.(2-sided test)	0.143235
a. The test statistic is adjusted for ties.
b. Multiple comparisons are not performed because the overall test does not show significant differences across samples.
LinearExtension across OAvsHealthy
Independent-Samples Kruskal-Wallis Test Summary
Total N	9
Test Statistic	.343a,b
Degree Of Freedom	1
Asymptotic Sig.(2-sided test)	0.558185
a. The test statistic is adjusted for ties.
b. Multiple comparisons are not performed because the overall test does not show significant differences across samples.
LinearStrain across OAvsHealthy
Independent-Samples Kruskal-Wallis Test Summary
Total N	9
Test Statistic	2.143a,b
Degree Of Freedom	1
Asymptotic Sig.(2-sided test)	0.143235
a. The test statistic is adjusted for ties.
b. Multiple comparisons are not performed because the overall test does not show significant differences across samples.
SecantMod across OAvsHealthy
Independent-Samples Kruskal-Wallis Test Summary
Total N	9
Test Statistic	2.143a,b
Degree Of Freedom	1
Asymptotic Sig.(2-sided test)	0.143235
a. The test statistic is adjusted for ties.
b. Multiple comparisons are not performed because the overall test does not show significant differences across samples.
TangentMod across OAvsHealthy
Independent-Samples Kruskal-Wallis Test Summary
Total N	9
Test Statistic	3.086a,b
Degree Of Freedom	1
Asymptotic Sig.(2-sided test)	0.0789826
a. The test statistic is adjusted for ties.
b. Multiple comparisons are not performed because the overall test does not show significant differences across samples.
FailureLoad across OAvsHealthy
Independent-Samples Kruskal-Wallis Test Summary
Total N	9
Test Statistic	.343a,b
Degree Of Freedom	1
Asymptotic Sig.(2-sided test)	0.558185
a. The test statistic is adjusted for ties.
b. Multiple comparisons are not performed because the overall test does not show significant differences across samples.
FailureStress across OAvsHealthy
Independent-Samples Kruskal-Wallis Test Summary
Total N	9
Test Statistic	2.143a,b
Degree Of Freedom	1
Asymptotic Sig.(2-sided test)	0.143235
a. The test statistic is adjusted for ties.
b. Multiple comparisons are not performed because the overall test does not show significant differences across samples.
FailureExtension across OAvsHealthy
Independent-Samples Kruskal-Wallis Test Summary
Total N	9
Test Statistic	.022a,b
Degree Of Freedom	1
Asymptotic Sig.(2-sided test)	0.883133
a. The test statistic is adjusted for ties.
b. Multiple comparisons are not performed because the overall test does not show significant differences across samples.
FailureStrain across OAvsHealthy
Independent-Samples Kruskal-Wallis Test Summary
Total N	9
Test Statistic	.771a,b
Degree Of Freedom	1
Asymptotic Sig.(2-sided test)	0.379775
a. The test statistic is adjusted for ties.
b. Multiple comparisons are not performed because the overall test does not show significant differences across samples.
Stiffness across OAvsHealthy
Independent-Samples Kruskal-Wallis Test Summary
Total N	9
Test Statistic	.771a,b
Degree Of Freedom	1
Asymptotic Sig.(2-sided test)	0.379775
a. The test statistic is adjusted for ties.
b. Multiple comparisons are not performed because the overall test does not show significant differences across samples.

## Sheet: MCL_KenallTauCorrelation
NONPAR CORR
/VARIABLES=LinearForce LinearStress LinearExtension LinearStrain SecantMod TangentMod FailureLoad
FailureStress FailureExtension FailureStrain Stiffness Age AGEANDOA AgeCat Gender OAGrade
OAvsHealthy FailureSite
/PRINT=KENDALL TWOTAIL NOSIG
/MISSING=PAIRWISE.
Nonparametric Correlations
Notes
Output Created		17-JUL-2021 16:33:18
Comments
	Active Dataset	DataSet3
	Filter	<none>
	Weight	<none>
	Split File	<none>
	N of Rows in Working Data File	10
Missing Value Handling	Definition of Missing	User-defined missing values are treated as missing.
	Cases Used	Statistics for each pair of variables are based on all the cases with valid data for that pair.
Syntax		NONPAR CORR /VARIABLES=LinearForce LinearStress LinearExtension LinearStrain SecantMod TangentMod FailureLoad FailureStress FailureExtension FailureStrain Stiffness Age AGEANDOA AgeCat Gender OAGrade OAvsHealthy FailureSite /PRINT=KENDALL TWOTAIL NOSIG /MISSING=PAIRWISE.
Resources	Processor Time	00:00:00.02
	Elapsed Time	00:00:00.03
	Number of Cases Allowed	149796 casesa
a. Based on availability of workspace memory
Correlations
			LinearForce	LinearStress	LinearExtension	LinearStrain	SecantMod	TangentMod	FailureLoad	FailureStress	FailureExtension	FailureStrain	Stiffness	Age	AGEANDOA	AgeCat	Gender	OAGrade	OAvsHealthy	FailureSite
Kendall's tau_b	LinearForce	Correlation Coefficient	1	.889**	0.444444	0.444444	.611*	0.5	0.111111	0.333333	-0.253546	-0.277778	0.5	-0.0845154	-0.204124	-0.0745356	-0.445435	-0.20954	-0.445435	0
		Sig. (2-tailed)		0.000849227	0.0952928	0.0952928	0.0218101	0.0605689	0.676657	0.210903	0.345448	0.297147	0.0605689	0.753152	0.483522	0.806496	0.143235	0.451227	0.143235	1
		N	9	9	9	9	9	9	9	9	9	9	9	9	9	9	9	9	9	9
	LinearStress	Correlation Coefficient	.889**	1	0.444444	0.333333	.722**	.611*	0.222222	0.444444	-0.253546	-0.277778	0.5	-0.197203	-0.272166	-0.149071	-0.445435	-0.269408	-0.445435	0
		Sig. (2-tailed)	0.000849227		0.0952928	0.210903	0.00671439	0.0218101	0.404248	0.0952928	0.345448	0.297147	0.0605689	0.463071	0.350201	0.624206	0.143235	0.332735	0.143235	1
		N	9	9	9	9	9	9	9	9	9	9	9	9	9	9	9	9	9	9
	LinearExtension	Correlation Coefficient	0.444444	0.444444	1	.667*	0.166667	0.0555556	-0.111111	0	0.0845154	0.166667	-0.0555556	0.140859	0	0.0745356	-0.178174	-0.149671	-0.178174	-0.178174
		Sig. (2-tailed)	0.0952928	0.0952928		0.0123434	0.531615	0.834827	0.676657	1	0.753152	0.531615	0.834827	0.600179	1	0.806496	0.558185	0.590493	0.558185	0.558185
		N	9	9	9	9	9	9	9	9	9	9	9	9	9	9	9	9	9	9
	LinearStrain	Correlation Coefficient	0.444444	0.333333	.667*	1	0.0555556	0.0555556	-0.222222	0	-0.0281718	0.166667	0.0555556	0.0845154	-0.0680414	0.0745356	-0.445435	-0.20954	-0.445435	0
		Sig. (2-tailed)	0.0952928	0.210903	0.0123434		0.834827	0.834827	0.404248	1	0.916512	0.531615	0.834827	0.753152	0.815335	0.806496	0.143235	0.451227	0.143235	1
		N	9	9	9	9	9	9	9	9	9	9	9	9	9	9	9	9	9	9
	SecantMod	Correlation Coefficient	.611*	.722**	0.166667	0.0555556	1	.889**	0.388889	.611*	-0.0845154	-0.111111	.556*	-0.366234	-0.408248	-0.298142	-0.445435	-0.269408	-0.445435	0.0890871
		Sig. (2-tailed)	0.0218101	0.00671439	0.531615	0.834827		0.000849227	0.1444	0.0218101	0.753152	0.676657	0.0370562	0.172955	0.161125	0.327187	0.143235	0.332735	0.143235	0.769698
		N	9	9	9	9	9	9	9	9	9	9	9	9	9	9	9	9	9	9
	TangentMod	Correlation Coefficient	0.5	.611*	0.0555556	0.0555556	.889**	1	0.388889	.611*	0.0281718	0	0.444444	-0.366234	-0.47629	-0.372678	-0.534522	-0.269408	-0.534522	0.178174
		Sig. (2-tailed)	0.0605689	0.0218101	0.834827	0.834827	0.000849227		0.1444	0.0218101	0.916512	1	0.0952928	0.172955	0.102081	0.220671	0.0789826	0.332735	0.0789826	0.558185
		N	9	9	9	9	9	9	9	9	9	9	9	9	9	9	9	9	9	9
	FailureLoad	Correlation Coefficient	0.111111	0.222222	-0.111111	-0.222222	0.388889	0.388889	1	.778**	.535*	0.277778	-0.0555556	-0.197203	-0.204124	-0.223607	-0.178174	-0.0898027	-0.178174	-0.178174
		Sig. (2-tailed)	0.676657	0.404248	0.676657	0.404248	0.1444	0.1444		0.00350929	0.0463995	0.297147	0.834827	0.463071	0.483522	0.462433	0.558185	0.746791	0.558185	0.558185
		N	9	9	9	9	9	9	9	9	9	9	9	9	9	9	9	9	9	9
	FailureStress	Correlation Coefficient	0.333333	0.444444	0	0	.611*	.611*	.778**	1	0.30989	0.166667	0.166667	-0.30989	-0.408248	-0.372678	-0.445435	-0.20954	-0.445435	0.0890871
		Sig. (2-tailed)	0.210903	0.0952928	1	1	0.0218101	0.0218101	0.00350929		0.248864	0.531615	0.531615	0.248864	0.161125	0.220671	0.143235	0.451227	0.143235	0.769698
		N	9	9	9	9	9	9	9	9	9	9	9	9	9	9	9	9	9	9
	FailureExtension	Correlation Coefficient	-0.253546	-0.253546	0.0845154	-0.0281718	-0.0845154	0.0281718	.535*	0.30989	1	.704**	-.535*	-0.0571429	-0.172516	-0.188982	-0.0451754	-0.121435	-0.0451754	-0.271052
		Sig. (2-tailed)	0.345448	0.345448	0.753152	0.916512	0.753152	0.916512	0.0463995	0.248864		0.00877463	0.0463995	0.833054	0.557508	0.538594	0.883133	0.665261	0.883133	0.377781
		N	9	9	9	9	9	9	9	9	9	9	9	9	9	9	9	9	9	9
	FailureStrain	Correlation Coefficient	-0.277778	-0.277778	0.166667	0.166667	-0.111111	0	0.277778	0.166667	.704**	1	-.556*	-0.140859	-0.272166	-0.223607	-0.267261	-0.269408	-0.267261	-0.0890871
		Sig. (2-tailed)	0.297147	0.297147	0.531615	0.531615	0.676657	1	0.297147	0.531615	0.00877463		0.0370562	0.600179	0.350201	0.462433	0.379775	0.332735	0.379775	0.769698
		N	9	9	9	9	9	9	9	9	9	9	9	9	9	9	9	9	9	9
	Stiffness	Correlation Coefficient	0.5	0.5	-0.0555556	0.0555556	.556*	0.444444	-0.0555556	0.166667	-.535*	-.556*	1	-0.30989	-0.204124	-0.149071	-0.267261	-0.0898027	-0.267261	0.267261
		Sig. (2-tailed)	0.0605689	0.0605689	0.834827	0.834827	0.0370562	0.0952928	0.834827	0.531615	0.0463995	0.0370562		0.248864	0.483522	0.624206	0.379775	0.746791	0.379775	0.379775
		N	9	9	9	9	9	9	9	9	9	9	9	9	9	9	9	9	9	9
	Age	Correlation Coefficient	-0.0845154	-0.197203	0.140859	0.0845154	-0.366234	-0.366234	-0.197203	-0.30989	-0.0571429	-0.140859	-0.30989	1	.828**	.756*	.632*	.759**	.632*	-0.225877
		Sig. (2-tailed)	0.753152	0.463071	0.600179	0.753152	0.172955	0.172955	0.463071	0.248864	0.833054	0.600179	0.248864		0.00487131	0.013903	0.0395918	0.00684836	0.0395918	0.462343
		N	9	9	9	9	9	9	9	9	9	9	9	9	9	9	9	9	9	9
	AGEANDOA	Correlation Coefficient	-0.204124	-0.272166	0	-0.0680414	-0.408248	-0.47629	-0.204124	-0.408248	-0.172516	-0.272166	-0.204124	.828**	1	.913**	.764*	.843**	.764*	-0.436436
		Sig. (2-tailed)	0.483522	0.350201	1	0.815335	0.161125	0.102081	0.483522	0.161125	0.557508	0.350201	0.483522	0.00487131		0.0067177	0.0233422	0.00576898	0.0233422	0.195017
		N	9	9	9	9	9	9	9	9	9	9	9	9	9	9	9	9	9	9
	AgeCat	Correlation Coefficient	-0.0745356	-0.149071	0.0745356	0.0745356	-0.298142	-0.372678	-0.223607	-0.372678	-0.188982	-0.223607	-0.149071	.756*	.913**	1	0.597614	.763*	0.597614	-0.478091
		Sig. (2-tailed)	0.806496	0.624206	0.806496	0.806496	0.327187	0.220671	0.462433	0.220671	0.538594	0.462433	0.624206	0.013903	0.0067177		0.0909689	0.0169649	0.0909689	0.176296
		N	9	9	9	9	9	9	9	9	9	9	9	9	9	9	9	9	9	9
	Gender	Correlation Coefficient	-0.445435	-0.445435	-0.178174	-0.445435	-0.445435	-0.534522	-0.178174	-0.445435	-0.0451754	-0.267261	-0.267261	.632*	.764*	0.597614	1	.672*	1.000**	-0.285714
		Sig. (2-tailed)	0.143235	0.143235	0.558185	0.143235	0.143235	0.0789826	0.558185	0.143235	0.883133	0.379775	0.379775	0.0395918	0.0233422	0.0909689		0.0354981		0.41902
		N	9	9	9	9	9	9	9	9	9	9	9	9	9	9	9	9	9	9
	OAGrade	Correlation Coefficient	-0.20954	-0.269408	-0.149671	-0.20954	-0.269408	-0.269408	-0.0898027	-0.20954	-0.121435	-0.269408	-0.0898027	.759**	.843**	.763*	.672*	1	.672*	-0.144005
		Sig. (2-tailed)	0.451227	0.332735	0.590493	0.451227	0.332735	0.332735	0.746791	0.451227	0.665261	0.332735	0.746791	0.00684836	0.00576898	0.0169649	0.0354981		0.0354981	0.652304
		N	9	9	9	9	9	9	9	9	9	9	9	9	9	9	9	9	9	9
	OAvsHealthy	Correlation Coefficient	-0.445435	-0.445435	-0.178174	-0.445435	-0.445435	-0.534522	-0.178174	-0.445435	-0.0451754	-0.267261	-0.267261	.632*	.764*	0.597614	1.000**	.672*	1	-0.285714
		Sig. (2-tailed)	0.143235	0.143235	0.558185	0.143235	0.143235	0.0789826	0.558185	0.143235	0.883133	0.379775	0.379775	0.0395918	0.0233422	0.0909689		0.0354981		0.41902
		N	9	9	9	9	9	9	9	9	9	9	9	9	9	9	9	9	9	9
	FailureSite	Correlation Coefficient	0	0	-0.178174	0	0.0890871	0.178174	-0.178174	0.0890871	-0.271052	-0.0890871	0.267261	-0.225877	-0.436436	-0.478091	-0.285714	-0.144005	-0.285714	1
		Sig. (2-tailed)	1	1	0.558185	1	0.769698	0.558185	0.558185	0.769698	0.377781	0.769698	0.379775	0.462343	0.195017	0.176296	0.41902	0.652304	0.41902
		N	9	9	9	9	9	9	9	9	9	9	9	9	9	9	9	9	9	9
**. Correlation is significant at the 0.01 level (2-tailed).
*. Correlation is significant at the 0.05 level (2-tailed).
