# Supplementary material for: Ligament mechanics of ageing and osteoarthritic human knees
Source: Front Bioeng Biotechnol. 2022 Aug 23;10:954837. doi: 10.3389/fbioe.2022.954837 (PMC9446756; doi:10.3389/fbioe.2022.954837)
Supplement: Supplementary file 6 [file DataSheet1.XLS]

## Sheet: ACL_Age
*Nonparametric Tests: Independent Samples.
NPTESTS
/INDEPENDENT TEST (LinearForce LinearStress LinearExtension LinearStrain SecantMod TangentMod FailureLoad FailureStress FailureExtension FailureStrain Stiffness) GROUP (AgeCat) KRUSKAL_WALLIS(COMPARE=PAIRWISE)
/MISSING SCOPE=ANALYSIS USERMISSING=EXCLUDE
/CRITERIA ALPHA=0.05 CILEVEL=95.
Nonparametric Tests
Notes
Output Created		17-JUL-2021 13:54:06
Comments
	Active Dataset	DataSet1
	Filter	<none>
	Weight	<none>
	Split File	<none>
	N of Rows in Working Data File	12
Syntax		NPTESTS /INDEPENDENT TEST (LinearForce LinearStress LinearExtension LinearStrain SecantMod TangentMod FailureLoad FailureStress FailureExtension FailureStrain Stiffness) GROUP (AgeCat) KRUSKAL_WALLIS(COMPARE=PAIRWISE) /MISSING SCOPE=ANALYSIS USERMISSING=EXCLUDE /CRITERIA ALPHA=0.05 CILEVEL=95.
Resources	Processor Time	00:00:06.16
	Elapsed Time	00:00:06.78
Hypothesis Test Summary
	Null Hypothesis	Test	Sig.	Decision
1	The distribution of LinearForce is the same across categories of AgeCat.	Independent-Samples Kruskal-Wallis Test	0.037373	Reject the null hypothesis.
2	The distribution of LinearStress is the same across categories of AgeCat.	Independent-Samples Kruskal-Wallis Test	0.149541	Retain the null hypothesis.
3	The distribution of LinearExtension is the same across categories of AgeCat.	Independent-Samples Kruskal-Wallis Test	0.00648531	Reject the null hypothesis.
4	The distribution of LinearStrain is the same across categories of AgeCat.	Independent-Samples Kruskal-Wallis Test	0.0542411	Retain the null hypothesis.
5	The distribution of SecantMod is the same across categories of AgeCat.	Independent-Samples Kruskal-Wallis Test	0.42334	Retain the null hypothesis.
6	The distribution of TangentMod is the same across categories of AgeCat.	Independent-Samples Kruskal-Wallis Test	0.521839	Retain the null hypothesis.
7	The distribution of FailureLoad is the same across categories of AgeCat.	Independent-Samples Kruskal-Wallis Test	0.336668	Retain the null hypothesis.
8	The distribution of FailureStress is the same across categories of AgeCat.	Independent-Samples Kruskal-Wallis Test	0.262332	Retain the null hypothesis.
9	The distribution of FailureExtension is the same across categories of AgeCat.	Independent-Samples Kruskal-Wallis Test	0.037373	Reject the null hypothesis.
10	The distribution of FailureStrain is the same across categories of AgeCat.	Independent-Samples Kruskal-Wallis Test	0.262332	Retain the null hypothesis.
11	The distribution of Stiffness is the same across categories of AgeCat.	Independent-Samples Kruskal-Wallis Test	0.630954	Retain the null hypothesis.
Asymptotic significances are displayed. The significance level is .050.
Independent-Samples Kruskal-Wallis Test
LinearForce across AgeCat
Independent-Samples Kruskal-Wallis Test Summary
Total N	12
Test Statistic	4.333a,b
Degree Of Freedom	1
Asymptotic Sig.(2-sided test)	0.037373
a. The test statistic is adjusted for ties.
b. Multiple comparisons are not performed because there are less than three test fields.
LinearStress across AgeCat
Independent-Samples Kruskal-Wallis Test Summary
Total N	12
Test Statistic	2.077a,b
Degree Of Freedom	1
Asymptotic Sig.(2-sided test)	0.149541
a. The test statistic is adjusted for ties.
b. Multiple comparisons are not performed because the overall test does not show significant differences across samples.
LinearExtension across AgeCat
Independent-Samples Kruskal-Wallis Test Summary
Total N	12
Test Statistic	7.410a,b
Degree Of Freedom	1
Asymptotic Sig.(2-sided test)	0.00648531
a. The test statistic is adjusted for ties.
b. Multiple comparisons are not performed because there are less than three test fields.
LinearStrain across AgeCat
Independent-Samples Kruskal-Wallis Test Summary
Total N	12
Test Statistic	3.705a,b
Degree Of Freedom	1
Asymptotic Sig.(2-sided test)	0.0542411
a. The test statistic is adjusted for ties.
b. Multiple comparisons are not performed because the overall test does not show significant differences across samples.
SecantMod across AgeCat
Independent-Samples Kruskal-Wallis Test Summary
Total N	12
Test Statistic	.641a,b
Degree Of Freedom	1
Asymptotic Sig.(2-sided test)	0.42334
a. The test statistic is adjusted for ties.
b. Multiple comparisons are not performed because the overall test does not show significant differences across samples.
TangentMod across AgeCat
Independent-Samples Kruskal-Wallis Test Summary
Total N	12
Test Statistic	.410a,b
Degree Of Freedom	1
Asymptotic Sig.(2-sided test)	0.521839
a. The test statistic is adjusted for ties.
b. Multiple comparisons are not performed because the overall test does not show significant differences across samples.
FailureLoad across AgeCat
Independent-Samples Kruskal-Wallis Test Summary
Total N	12
Test Statistic	.923a,b
Degree Of Freedom	1
Asymptotic Sig.(2-sided test)	0.336668
a. The test statistic is adjusted for ties.
b. Multiple comparisons are not performed because the overall test does not show significant differences across samples.
FailureStress across AgeCat
Independent-Samples Kruskal-Wallis Test Summary
Total N	12
Test Statistic	1.256a,b
Degree Of Freedom	1
Asymptotic Sig.(2-sided test)	0.262332
a. The test statistic is adjusted for ties.
b. Multiple comparisons are not performed because the overall test does not show significant differences across samples.
FailureExtension across AgeCat
Independent-Samples Kruskal-Wallis Test Summary
Total N	12
Test Statistic	4.333a,b
Degree Of Freedom	1
Asymptotic Sig.(2-sided test)	0.037373
a. The test statistic is adjusted for ties.
b. Multiple comparisons are not performed because there are less than three test fields.
FailureStrain across AgeCat
Independent-Samples Kruskal-Wallis Test Summary
Total N	12
Test Statistic	1.256a,b
Degree Of Freedom	1
Asymptotic Sig.(2-sided test)	0.262332
a. The test statistic is adjusted for ties.
b. Multiple comparisons are not performed because the overall test does not show significant differences across samples.
Stiffness across AgeCat
Independent-Samples Kruskal-Wallis Test Summary
Total N	12
Test Statistic	.231a,b
Degree Of Freedom	1
Asymptotic Sig.(2-sided test)	0.630954
a. The test statistic is adjusted for ties.
b. Multiple comparisons are not performed because the overall test does not show significant differences across samples.

## Sheet: ACL_OAGrades
*Nonparametric Tests: Independent Samples.
NPTESTS
/INDEPENDENT TEST (LinearForce LinearStress LinearExtension LinearStrain SecantMod TangentMod FailureLoad FailureStress FailureExtension FailureStrain Stiffness) GROUP (OAGrade) KRUSKAL_WALLIS(COMPARE=PAIRWISE)
/MISSING SCOPE=ANALYSIS USERMISSING=EXCLUDE
/CRITERIA ALPHA=0.05 CILEVEL=95.
Nonparametric Tests
Notes
Output Created		17-JUL-2021 14:10:59
Comments
	Active Dataset	DataSet1
	Filter	<none>
	Weight	<none>
	Split File	<none>
	N of Rows in Working Data File	12
Syntax		NPTESTS /INDEPENDENT TEST (LinearForce LinearStress LinearExtension LinearStrain SecantMod TangentMod FailureLoad FailureStress FailureExtension FailureStrain Stiffness) GROUP (OAGrade) KRUSKAL_WALLIS(COMPARE=PAIRWISE) /MISSING SCOPE=ANALYSIS USERMISSING=EXCLUDE /CRITERIA ALPHA=0.05 CILEVEL=95.
Resources	Processor Time	00:00:06.25
	Elapsed Time	00:00:06.91
Hypothesis Test Summary
	Null Hypothesis	Test	Sig.	Decision
1	The distribution of LinearForce is the same across categories of OAGrade.	Independent-Samples Kruskal-Wallis Test	0.0983788	Retain the null hypothesis.
2	The distribution of LinearStress is the same across categories of OAGrade.	Independent-Samples Kruskal-Wallis Test	0.124809	Retain the null hypothesis.
3	The distribution of LinearExtension is the same across categories of OAGrade.	Independent-Samples Kruskal-Wallis Test	0.178183	Retain the null hypothesis.
4	The distribution of LinearStrain is the same across categories of OAGrade.	Independent-Samples Kruskal-Wallis Test	0.28029	Retain the null hypothesis.
5	The distribution of SecantMod is the same across categories of OAGrade.	Independent-Samples Kruskal-Wallis Test	0.193477	Retain the null hypothesis.
6	The distribution of TangentMod is the same across categories of OAGrade.	Independent-Samples Kruskal-Wallis Test	0.350216	Retain the null hypothesis.
7	The distribution of FailureLoad is the same across categories of OAGrade.	Independent-Samples Kruskal-Wallis Test	0.211946	Retain the null hypothesis.
8	The distribution of FailureStress is the same across categories of OAGrade.	Independent-Samples Kruskal-Wallis Test	0.189776	Retain the null hypothesis.
9	The distribution of FailureExtension is the same across categories of OAGrade.	Independent-Samples Kruskal-Wallis Test	0.113417	Retain the null hypothesis.
10	The distribution of FailureStrain is the same across categories of OAGrade.	Independent-Samples Kruskal-Wallis Test	0.350216	Retain the null hypothesis.
11	The distribution of Stiffness is the same across categories of OAGrade.	Independent-Samples Kruskal-Wallis Test	0.124809	Retain the null hypothesis.
Asymptotic significances are displayed. The significance level is .050.
Independent-Samples Kruskal-Wallis Test
LinearForce across OAGrade
Independent-Samples Kruskal-Wallis Test Summary
Total N	12
Test Statistic	7.821a,b
Degree Of Freedom	4
Asymptotic Sig.(2-sided test)	0.0983788
a. The test statistic is adjusted for ties.
b. Multiple comparisons are not performed because the overall test does not show significant differences across samples.
LinearStress across OAGrade
Independent-Samples Kruskal-Wallis Test Summary
Total N	12
Test Statistic	7.218a,b
Degree Of Freedom	4
Asymptotic Sig.(2-sided test)	0.124809
a. The test statistic is adjusted for ties.
b. Multiple comparisons are not performed because the overall test does not show significant differences across samples.
LinearExtension across OAGrade
Independent-Samples Kruskal-Wallis Test Summary
Total N	12
Test Statistic	6.295a,b
Degree Of Freedom	4
Asymptotic Sig.(2-sided test)	0.178183
a. The test statistic is adjusted for ties.
b. Multiple comparisons are not performed because the overall test does not show significant differences across samples.
LinearStrain across OAGrade
Independent-Samples Kruskal-Wallis Test Summary
Total N	12
Test Statistic	5.069a,b
Degree Of Freedom	4
Asymptotic Sig.(2-sided test)	0.28029
a. The test statistic is adjusted for ties.
b. Multiple comparisons are not performed because the overall test does not show significant differences across samples.
SecantMod across OAGrade
Independent-Samples Kruskal-Wallis Test Summary
Total N	12
Test Statistic	6.077a,b
Degree Of Freedom	4
Asymptotic Sig.(2-sided test)	0.193477
a. The test statistic is adjusted for ties.
b. Multiple comparisons are not performed because the overall test does not show significant differences across samples.
TangentMod across OAGrade
Independent-Samples Kruskal-Wallis Test Summary
Total N	12
Test Statistic	4.436a,b
Degree Of Freedom	4
Asymptotic Sig.(2-sided test)	0.350216
a. The test statistic is adjusted for ties.
b. Multiple comparisons are not performed because the overall test does not show significant differences across samples.
FailureLoad across OAGrade
Independent-Samples Kruskal-Wallis Test Summary
Total N	12
Test Statistic	5.833a,b
Degree Of Freedom	4
Asymptotic Sig.(2-sided test)	0.211946
a. The test statistic is adjusted for ties.
b. Multiple comparisons are not performed because the overall test does not show significant differences across samples.
FailureStress across OAGrade
Independent-Samples Kruskal-Wallis Test Summary
Total N	12
Test Statistic	6.128a,b
Degree Of Freedom	4
Asymptotic Sig.(2-sided test)	0.189776
a. The test statistic is adjusted for ties.
b. Multiple comparisons are not performed because the overall test does not show significant differences across samples.
FailureExtension across OAGrade
Independent-Samples Kruskal-Wallis Test Summary
Total N	12
Test Statistic	7.462a,b
Degree Of Freedom	4
Asymptotic Sig.(2-sided test)	0.113417
a. The test statistic is adjusted for ties.
b. Multiple comparisons are not performed because the overall test does not show significant differences across samples.
FailureStrain across OAGrade
Independent-Samples Kruskal-Wallis Test Summary
Total N	12
Test Statistic	4.436a,b
Degree Of Freedom	4
Asymptotic Sig.(2-sided test)	0.350216
a. The test statistic is adjusted for ties.
b. Multiple comparisons are not performed because the overall test does not show significant differences across samples.
Stiffness across OAGrade
Independent-Samples Kruskal-Wallis Test Summary
Total N	12
Test Statistic	7.218a,b
Degree Of Freedom	4
Asymptotic Sig.(2-sided test)	0.124809
a. The test statistic is adjusted for ties.
b. Multiple comparisons are not performed because the overall test does not show significant differences across samples.

## Sheet: ACL_AgeOA
*Nonparametric Tests: Independent Samples.
NPTESTS
/INDEPENDENT TEST (LinearForce LinearStress LinearExtension LinearStrain SecantMod TangentMod FailureLoad FailureStress FailureExtension FailureStrain Stiffness) GROUP (AGEANDOA) KRUSKAL_WALLIS(COMPARE=PAIRWISE)
/MISSING SCOPE=ANALYSIS USERMISSING=EXCLUDE
/CRITERIA ALPHA=0.05 CILEVEL=95.
Nonparametric Tests
Notes
Output Created		17-JUL-2021 14:25:53
Comments
	Active Dataset	DataSet1
	Filter	<none>
	Weight	<none>
	Split File	<none>
	N of Rows in Working Data File	12
Syntax		NPTESTS /INDEPENDENT TEST (LinearForce LinearStress LinearExtension LinearStrain SecantMod TangentMod FailureLoad FailureStress FailureExtension FailureStrain Stiffness) GROUP (AGEANDOA) KRUSKAL_WALLIS(COMPARE=PAIRWISE) /MISSING SCOPE=ANALYSIS USERMISSING=EXCLUDE /CRITERIA ALPHA=0.05 CILEVEL=95.
Resources	Processor Time	00:00:06.78
	Elapsed Time	00:00:07.39
Hypothesis Test Summary
	Null Hypothesis	Test	Sig.	Decision
1	The distribution of LinearForce is the same across categories of AGEANDOA.	Independent-Samples Kruskal-Wallis Test	0.0326119	Reject the null hypothesis.
2	The distribution of LinearStress is the same across categories of AGEANDOA.	Independent-Samples Kruskal-Wallis Test	0.140642	Retain the null hypothesis.
3	The distribution of LinearExtension is the same across categories of AGEANDOA.	Independent-Samples Kruskal-Wallis Test	0.0221993	Reject the null hypothesis.
4	The distribution of LinearStrain is the same across categories of AGEANDOA.	Independent-Samples Kruskal-Wallis Test	0.133527	Retain the null hypothesis.
5	The distribution of SecantMod is the same across categories of AGEANDOA.	Independent-Samples Kruskal-Wallis Test	0.20661	Retain the null hypothesis.
6	The distribution of TangentMod is the same across categories of AGEANDOA.	Independent-Samples Kruskal-Wallis Test	0.275695	Retain the null hypothesis.
7	The distribution of FailureLoad is the same across categories of AGEANDOA.	Independent-Samples Kruskal-Wallis Test	0.148994	Retain the null hypothesis.
8	The distribution of FailureStress is the same across categories of AGEANDOA.	Independent-Samples Kruskal-Wallis Test	0.151887	Retain the null hypothesis.
9	The distribution of FailureExtension is the same across categories of AGEANDOA.	Independent-Samples Kruskal-Wallis Test	0.0455136	Reject the null hypothesis.
10	The distribution of FailureStrain is the same across categories of AGEANDOA.	Independent-Samples Kruskal-Wallis Test	0.211976	Retain the null hypothesis.
11	The distribution of Stiffness is the same across categories of AGEANDOA.	Independent-Samples Kruskal-Wallis Test	0.172664	Retain the null hypothesis.
Asymptotic significances are displayed. The significance level is .050.
Independent-Samples Kruskal-Wallis Test
LinearForce across AGEANDOA
Independent-Samples Kruskal-Wallis Test Summary
Total N	12
Test Statistic	6.846a
Degree Of Freedom	2
Asymptotic Sig.(2-sided test)	0.0326119
a. The test statistic is adjusted for ties.
Pairwise Comparisons of AGEANDOA
Sample 1-Sample 2	Test Statistic	Std. Error	Std. Test Statistic	Sig.	Adj. Sig.a
OldOA-YoungOA	2	2.54951	0.784465	0.432768	1
OldOA-YoungNoOA	6.66667	2.54951	2.61488	0.00892583	0.0267775
YoungOA-YoungNoOA	4.66667	2.94392	1.58519	0.112924	0.338771
Each row tests the null hypothesis that the Sample 1 and Sample 2 distributions are the same. Asymptotic significances (2-sided tests) are displayed. The significance level is .05.
a. Significance values have been adjusted by the Bonferroni correction for multiple tests.
LinearStress across AGEANDOA
Independent-Samples Kruskal-Wallis Test Summary
Total N	12
Test Statistic	3.923a,b
Degree Of Freedom	2
Asymptotic Sig.(2-sided test)	0.140642
a. The test statistic is adjusted for ties.
b. Multiple comparisons are not performed because the overall test does not show significant differences across samples.
LinearExtension across AGEANDOA
Independent-Samples Kruskal-Wallis Test Summary
Total N	12
Test Statistic	7.615a
Degree Of Freedom	2
Asymptotic Sig.(2-sided test)	0.0221993
a. The test statistic is adjusted for ties.
Pairwise Comparisons of AGEANDOA
Sample 1-Sample 2	Test Statistic	Std. Error	Std. Test Statistic	Sig.	Adj. Sig.a
OldOA-YoungOA	5	2.54951	1.96116	0.0498602	0.149581
OldOA-YoungNoOA	6.33333	2.54951	2.48414	0.0129866	0.0389597
YoungOA-YoungNoOA	1.33333	2.94392	0.452911	0.650613	1
Each row tests the null hypothesis that the Sample 1 and Sample 2 distributions are the same. Asymptotic significances (2-sided tests) are displayed. The significance level is .05.
a. Significance values have been adjusted by the Bonferroni correction for multiple tests.
LinearStrain across AGEANDOA
Independent-Samples Kruskal-Wallis Test Summary
Total N	12
Test Statistic	4.027a,b
Degree Of Freedom	2
Asymptotic Sig.(2-sided test)	0.133527
a. The test statistic is adjusted for ties.
b. Multiple comparisons are not performed because the overall test does not show significant differences across samples.
SecantMod across AGEANDOA
Independent-Samples Kruskal-Wallis Test Summary
Total N	12
Test Statistic	3.154a,b
Degree Of Freedom	2
Asymptotic Sig.(2-sided test)	0.20661
a. The test statistic is adjusted for ties.
b. Multiple comparisons are not performed because the overall test does not show significant differences across samples.
TangentMod across AGEANDOA
Independent-Samples Kruskal-Wallis Test Summary
Total N	12
Test Statistic	2.577a,b
Degree Of Freedom	2
Asymptotic Sig.(2-sided test)	0.275695
a. The test statistic is adjusted for ties.
b. Multiple comparisons are not performed because the overall test does not show significant differences across samples.
FailureLoad across AGEANDOA
Independent-Samples Kruskal-Wallis Test Summary
Total N	12
Test Statistic	3.808a,b
Degree Of Freedom	2
Asymptotic Sig.(2-sided test)	0.148994
a. The test statistic is adjusted for ties.
b. Multiple comparisons are not performed because the overall test does not show significant differences across samples.
FailureStress across AGEANDOA
Independent-Samples Kruskal-Wallis Test Summary
Total N	12
Test Statistic	3.769a,b
Degree Of Freedom	2
Asymptotic Sig.(2-sided test)	0.151887
a. The test statistic is adjusted for ties.
b. Multiple comparisons are not performed because the overall test does not show significant differences across samples.
FailureExtension across AGEANDOA
Independent-Samples Kruskal-Wallis Test Summary
Total N	12
Test Statistic	6.179a
Degree Of Freedom	2
Asymptotic Sig.(2-sided test)	0.0455136
a. The test statistic is adjusted for ties.
Pairwise Comparisons of AGEANDOA
Sample 1-Sample 2	Test Statistic	Std. Error	Std. Test Statistic	Sig.	Adj. Sig.a
OldOA-YoungOA	2.33333	2.54951	0.915209	0.360082	1
OldOA-YoungNoOA	6.33333	2.54951	2.48414	0.0129866	0.0389597
YoungOA-YoungNoOA	4	2.94392	1.35873	0.174231	0.522694
Each row tests the null hypothesis that the Sample 1 and Sample 2 distributions are the same. Asymptotic significances (2-sided tests) are displayed. The significance level is .05.
a. Significance values have been adjusted by the Bonferroni correction for multiple tests.
FailureStrain across AGEANDOA
Independent-Samples Kruskal-Wallis Test Summary
Total N	12
Test Statistic	3.103a,b
Degree Of Freedom	2
Asymptotic Sig.(2-sided test)	0.211976
a. The test statistic is adjusted for ties.
b. Multiple comparisons are not performed because the overall test does not show significant differences across samples.
Stiffness across AGEANDOA
Independent-Samples Kruskal-Wallis Test Summary
Total N	12
Test Statistic	3.513a,b
Degree Of Freedom	2
Asymptotic Sig.(2-sided test)	0.172664
a. The test statistic is adjusted for ties.
b. Multiple comparisons are not performed because the overall test does not show significant differences across samples.

## Sheet: ACL_OAvsHealthy
*Nonparametric Tests: Independent Samples.
NPTESTS
/INDEPENDENT TEST (LinearForce LinearStress LinearExtension LinearStrain SecantMod TangentMod FailureLoad FailureStress FailureExtension FailureStrain Stiffness) GROUP (OAvsHealthy) KRUSKAL_WALLIS(COMPARE=PAIRWISE)
/MISSING SCOPE=ANALYSIS USERMISSING=EXCLUDE
/CRITERIA ALPHA=0.05 CILEVEL=95.
Nonparametric Tests
Notes
Output Created		17-JUL-2021 14:22:37
Comments
	Active Dataset	DataSet1
	Filter	<none>
	Weight	<none>
	Split File	<none>
	N of Rows in Working Data File	12
Syntax		NPTESTS /INDEPENDENT TEST (LinearForce LinearStress LinearExtension LinearStrain SecantMod TangentMod FailureLoad FailureStress FailureExtension FailureStrain Stiffness) GROUP (OAvsHealthy) KRUSKAL_WALLIS(COMPARE=PAIRWISE) /MISSING SCOPE=ANALYSIS USERMISSING=EXCLUDE /CRITERIA ALPHA=0.05 CILEVEL=95.
Resources	Processor Time	00:00:06.66
	Elapsed Time	00:00:07.32
Hypothesis Test Summary
	Null Hypothesis	Test	Sig.	Decision
1	The distribution of LinearForce is the same across categories of OAvsHealthy.	Independent-Samples Kruskal-Wallis Test	0.0125549	Reject the null hypothesis.
2	The distribution of LinearStress is the same across categories of OAvsHealthy.	Independent-Samples Kruskal-Wallis Test	0.0522036	Retain the null hypothesis.
3	The distribution of LinearExtension is the same across categories of OAvsHealthy.	Independent-Samples Kruskal-Wallis Test	0.0522036	Retain the null hypothesis.
4	The distribution of LinearStrain is the same across categories of OAvsHealthy.	Independent-Samples Kruskal-Wallis Test	0.115394	Retain the null hypothesis.
5	The distribution of SecantMod is the same across categories of OAvsHealthy.	Independent-Samples Kruskal-Wallis Test	0.0789944	Retain the null hypothesis.
6	The distribution of TangentMod is the same across categories of OAvsHealthy.	Independent-Samples Kruskal-Wallis Test	0.116032	Retain the null hypothesis.
7	The distribution of FailureLoad is the same across categories of OAvsHealthy.	Independent-Samples Kruskal-Wallis Test	0.0522036	Retain the null hypothesis.
8	The distribution of FailureStress is the same across categories of OAvsHealthy.	Independent-Samples Kruskal-Wallis Test	0.0522036	Retain the null hypothesis.
9	The distribution of FailureExtension is the same across categories of OAvsHealthy.	Independent-Samples Kruskal-Wallis Test	0.020819	Reject the null hypothesis.
10	The distribution of FailureStrain is the same across categories of OAvsHealthy.	Independent-Samples Kruskal-Wallis Test	0.0789944	Retain the null hypothesis.
11	The distribution of Stiffness is the same across categories of OAvsHealthy.	Independent-Samples Kruskal-Wallis Test	0.0789944	Retain the null hypothesis.
Asymptotic significances are displayed. The significance level is .050.
Independent-Samples Kruskal-Wallis Test
LinearForce across OAvsHealthy
Independent-Samples Kruskal-Wallis Test Summary
Total N	12
Test Statistic	6.231a,b
Degree Of Freedom	1
Asymptotic Sig.(2-sided test)	0.0125549
a. The test statistic is adjusted for ties.
b. Multiple comparisons are not performed because there are less than three test fields.
LinearStress across OAvsHealthy
Independent-Samples Kruskal-Wallis Test Summary
Total N	12
Test Statistic	3.769a,b
Degree Of Freedom	1
Asymptotic Sig.(2-sided test)	0.0522036
a. The test statistic is adjusted for ties.
b. Multiple comparisons are not performed because the overall test does not show significant differences across samples.
LinearExtension across OAvsHealthy
Independent-Samples Kruskal-Wallis Test Summary
Total N	12
Test Statistic	3.769a,b
Degree Of Freedom	1
Asymptotic Sig.(2-sided test)	0.0522036
a. The test statistic is adjusted for ties.
b. Multiple comparisons are not performed because the overall test does not show significant differences across samples.
LinearStrain across OAvsHealthy
Independent-Samples Kruskal-Wallis Test Summary
Total N	12
Test Statistic	2.479a,b
Degree Of Freedom	1
Asymptotic Sig.(2-sided test)	0.115394
a. The test statistic is adjusted for ties.
b. Multiple comparisons are not performed because the overall test does not show significant differences across samples.
SecantMod across OAvsHealthy
Independent-Samples Kruskal-Wallis Test Summary
Total N	12
Test Statistic	3.085a,b
Degree Of Freedom	1
Asymptotic Sig.(2-sided test)	0.0789944
a. The test statistic is adjusted for ties.
b. Multiple comparisons are not performed because the overall test does not show significant differences across samples.
TangentMod across OAvsHealthy
Independent-Samples Kruskal-Wallis Test Summary
Total N	12
Test Statistic	2.470a,b
Degree Of Freedom	1
Asymptotic Sig.(2-sided test)	0.116032
a. The test statistic is adjusted for ties.
b. Multiple comparisons are not performed because the overall test does not show significant differences across samples.
FailureLoad across OAvsHealthy
Independent-Samples Kruskal-Wallis Test Summary
Total N	12
Test Statistic	3.769a,b
Degree Of Freedom	1
Asymptotic Sig.(2-sided test)	0.0522036
a. The test statistic is adjusted for ties.
b. Multiple comparisons are not performed because the overall test does not show significant differences across samples.
FailureStress across OAvsHealthy
Independent-Samples Kruskal-Wallis Test Summary
Total N	12
Test Statistic	3.769a,b
Degree Of Freedom	1
Asymptotic Sig.(2-sided test)	0.0522036
a. The test statistic is adjusted for ties.
b. Multiple comparisons are not performed because the overall test does not show significant differences across samples.
FailureExtension across OAvsHealthy
Independent-Samples Kruskal-Wallis Test Summary
Total N	12
Test Statistic	5.342a,b
Degree Of Freedom	1
Asymptotic Sig.(2-sided test)	0.020819
a. The test statistic is adjusted for ties.
b. Multiple comparisons are not performed because there are less than three test fields.
FailureStrain across OAvsHealthy
Independent-Samples Kruskal-Wallis Test Summary
Total N	12
Test Statistic	3.085a,b
Degree Of Freedom	1
Asymptotic Sig.(2-sided test)	0.0789944
a. The test statistic is adjusted for ties.
b. Multiple comparisons are not performed because the overall test does not show significant differences across samples.
Stiffness across OAvsHealthy
Independent-Samples Kruskal-Wallis Test Summary
Total N	12
Test Statistic	3.085a,b
Degree Of Freedom	1
Asymptotic Sig.(2-sided test)	0.0789944
a. The test statistic is adjusted for ties.
b. Multiple comparisons are not performed because the overall test does not show significant differences across samples.

## Sheet: ACL_KendallTauCorrelation
NONPAR CORR
/VARIABLES=LinearForce LinearStress LinearExtension LinearStrain SecantMod TangentMod FailureLoad
FailureStress FailureExtension FailureStrain Stiffness AGEANDOA AgeCat OAGrade OAvsHealthy Age
FailureSite Gender
/PRINT=KENDALL TWOTAIL NOSIG
/MISSING=PAIRWISE.
Nonparametric Correlations
Notes
Output Created		17-JUL-2021 15:03:15
Comments
	Active Dataset	DataSet1
	N of Rows in Working Data File	12
Missing Value Handling	Definition of Missing	User-defined missing values are treated as missing.
	Cases Used	Statistics for each pair of variables are based on all the cases with valid data for that pair.
Syntax		NONPAR CORR /VARIABLES=LinearForce LinearStress LinearExtension LinearStrain SecantMod TangentMod FailureLoad FailureStress FailureExtension FailureStrain Stiffness AGEANDOA AgeCat OAGrade OAvsHealthy Age FailureSite Gender /PRINT=KENDALL TWOTAIL NOSIG /MISSING=PAIRWISE.
Resources	Processor Time	00:00:00.03
	Elapsed Time	00:00:00.01
	Number of Cases Allowed	149796 casesa
a. Based on availability of workspace memory
Correlations
			LinearForce	LinearStress	LinearExtension	LinearStrain	SecantMod	TangentMod	FailureLoad	FailureStress	FailureExtension	FailureStrain	Stiffness	AGEANDOA	AgeCat	OAGrade	OAvsHealthy	Age	FailureSite	Gender
Kendall's tau_b	LinearForce	Correlation Coefficient	1	.606**	0.393939	0.229014	.485*	0.333333	.697**	.606**	.545*	.606**	.636**	-.642**	-.533*	-.461*	.640*	-.626**	0.403697	-0.391675
		Sig. (2-tailed)		0.00608989	0.0746048	0.302534	0.0282123	0.131402	0.00160863	0.00608989	0.0135638	0.00608989	0.00397616	0.00851939	0.037373	0.048086	0.0125549	0.00483076	0.104847	0.12637
		N	12	12	12	12	12	12	12	12	12	12	12	12	12	12	12	12	12	12
	LinearStress	Correlation Coefficient	.606**	1	0.30303	0.25955	.758**	.667**	.485*	.758**	0.272727	0.272727	.545*	-0.422036	-0.369274	-.526*	0.497468	-.473*	0.249908	-0.435194
		Sig. (2-tailed)	0.00608989		0.170234	0.242612	0.000606642	0.00255128	0.0282123	0.000606642	0.217089	0.217089	0.0135638	0.0838474	0.149541	0.0238846	0.0522036	0.0331085	0.315394	0.0894294
		N	12	12	12	12	12	12	12	12	12	12	12	12	12	12	12	12	12	12
	LinearExtension	Correlation Coefficient	0.393939	0.30303	1	.809**	0.0606061	0.030303	0.151515	0.0606061	0.363636	0.363636	0.030303	-.679**	-.698**	-.592*	0.497468	-.443*	0.288355	-0.304636
		Sig. (2-tailed)	0.0746048	0.170234		0.000269563	0.783862	0.890916	0.492886	0.783862	0.0998171	0.0998171	0.890916	0.00541767	0.00648531	0.0110425	0.0522036	0.0462291	0.246691	0.234483
		N	12	12	12	12	12	12	12	12	12	12	12	12	12	12	12	12	12	12
	LinearStrain	Correlation Coefficient	0.229014	0.25955	.809**	1	0.0152676	-0.0152676	-0.0152676	0.0152676	0.198479	0.25955	-0.0763381	-.499*	-0.496139	-.497*	0.405798	-0.276923	0.154968	-0.263117
		Sig. (2-tailed)	0.302534	0.242612	0.000269563		0.945201	0.945201	0.945201	0.945201	0.371565	0.242612	0.731093	0.0420157	0.0542411	0.0338138	0.115394	0.214936	0.535933	0.307332
		N	12	12	12	12	12	12	12	12	12	12	12	12	12	12	12	12	12	12
	SecantMod	Correlation Coefficient	.485*	.758**	0.0606061	0.0152676	1	.848**	.545*	.879**	0.212121	0.272727	.606**	-0.31194	-0.205152	-0.394771	0.45009	-0.412226	0.249908	-0.478714
		Sig. (2-tailed)	0.0282123	0.000606642	0.783862	0.945201		0.000123003	0.0135638	6.97292e-05	0.337047	0.217089	0.00608989	0.201321	0.42334	0.0902207	0.0789944	0.0634782	0.315394	0.0617262
		N	12	12	12	12	12	12	12	12	12	12	12	12	12	12	12	12	12	12
	TangentMod	Correlation Coefficient	0.333333	.667**	0.030303	-0.0152676	.848**	1	.455*	.727**	0.121212	0.121212	.515*	-0.238542	-0.164122	-0.361873	0.402712	-0.381691	0.21146	-0.435194
		Sig. (2-tailed)	0.131402	0.00255128	0.890916	0.945201	0.000123003		0.0396693	0.000996609	0.583293	0.583293	0.0197288	0.3285	0.521839	0.120412	0.116032	0.0857312	0.395597	0.0894294
		N	12	12	12	12	12	12	12	12	12	12	12	12	12	12	12	12	12	12
	FailureLoad	Correlation Coefficient	.697**	.485*	0.151515	-0.0152676	.545*	.455*	1	.667**	.545*	.606**	.818**	-0.385337	-0.246183	-0.197386	0.497468	-.504*	0.403697	-0.217597
		Sig. (2-tailed)	0.00160863	0.0282123	0.492886	0.945201	0.0135638	0.0396693		0.00255128	0.0135638	0.00608989	0.000213134	0.114461	0.336668	0.39693	0.0522036	0.023315	0.104847	0.395766
		N	12	12	12	12	12	12	12	12	12	12	12	12	12	12	12	12	12	12
	FailureStress	Correlation Coefficient	.606**	.758**	0.0606061	0.0152676	.879**	.727**	.667**	1	0.333333	0.393939	.727**	-0.385337	-0.287213	-0.361873	0.497468	-.534*	0.36525	-0.348155
		Sig. (2-tailed)	0.00608989	0.000606642	0.783862	0.945201	6.97292e-05	0.000996609	0.00255128		0.131402	0.0746048	0.000996609	0.114461	0.262332	0.120412	0.0522036	0.0161414	0.142284	0.174231
		N	12	12	12	12	12	12	12	12	12	12	12	12	12	12	12	12	12	12
	FailureExtension	Correlation Coefficient	.545*	0.272727	0.363636	0.198479	0.212121	0.121212	.545*	0.333333	1	.636**	0.424242	-.642**	-.533*	-0.263181	.592*	-.534*	.634*	-0.304636
		Sig. (2-tailed)	0.0135638	0.217089	0.0998171	0.371565	0.337047	0.583293	0.0135638	0.131402		0.00397616	0.0548539	0.00851939	0.037373	0.258691	0.020819	0.0161414	0.0108176	0.234483
		N	12	12	12	12	12	12	12	12	12	12	12	12	12	12	12	12	12	12
	FailureStrain	Correlation Coefficient	.606**	0.272727	0.363636	0.25955	0.272727	0.121212	.606**	0.393939	.636**	1	.545*	-0.385337	-0.287213	-0.13159	0.45009	-0.412226	.519*	-0.174078
		Sig. (2-tailed)	0.00608989	0.217089	0.0998171	0.242612	0.217089	0.583293	0.00608989	0.0746048	0.00397616		0.0135638	0.114461	0.262332	0.572247	0.0789944	0.0634782	0.0370543	0.496906
		N	12	12	12	12	12	12	12	12	12	12	12	12	12	12	12	12	12	12
	Stiffness	Correlation Coefficient	.636**	.545*	0.030303	-0.0763381	.606**	.515*	.818**	.727**	0.424242	.545*	1	-0.275241	-0.123091	-0.197386	0.45009	-0.381691	0.326802	-0.304636
		Sig. (2-tailed)	0.00397616	0.0135638	0.890916	0.731093	0.00608989	0.0197288	0.000213134	0.000996609	0.0548539	0.0135638		0.259544	0.630954	0.39693	0.0789944	0.0857312	0.189223	0.234483
		N	12	12	12	12	12	12	12	12	12	12	12	12	12	12	12	12	12	12
	AGEANDOA	Correlation Coefficient	-.642**	-0.422036	-.679**	-.499*	-0.31194	-0.238542	-0.385337	-0.385337	-.642**	-0.385337	-0.275241	1	.894**	.797**	-.775**	.832**	-0.46562	0.553399
		Sig. (2-tailed)	0.00851939	0.0838474	0.00541767	0.0420157	0.201321	0.3285	0.114461	0.114461	0.00851939	0.114461	0.259544		0.00176634	0.00205224	0.00676874	0.000701632	0.0932239	0.0530274
		N	12	12	12	12	12	12	12	12	12	12	12	12	12	12	12	12	12	12
	AgeCat	Correlation Coefficient	-.533*	-0.369274	-.698**	-0.496139	-0.205152	-0.164122	-0.246183	-0.287213	-.533*	-0.287213	-0.123091	.894**	1	.690*	-0.57735	.744**	-0.520579	0.353553
		Sig. (2-tailed)	0.037373	0.149541	0.00648531	0.0542411	0.42334	0.521839	0.336668	0.262332	0.037373	0.262332	0.630954	0.00176634		0.0110728	0.0555111	0.00388491	0.0747914	0.240955
		N	12	12	12	12	12	12	12	12	12	12	12	12	12	12	12	12	12	12
	OAGrade	Correlation Coefficient	-.461*	-.526*	-.592*	-.497*	-0.394771	-0.361873	-0.197386	-0.361873	-0.263181	-0.13159	-0.197386	.797**	.690*	1	-.694*	.663**	-0.187826	.709**
		Sig. (2-tailed)	0.048086	0.0238846	0.0110425	0.0338138	0.0902207	0.120412	0.39693	0.120412	0.258691	0.572247	0.39693	0.00205224	0.0110728		0.0106221	0.00465897	0.476391	0.00911859
		N	12	12	12	12	12	12	12	12	12	12	12	12	12	12	12	12	12	12
	OAvsHealthy	Correlation Coefficient	.640*	0.497468	0.497468	0.405798	0.45009	0.402712	0.497468	0.497468	.592*	0.45009	0.45009	-.775**	-0.57735	-.694*	1	-.645*	0.240445	-.816**
		Sig. (2-tailed)	0.0125549	0.0522036	0.0522036	0.115394	0.0789944	0.116032	0.0522036	0.0522036	0.020819	0.0789944	0.0789944	0.00676874	0.0555111	0.0106221		0.0124009	0.410536	0.00676874
		N	12	12	12	12	12	12	12	12	12	12	12	12	12	12	12	12	12	12
	Age	Correlation Coefficient	-.626**	-.473*	-.443*	-0.276923	-0.412226	-0.381691	-.504*	-.534*	-.534*	-0.412226	-0.381691	.832**	.744**	.663**	-.645*	1	-0.426161	0.394676
		Sig. (2-tailed)	0.00483076	0.0331085	0.0462291	0.214936	0.0634782	0.0857312	0.023315	0.0161414	0.0161414	0.0634782	0.0857312	0.000701632	0.00388491	0.00465897	0.0124009		0.0887217	0.125707
		N	12	12	12	12	12	12	12	12	12	12	12	12	12	12	12	12	12	12
	FailureSite	Correlation Coefficient	0.403697	0.249908	0.288355	0.154968	0.249908	0.21146	0.403697	0.36525	.634*	.519*	0.326802	-0.46562	-0.520579	-0.187826	0.240445	-0.426161	1	-0.0276079
		Sig. (2-tailed)	0.104847	0.315394	0.246691	0.535933	0.315394	0.395597	0.104847	0.142284	0.0108176	0.0370543	0.189223	0.0932239	0.0747914	0.476391	0.410536	0.0887217		0.924719
		N	12	12	12	12	12	12	12	12	12	12	12	12	12	12	12	12	12	12
	Gender	Correlation Coefficient	-0.391675	-0.435194	-0.304636	-0.263117	-0.478714	-0.435194	-0.217597	-0.348155	-0.304636	-0.174078	-0.304636	0.553399	0.353553	.709**	-.816**	0.394676	-0.0276079	1
		Sig. (2-tailed)	0.12637	0.0894294	0.234483	0.307332	0.0617262	0.0894294	0.395766	0.174231	0.234483	0.496906	0.234483	0.0530274	0.240955	0.00911859	0.00676874	0.125707	0.924719
		N	12	12	12	12	12	12	12	12	12	12	12	12	12	12	12	12	12	12
**. Correlation is significant at the 0.01 level (2-tailed).
*. Correlation is significant at the 0.05 level (2-tailed).
